# Supplementary material for: Deciphering the Transcriptomic Heterogeneity of Duodenal Coeliac Disease Biopsies
Source: Int J Mol Sci. 2021 Mar 4;22(5):2551. doi: 10.3390/ijms22052551 (PMC7961974; doi:10.3390/ijms22052551)
Supplement: Supplementary file 1 [file ijms-22-02551-s001.zip]

Archive with 2 entries (2 files):
- TableS2_spot_ncRNA.xlsx
- Table_S1_spot.genes.xlsx
