# Supplementary material for: Deciphering the Transcriptomic Heterogeneity of Duodenal Coeliac Disease Biopsies
Source: Int J Mol Sci. 2021 Mar 4;22(5):2551. doi: 10.3390/ijms22052551 (PMC7961974; doi:10.3390/ijms22052551)
Supplement: Supplementary file 1 [file ijms-22-02551-s001.zip › TableS2_spot_ncRNA.xlsx]

## Sheet: A
	Rank	ID	Symbol	mean expression	SD	max delta e	min delta e	correlation	->t.score	->p.value	Metagene	Chromosome	Description
ILMN_1731248	1	ILMN_1731248	MIR34AHG	2.02337	0.277701	0.740777	-0.326872	0.755873	7.6581	6.2780558529596e-10 .	50 x 1	1 p36	microRNA 34a [Source:HGNC Symbol;Acc:HGNC:31635]
ILMN_1782032	2	ILMN_1782032	MIR555	1.55422	0.153373	0.484368	-0.173476	0.685025	6.23722	7.55635254368059e-08 .	46 x 1	1 q22
ILMN_1715684	3	ILMN_1715684	MIR4260	2.42565	0.220665	0.389143	-0.633332	0.67703	6.10215	1.19407357335177e-07 .	50 x 4	1 q32
ILMN_1665095	4	ILMN_1665095	MIR7114	2.24551	0.156513	0.372471	-0.378055	0.777525	8.20148	1.03791419903132e-10 .	50 x 4	9 q34
ILMN_2174711	5	ILMN_2174711	LINC00479	1.39902	0.181593	0.362602	-0.436101	0.766524	7.91718	2.65315103220587e-10 .	49 x 3	21 q22	long intergenic non-protein coding RNA 479 [Source:HGNC Symbol;Acc:HGNC:19727]
ILMN_1811933	6	ILMN_1811933	MIR6778	2.84832	0.195624	0.326627	-0.520027	0.735354	7.19775	2.93556179364884e-09 .	49 x 4	17 p11
ILMN_1709265	7	ILMN_1709265	MIR4469	1.50495	0.124528	0.292587	-0.307774	0.690564	6.33329	5.45682500296962e-08 .	45 x 3	8 p11
ILMN_2390310	8	ILMN_2390310	MIR22	2.44158	0.145402	0.285424	-0.322388	0.410248	2.98394	0.00231515920838077 .	43 x 2	17 p13	MIR22 host gene [Source:HGNC Symbol;Acc:HGNC:28219]
ILMN_1666924	9	ILMN_1666924	MIR6084	2.21297	0.128139	0.262481	-0.262722	0.839233	10.2375	1.61204383175573e-13 .	49 x 5	1 p36
ILMN_1737025	10	ILMN_1737025	MIR3714	2.42941	0.15059	0.261991	-0.368062	0.689384	6.31264	5.8522150125917e-08 .	49 x 4	3 p24
ILMN_1867588	11	ILMN_1867588	MIR6125	1.33849	0.0989017	0.24993	-0.165548	0.59417	4.90001	6.70261726409827e-06 .	42 x 1	12 q14
ILMN_1681252	12	ILMN_1681252	LINC00324	1.73874	0.119077	0.197965	-0.250855	0.725113	6.98468	6.0190294970397e-09 .	46 x 4	17 p13	long intergenic non-protein coding RNA 324 [Source:HGNC Symbol;Acc:HGNC:26628]
ILMN_1685722	13	ILMN_1685722	MIR1248	3.41534	0.0885783	0.149496	-0.259375	0.706678	6.62521	2.02955059425136e-08 .	43 x 2	3 q27

## Sheet: B
	Rank	ID	Symbol	mean expression	SD	max delta e	min delta e	correlation	->t.score	->p.value	Metagene	Chromosome	Description
ILMN_1676435	1	ILMN_1676435	LINC00670	1.17446	0.109187	0.326807	-0.339051	0.475221	3.58266	0.000422841973523713 .	39 x 31	17 p12	long intergenic non-protein coding RNA 670 [Source:HGNC Symbol;Acc:HGNC:44338]
ILMN_1663649	2	ILMN_1663649	LINC00619	1.20002	0.0901837	0.321284	-0.203226	0.360083	2.56026	0.0069843650298882 .	39 x 33	10 q11	long intergenic non-protein coding RNA 619 [Source:HGNC Symbol;Acc:HGNC:31657]
ILMN_2333367	3	ILMN_2333367	MIR6869	2.07897	0.11822	0.277171	-0.244716	0.265964	1.83012	0.0370053444065221 .	32 x 36	20 p13
ILMN_2278518	4	ILMN_2278518	MIR4517	1.19974	0.0762975	0.260743	-0.166834	0.105013	0.70045	0.243667017844833 .	39 x 37	16 p11
ILMN_1912710	5	ILMN_1912710	LINC00856	1.17005	0.0827828	0.254869	-0.279341	0.494013	3.76893	0.000242245700428523 .	33 x 30	10 q22	long intergenic non-protein coding RNA 856 [Source:HGNC Symbol;Acc:HGNC:45111]
ILMN_1682787	6	ILMN_1682787	LINC01565	1.17369	0.145524	0.232306	-0.798151	0.199162	1.3481	0.0922635068081511 .	35 x 35	3 q21	long intergenic non-protein coding RNA 1565 [Source:HGNC Symbol;Acc:HGNC:17099]
ILMN_1754441	7	ILMN_1754441	MIR4488	1.24835	0.0740964	0.198345	-0.159899	0.350561	2.48292	0.00845799038618744 .	35 x 39	11 q12	microRNA 4488 [Source:HGNC Symbol;Acc:HGNC:41599]
ILMN_1771483	8	ILMN_1771483	LINC00374	1.11911	0.11176	0.191294	-0.391979	0.430085	3.16006	0.00142617814885282 .	36 x 27	13 q21	long intergenic non-protein coding RNA 374 [Source:HGNC Symbol;Acc:HGNC:42698]
ILMN_1716298	9	ILMN_1716298	LINC00301	1.13626	0.103406	0.182787	-0.288071	0.185113	1.24949	0.10904540137698 .	35 x 22	11 q12	long intergenic non-protein coding RNA 301 [Source:HGNC Symbol;Acc:HGNC:28603]
ILMN_1677834	10	ILMN_1677834	MIRLET7DHG	1.1824	0.0861512	0.181693	-0.206365	0.307668	2.14488	0.0187613316737834 .	35 x 26	9 q22	MIRLET7D host gene [Source:HGNC Symbol;Acc:HGNC:37186]
ILMN_1732955	11	ILMN_1732955	LINC00654	1.19022	0.0686122	0.180912	-0.167039	0.390119	2.81045	0.00367872093829824 .	33 x 28	20 p12	long intergenic non-protein coding RNA 654 [Source:HGNC Symbol;Acc:HGNC:27154]
ILMN_1690382	12	ILMN_1690382	LINC01144	1.15197	0.0903731	0.178998	-0.22657	0.350161	2.47969	0.00852520949318591 .	34 x 27	1 p34	long intergenic non-protein coding RNA 1144 [Source:HGNC Symbol;Acc:HGNC:49460]
ILMN_1867214	13	ILMN_1867214	LINC01538	1.18201	0.102866	0.176618	-0.454881	0.266574	1.83464	0.036663048067376 .	38 x 36	18 q22	long intergenic non-protein coding RNA 1538 [Source:HGNC Symbol;Acc:HGNC:51306]
ILMN_1775664	14	ILMN_1775664	LINC00954	1.1377	0.103462	0.164316	-0.291707	0.348476	2.46611	0.00881358680571176 .	29 x 33	2 p24	long intergenic non-protein coding RNA 954 [Source:HGNC Symbol;Acc:HGNC:48668]
ILMN_1653833	15	ILMN_1653833	LINC00410	1.13195	0.104894	0.162866	-0.406024	0.300716	2.09154	0.0211427778693092 .	36 x 28	13 q31	long intergenic non-protein coding RNA 410 [Source:HGNC Symbol;Acc:HGNC:42742]
ILMN_1670143	16	ILMN_1670143	LINC00523	1.12565	0.0990785	0.161611	-0.335378	0.366777	2.61517	0.00608468325193812 .	37 x 31	14 q32	long intergenic non-protein coding RNA 523 [Source:HGNC Symbol;Acc:HGNC:20117]
ILMN_2195099	17	ILMN_2195099	LINC00471	1.16194	0.0874064	0.158132	-0.153749	0.493749	3.76626	0.000244203485790351 .	33 x 34	2 q37	long intergenic non-protein coding RNA 471 [Source:HGNC Symbol;Acc:HGNC:28668]
ILMN_1714176	18	ILMN_1714176	LINC00346	1.21772	0.0697318	0.150571	-0.164821	0.25517	1.75056	0.0434964130037765 .	38 x 36	13 q34	long intergenic non-protein coding RNA 346 [Source:HGNC Symbol;Acc:HGNC:27492]
ILMN_1783097	19	ILMN_1783097	LINC00869	1.17973	0.0787659	0.141863	-0.254259	0.326773	2.29347	0.0133275268193873 .	39 x 24	1 q21	long intergenic non-protein coding RNA 869 [Source:HGNC Symbol;Acc:HGNC:29050]
ILMN_2287958	20	ILMN_2287958	MIR6073	1.13142	0.0874523	0.138298	-0.223136	0.24683	1.68957	0.0490929578690109 .	37 x 34	11 p15
ILMN_1671678	21	ILMN_1671678	MIR639	1.21611	0.096351	0.123329	-0.333643	0.152338	1.02243	0.156084042669295 .	28 x 32	19 p13
ILMN_1732841	1	ILMN_1732841	LINC01126	1.14041	0.111026	0.372558	-0.234097	0.300107	2.08687	0.0213629681302627 .	28 x 28	2 p21	long intergenic non-protein coding RNA 1126 [Source:HGNC Symbol;Acc:HGNC:49275]
ILMN_1811602	2	ILMN_1811602	MIR4517	1.11341	0.112018	0.335531	-0.30243	0.379843	2.72373	0.00461103862510515 .	30 x 23	16 p11
ILMN_1733469	3	ILMN_1733469	LINC01204	1.12371	0.104246	0.26779	-0.236062	0.359731	2.55739	0.00703462418074507 .	33 x 24	X p11	long intergenic non-protein coding RNA 1204 [Source:HGNC Symbol;Acc:HGNC:49635]
ILMN_1760245	4	ILMN_1760245	MIR564	1.8469	0.0857804	0.244936	-0.181666	0.560998	4.49524	2.50174774085732e-05 .	27 x 23	3 p21
ILMN_1695579	5	ILMN_1695579	MIR1178	1.03609	0.123104	0.235224	-0.362897	0.360588	2.56439	0.00691273365995504 .	22 x 18	12 q24
ILMN_2063114	6	ILMN_2063114	MIR1304	1.24717	0.0814093	0.230247	-0.163581	0.30536	2.12713	0.0195262236911473 .	19 x 25	11 q21
ILMN_1656436	7	ILMN_1656436	MIR4785	0.999056	0.11701	0.215068	-0.269479	0.304491	2.12046	0.0198207663230603 .	24 x 22	2 q24
ILMN_1902123	8	ILMN_1902123	LINC01132	1.37006	0.0722287	0.208157	-0.119602	0.61844	5.22028	2.32160204016729e-06 .	22 x 24	1 q42	long intergenic non-protein coding RNA 1132 [Source:HGNC Symbol;Acc:HGNC:49444]
ILMN_1771003	9	ILMN_1771003	MIR4707	2.17168	0.0743862	0.199828	-0.148345	0.374292	2.67739	0.00519445128410845 .	28 x 20	14 q11
ILMN_1861982	10	ILMN_1861982	MIR30C2	1.19082	0.0744231	0.187756	-0.160231	0.305991	2.13198	0.0193147282450217 .	31 x 23	6 q13	microRNA 30c-2 [Source:HGNC Symbol;Acc:HGNC:31627]
ILMN_1704015	11	ILMN_1704015	MIR5004	1.08282	0.0797359	0.186657	-0.207283	0.219462	1.49212	0.0714015541042177 .	21 x 27	6 p21
ILMN_1667494	12	ILMN_1667494	MIR7855	0.922649	0.114753	0.180437	-0.341468	0.289727	2.00796	0.025405985409986 .	23 x 26	14 q23
ILMN_1664601	13	ILMN_1664601	MIR572	1.17801	0.084711	0.180349	-0.255587	0.296499	2.05935	0.0227041566811121 .	26 x 28	4 p15	microRNA 572 [Source:HGNC Symbol;Acc:HGNC:32828]
ILMN_1798298	14	ILMN_1798298	MIR6843	1.1057	0.0853068	0.179142	-0.207215	0.0644348	0.428302	0.335260377539489 .	23 x 31	8 p21
ILMN_2247360	15	ILMN_2247360	MIR1825	1.13279	0.0791995	0.17877	-0.147523	0.265491	1.82662	0.0372731563054021 .	20 x 27	20 q11
ILMN_1747531	16	ILMN_1747531	MIR29C	1.2418	0.0741493	0.168602	-0.18749	0.287558	1.99156	0.0263245238020869 .	24 x 26	1 q32
ILMN_1680054	17	ILMN_1680054	MIR4260	1.14476	0.0994352	0.162788	-0.288815	0.352116	2.49549	0.00820068671195462 .	24 x 26	1 q32
ILMN_1917257	18	ILMN_1917257	MIR4491	1.18267	0.078286	0.162656	-0.165442	0.372346	2.66122	0.00541352947131057 .	28 x 24	11 q23	microRNA 4491 [Source:HGNC Symbol;Acc:HGNC:41808]
ILMN_1696480	19	ILMN_1696480	MIR1231	1.10202	0.0890701	0.153157	-0.300554	0.287644	1.99221	0.0262875364788864 .	22 x 28	1 q32	microRNA 1231 [Source:HGNC Symbol;Acc:HGNC:33921]
ILMN_1660839	20	ILMN_1660839	LINC00622	1.12004	0.0879052	0.14836	-0.183463	0.279099	1.92795	0.0301656194979796 .	32 x 19	1 p12	long intergenic non-protein coding RNA 622 [Source:HGNC Symbol;Acc:HGNC:44251]
ILMN_1664154	21	ILMN_1664154	LINC00958	1.18694	0.0613269	0.144386	-0.175275	0.326538	2.29163	0.0133853519684797 .	24 x 26	11 p15	long intergenic non-protein coding RNA 958 [Source:HGNC Symbol;Acc:HGNC:48671]
ILMN_1723984	22	ILMN_1723984	MIR6840	1.12497	0.0822259	0.144075	-0.174459	0.402795	2.91912	0.00275716554444971 .	33 x 23	7 q22
ILMN_1653286	23	ILMN_1653286	MIR4500HG	1.14552	0.0716139	0.125927	-0.248214	0.193596	1.30893	0.0986759844420605 .	26 x 28	13 q31	MIR4500 host gene [Source:HGNC Symbol;Acc:HGNC:42773]

## Sheet: C
	Rank	ID	Symbol	mean expression	SD	max delta e	min delta e	correlation	->t.score	->p.value	Metagene	Chromosome	Description
ILMN_2149952	1	ILMN_2149952	LINC01567	2.13592	0.180017	0.455329	-0.379689	0.906077	14.2048	0 .	1 x 1	16 p12	long intergenic non-protein coding RNA 1567 [Source:HGNC Symbol;Acc:HGNC:51367]
ILMN_2276758	2	ILMN_2276758	MIR1825	2.66547	0.187233	0.44972	-0.42554	0.939436	18.1823	0 .	1 x 1	20 q11
ILMN_1913678	3	ILMN_1913678	MIR6502	1.58408	0.144288	0.403745	-0.250671	0.509185	3.92439	0.00015085231635259 .	4 x 3	12 q14
ILMN_1738678	4	ILMN_1738678	LINC00476	2.62425	0.168806	0.399227	-0.393697	0.926094	16.2818	0 .	1 x 1	9 q22	long intergenic non-protein coding RNA 476 [Source:HGNC Symbol;Acc:HGNC:27858]
ILMN_2396272	5	ILMN_2396272	MIR4680	2.86701	0.128021	0.299567	-0.307334	0.83862	10.2122	1.74082970261225e-13 .	1 x 3	10 q25

## Sheet: D
	Rank	ID	Symbol	mean expression	SD	max delta e	min delta e	correlation	->t.score	->p.value	Metagene	Chromosome	Description
ILMN_2143795	1	ILMN_2143795	MIR4435-2HG	2.2558	0.217078	0.536499	-0.465992	0.398081	2.87847	0.00307322305319513 .	1 x 42	2 q13	MIR4435-2 host gene [Source:HGNC Symbol;Acc:HGNC:35163]
ILMN_1773079	2	ILMN_1773079	MIR3606	2.31393	0.222131	0.526814	-0.409605	0.868046	11.5975	2.88657986402541e-15 .	1 x 40	2 q32
ILMN_2201678	3	ILMN_2201678	MIR198	1.56855	0.189768	0.372883	-0.348782	0.761581	7.79509	3.97875843383133e-10 .	1 x 39	3 q13
ILMN_1794927	4	ILMN_1794927	MIR5195	1.34611	0.119636	0.370643	-0.17669	0.424823	3.11282	0.00162632931670936 .	4 x 41	14 q32	microRNA 5195 [Source:HGNC Symbol;Acc:HGNC:43526]
ILMN_1684497	5	ILMN_1684497	MIR1287	1.31538	0.122202	0.324858	-0.358998	0.498479	3.8142	0.000211199360369729 .	4 x 43	10 q24
ILMN_1736178	6	ILMN_1736178	MIR4649	1.49038	0.163433	0.315171	-0.363556	0.522314	4.06288	9.83204234019652e-05 .	1 x 39	7 p13
ILMN_1805344	7	ILMN_1805344	MIR5047	3.00734	0.117631	0.252072	-0.290581	0.535492	4.20591	6.28390716610472e-05 .	4 x 43	17 q23
ILMN_2285817	8	ILMN_2285817	MIR1182	1.3102	0.120521	0.234021	-0.277334	0.774529	8.12226	1.34716904298671e-10 .	2 x 44	1 q42
ILMN_1845086	9	ILMN_1845086	MIR568	1.61971	0.12115	0.232767	-0.296881	0.448966	3.33289	0.000874951974650595 .	1 x 36	3 q13	microRNA 568 [Source:HGNC Symbol;Acc:HGNC:32824]
ILMN_1708103	10	ILMN_1708103	MIR4720	1.00416	0.102073	0.20248	-0.316115	0.424384	3.10889	0.00164410192805309 .	5 x 40	16 q23
ILMN_1717381	11	ILMN_1717381	MIR7704	1.13674	0.108254	0.20215	-0.223007	0.414918	3.02493	0.00207090069261051 .	4 x 40	2 q31

## Sheet: E
	Rank	ID	Symbol	mean expression	SD	max delta e	min delta e	correlation	->t.score	->p.value	Metagene	Chromosome	Description
ILMN_1672295	1	ILMN_1672295	MIR6732	1.82251	0.260364	0.733077	-0.555141	0.801635	8.89481	1.08778541729748e-11 .	1 x 50	1 p34
ILMN_1708101	2	ILMN_1708101	MIR7108	2.14695	0.203645	0.40255	-0.409574	0.724571	6.97367	6.2469566186607e-09 .	5 x 50	19 p13
ILMN_1657796	3	ILMN_1657796	MIR3917	1.72708	0.175963	0.366249	-0.438571	0.778688	8.23262	9.36930533157465e-11 .	5 x 50	1 p36
ILMN_1805410	4	ILMN_1805410	MIR147B	2.74014	0.203244	0.33671	-0.35828	0.659102	5.8134	3.17073579281235e-07 .	3 x 48	15 q21
ILMN_1663195	5	ILMN_1663195	MIR25	2.3811	0.177591	0.319192	-0.376553	0.718977	6.86175	9.11679720605463e-09 .	5 x 50	7 q22	microRNA 25 [Source:HGNC Symbol;Acc:HGNC:31609]
ILMN_1671257	6	ILMN_1671257	MIR664B	2.56466	0.148792	0.318856	-0.265198	0.705019	6.59426	2.25382918994654e-08 .	5 x 50	X q28
ILMN_1752249	7	ILMN_1752249	MIR4722	1.87276	0.172271	0.304888	-0.423207	0.687104	6.27304	6.69270674436007e-08 .	3 x 48	16 q24
ILMN_1654696	8	ILMN_1654696	MIR147B	1.52033	0.144297	0.277858	-0.328508	0.659963	5.82685	3.02986928657489e-07 .	5 x 48	15 q21
ILMN_1696407	9	ILMN_1696407	MIR636	2.86039	0.12281	0.247772	-0.344485	0.730916	7.10415	4.02307187563622e-09 .	5 x 47	17 q25
ILMN_1794260	10	ILMN_1794260	MIR7107	2.60827	0.114088	0.228198	-0.284065	0.779549	8.25579	8.68276561760695e-11 .	2 x 45	12 q24

## Sheet: A´
	Rank	ID	Symbol	mean expression	SD	max delta e	min delta e	correlation	->t.score	->p.value	Metagene	Chromosome	Description
ILMN_1682599	1	ILMN_1682599	MIR614	2.08248	0.252662	0.543512	-0.499921	0.0703283	0.467663	0.321166821175713 .	50 x 14	12 p13
ILMN_1791580	2	ILMN_1791580	MIR6887	1.61199	0.220286	0.519366	-0.504237	0.455618	3.39509	0.000731663603973809 .	50 x 12	19 q13
ILMN_1743784	3	ILMN_1743784	MIR6778	1.36265	0.182981	0.489187	-0.345964	0.657218	5.78412	3.50011601479849e-07 .	50 x 7	17 p11
ILMN_1665372	4	ILMN_1665372	MIR6887	1.57496	0.262432	0.42905	-0.621022	0.498901	3.8185	0.000208462309484014 .	50 x 12	19 q13
ILMN_1660357	5	ILMN_1660357	LINC-PINT	1.418	0.130656	0.286665	-0.226265	0.432426	3.1812	0.00134436070707289 .	44 x 5	7 q32	long intergenic non-protein coding RNA, p53 induced transcript [Source:HGNC Symbol;Acc:HGNC:26885]
ILMN_1653501	6	ILMN_1653501	MIR6872	2.04094	0.132978	0.277729	-0.324614	0.689279	6.31082	5.88853976690729e-08 .	50 x 10	3 p21
ILMN_2396571	7	ILMN_2396571	MIR6791	1.86788	0.139822	0.275596	-0.458323	0.545676	4.31936	4.38932979289763e-05 .	50 x 7	19 p13
ILMN_1772575	8	ILMN_1772575	LINC01547	1.26843	0.103542	0.266848	-0.182542	0.493633	3.7651	0.000245064627408476 .	45 x 12	21 q22	long intergenic non-protein coding RNA 1547 [Source:HGNC Symbol;Acc:HGNC:15707]
ILMN_2402463	9	ILMN_2402463	MIR6778	1.5791	0.111226	0.260455	-0.257832	0.705305	6.59957	2.21365992203459e-08 .	47 x 8	17 p11
ILMN_1803673	10	ILMN_1803673	MIR1199	1.69303	0.105978	0.255601	-0.162465	0.681323	6.17417	9.35591083495169e-08 .	49 x 11	19 p13
ILMN_1764788	11	ILMN_1764788	MIR7846	2.44186	0.09962	0.23923	-0.216145	0.534909	4.19948	6.41230201025023e-05 .	46 x 10	1 p36
ILMN_1677768	12	ILMN_1677768	MIR4651	2.19249	0.121161	0.236498	-0.397393	0.57274	4.63457	1.59520818353576e-05 .	50 x 8	7 q11
ILMN_1803911	13	ILMN_1803911	MIR6729	1.01007	0.140267	0.22564	-0.727721	0.367656	2.62242	0.005974173183665 .	41 x 8	1 p36	microRNA 6729 [Source:HGNC Symbol;Acc:HGNC:50103]
ILMN_1812262	14	ILMN_1812262	MIR4640	2.4305	0.113674	0.225228	-0.336906	0.720615	6.89424	8.1688313890993e-09 .	50 x 9	6 p21
ILMN_2364022	15	ILMN_2364022	MIR6787	2.78592	0.127227	0.219568	-0.275413	0.375199	2.68494	0.00509498553733212 .	50 x 14	17 q25
ILMN_1804051	16	ILMN_1804051	MIR6836	1.62485	0.099602	0.21506	-0.21537	0.426728	3.12988	0.00155118107671359 .	50 x 11	7 p22
ILMN_1792409	17	ILMN_1792409	MIR4329	1.91768	0.0805195	0.214875	-0.233721	0.454416	3.3838	0.000755892767037802 .	42 x 11	X q23
ILMN_1798123	18	ILMN_1798123	MIR6734	2.05087	0.109365	0.210283	-0.316186	0.266551	1.83447	0.0366756354890966 .	50 x 14	1 p34
ILMN_1679520	19	ILMN_1679520	MIR6721	2.18372	0.0978361	0.201009	-0.24472	0.633026	5.42417	1.17478699079854e-06 .	48 x 8	6 p21
ILMN_2064694	20	ILMN_2064694	MIR4687	1.79561	0.0902047	0.197575	-0.183909	0.530139	4.14731	7.55377326944195e-05 .	50 x 10	11 p15
ILMN_2044927	21	ILMN_2044927	MIR6833	1.98716	0.0856904	0.190627	-0.292165	0.728989	7.06412	4.60413662750625e-09 .	49 x 9	6 p21	microRNA 6833 [Source:HGNC Symbol;Acc:HGNC:50245]
ILMN_1724608	22	ILMN_1724608	LINC00319	1.1791	0.0991114	0.175651	-0.225692	0.420164	3.0713	0.0018237647975301 .	47 x 9	21 q22	long intergenic non-protein coding RNA 319 [Source:HGNC Symbol;Acc:HGNC:19730]
ILMN_1725528	23	ILMN_1725528	LINC00909	1.73272	0.0832071	0.153054	-0.205846	0.436932	3.22212	0.00119841884949623 .	43 x 9	18 q22	long intergenic non-protein coding RNA 909 [Source:HGNC Symbol;Acc:HGNC:44331]
ILMN_1723254	24	ILMN_1723254	LINC00852	1.26666	0.0695169	0.126284	-0.203234	0.452353	3.36448	0.000799144562567911 .	44 x 12	3 p25	long intergenic non-protein coding RNA 852 [Source:HGNC Symbol;Acc:HGNC:29904]

## Sheet: B´
	Rank	ID	Symbol	mean expression	SD	max delta e	min delta e	correlation	->t.score	->p.value	Metagene	Chromosome	Description
ILMN_1710220	1	ILMN_1710220	MIR4784	1.3659	0.145496	0.446118	-0.284045	0.280692	1.93989	0.0294098636542037 .	40 x 45	2 q21
ILMN_1754032	2	ILMN_1754032	LINC00330	1.19366	0.0923064	0.3192	-0.16465	0.412165	3.00073	0.00221198625360985 .	37 x 45	13 q14	long intergenic non-protein coding RNA 330 [Source:HGNC Symbol;Acc:HGNC:42047]
ILMN_1665515	3	ILMN_1665515	MIR4435-2HG	0.982518	0.159267	0.299059	-0.525723	0.198149	1.34096	0.0934074990405807 .	36 x 43	2 q13	MIR4435-2 host gene [Source:HGNC Symbol;Acc:HGNC:35163]
ILMN_1675354	4	ILMN_1675354	MIR612	1.17712	0.0873308	0.260273	-0.222619	0.432935	3.18581	0.00132712210957664 .	33 x 46	11 q13
ILMN_1686712	5	ILMN_1686712	MIR6861	1.23192	0.0754918	0.239754	-0.140907	0.370483	2.64578	0.00563058110171255 .	33 x 43	12 q24
ILMN_1755835	6	ILMN_1755835	LINC00272	1.22323	0.0827744	0.225387	-0.174013	0.461046	3.44638	0.00063062679162651 .	34 x 40	1 q25	long intergenic non-protein coding RNA 272 [Source:HGNC Symbol;Acc:HGNC:26898]
ILMN_1678695	7	ILMN_1678695	MIR4741	1.06956	0.126251	0.21827	-0.425378	0.2645	1.81929	0.0378381329340983 .	33 x 44	18 q11
ILMN_1789001	8	ILMN_1789001	MIR4647	1.95343	0.0911515	0.212565	-0.322112	0.620549	5.2492	2.10834870784105e-06 .	41 x 50	6 p21
ILMN_1661004	9	ILMN_1661004	LINC00905	0.961962	0.131414	0.203924	-0.395265	0.270711	1.86535	0.0344047997688344 .	39 x 46	19 p13	long intergenic non-protein coding RNA 905 [Source:HGNC Symbol;Acc:HGNC:26334]
ILMN_1658925	10	ILMN_1658925	MIR6765	0.997815	0.10389	0.203728	-0.241665	0.184029	1.24192	0.110422710883084 .	35 x 48	14 q32	microRNA 6765 [Source:HGNC Symbol;Acc:HGNC:50030]
ILMN_1661490	11	ILMN_1661490	MIR6834	1.74367	0.0852665	0.202673	-0.179523	0.57494	4.66114	1.46341155407015e-05 .	40 x 49	6 p21
ILMN_1716149	12	ILMN_1716149	LINC00308	1.09295	0.111153	0.196758	-0.367025	0.325555	2.28391	0.0136295889054161 .	39 x 47	21 q21	long intergenic non-protein coding RNA 308 [Source:HGNC Symbol;Acc:HGNC:16023]
ILMN_1752144	13	ILMN_1752144	LINC01270	1.10622	0.0854486	0.188907	-0.202848	0.321383	2.25124	0.01470765685835 .	34 x 46	20 q13	long intergenic non-protein coding RNA 1270 [Source:HGNC Symbol;Acc:HGNC:27658]
ILMN_1759913	14	ILMN_1759913	MIR205	1.1442	0.101462	0.177396	-0.196162	0.378018	2.70846	0.00479625998901723 .	32 x 44	1 q32	MIR205 host gene [Source:HGNC Symbol;Acc:HGNC:43562]
ILMN_1739943	15	ILMN_1739943	MIR8072	1.19457	0.0882203	0.153352	-0.227354	0.349268	2.4725	0.00867691219882083 .	39 x 46	12 q24
ILMN_1808047	16	ILMN_1808047	MIR3605	1.28803	0.0895389	0.152919	-0.293919	0.241503	1.65081	0.0529487746403074 .	41 x 45	1 p35
ILMN_1798043	17	ILMN_1798043	LINC00634	1.23862	0.0629215	0.146504	-0.165695	0.489546	3.72404	0.000277346600550454 .	36 x 47	22 q13	long intergenic non-protein coding RNA 634 [Source:HGNC Symbol;Acc:HGNC:27930]
ILMN_2065606	18	ILMN_2065606	MIR5187	2.31129	0.079294	0.144667	-0.151076	0.262287	1.80294	0.039124699487743 .	40 x 42	1 q23
ILMN_1661076	19	ILMN_1661076	MIR3617	1.18188	0.0917801	0.134858	-0.247105	0.493395	3.76269	0.000246851933507264 .	40 x 46	20 q13	microRNA 3617 [Source:HGNC Symbol;Acc:HGNC:38977]
ILMN_1825159	20	ILMN_1825159	LINC00901	1.18805	0.0908084	0.120803	-0.385334	0.250963	1.71974	0.0462540891298513 .	36 x 50	3 q13	long intergenic non-protein coding RNA 901 [Source:HGNC Symbol;Acc:HGNC:40352]
ILMN_1778187	21	ILMN_1778187	MIR6878	1.56447	0.060729	0.11333	-0.153987	0.298974	2.07823	0.0217766521814347 .	36 x 47	1 q21
ILMN_1798189	22	ILMN_1798189	MIR3607	3.44428	0.0507514	0.106603	-0.120168	0.638255	5.49957	9.12307855260863e-07 .	36 x 50	5 q14
ILMN_2098947	23	ILMN_2098947	LINC01089	1.20628	0.067935	0.104869	-0.217971	0.411574	2.99555	0.00224335192999647 .	39 x 44	12 q24	long intergenic non-protein coding RNA 1089 [Source:HGNC Symbol;Acc:HGNC:27886]

## Sheet: E´
	Rank	ID	Symbol	mean expression	SD	max delta e	min delta e	correlation	->t.score	->p.value	Metagene	Chromosome	Description
ILMN_1813179	1	ILMN_1813179	LINC00960	1.49186	0.275296	0.45818	-0.426873	0.339049	2.39059	0.0105834540888285 .	12 x 50	3 p12	long intergenic non-protein coding RNA 960 [Source:HGNC Symbol;Acc:HGNC:48710]
ILMN_1803143	2	ILMN_1803143	MIR6751	2.20161	0.106166	0.284635	-0.252982	0.661214	5.84645	2.83578277304741e-07 .	15 x 50	11 q13
ILMN_1730084	3	ILMN_1730084	MIR4761	2.76474	0.11256	0.274251	-0.210534	0.596076	4.92438	6.1861638044336e-06 .	16 x 50	22 q11
ILMN_1739805	4	ILMN_1739805	MIR484	1.80558	0.10314	0.273115	-0.230352	0.607991	5.07965	3.70420897199963e-06 .	17 x 50	16 p13
ILMN_2249018	5	ILMN_2249018	MIR3621	2.35135	0.154378	0.268219	-0.323565	0.651431	5.69535	4.72193522060849e-07 .	15 x 50	9 q34	microRNA 3621 [Source:HGNC Symbol;Acc:HGNC:38930]
ILMN_1766309	6	ILMN_1766309	MIR658	1.70805	0.127654	0.258194	-0.306812	0.858484	11.1039	1.19904086659517e-14 .	14 x 50	22 q13
ILMN_2212354	7	ILMN_2212354	MIR6873	1.89366	0.126126	0.244389	-0.39348	0.774164	8.1127	1.3902745621408e-10 .	14 x 50	6 p21
ILMN_2044832	8	ILMN_2044832	MIR1292	1.60092	0.134351	0.243852	-0.298919	0.834488	10.0456	2.90212298637016e-13 .	14 x 50	20 p13
ILMN_2388272	9	ILMN_2388272	MIR6884	1.94975	0.11063	0.240374	-0.297554	0.804746	8.99242	7.95097321315552e-12 .	15 x 50	17 q21
ILMN_1680757	10	ILMN_1680757	MIR3621	2.22523	0.152176	0.238782	-0.334161	0.630986	5.3951	1.29491983713592e-06 .	15 x 50	9 q34	microRNA 3621 [Source:HGNC Symbol;Acc:HGNC:38930]
ILMN_2376289	11	ILMN_2376289	MIR6837	2.12388	0.0890132	0.235235	-0.181524	0.662557	5.86761	2.64015518891547e-07 .	12 x 49	7 p13
ILMN_1673936	12	ILMN_1673936	MIR3940	2.60993	0.0965635	0.229384	-0.18989	0.68877	6.30195	6.0682432856396e-08 .	16 x 50	19 p13
ILMN_1696643	13	ILMN_1696643	MIR6852	2.20681	0.101269	0.206188	-0.236086	0.668799	5.96725	1.88502508491339e-07 .	16 x 48	9 p13
ILMN_1750079	14	ILMN_1750079	MIR4657	2.30476	0.0873468	0.200346	-0.26627	0.612528	5.14018	3.0303112743546e-06 .	18 x 48	7 p13
ILMN_1683658	15	ILMN_1683658	MIR6869	2.59677	0.115529	0.194115	-0.255707	0.657297	5.78534	3.48575024622377e-07 .	15 x 47	20 p13
ILMN_1698307	16	ILMN_1698307	MIR6837	2.85176	0.083105	0.190352	-0.168194	0.855727	10.9701	1.77635683940025e-14 .	13 x 49	7 p13
ILMN_1772991	17	ILMN_1772991	MIR671	1.65432	0.0919357	0.188392	-0.307526	0.687764	6.28446	6.43873887540281e-08 .	14 x 48	7 q36
ILMN_1808260	18	ILMN_1808260	MIR5006	1.554	0.0959581	0.186674	-0.294727	0.665427	5.91315	2.2634915786135e-07 .	14 x 47	13 q14
ILMN_1688853	19	ILMN_1688853	MIR5004	1.62911	0.095332	0.181867	-0.273004	0.590523	4.85376	7.80234380026723e-06 .	17 x 50	6 p21
ILMN_1668369	20	ILMN_1668369	MIR1181	3.11847	0.100566	0.180722	-0.216517	0.849443	10.678	4.25215418431435e-14 .	14 x 50	19 p13
ILMN_1655154	21	ILMN_1655154	MIR4745	3.18743	0.110851	0.163741	-0.277468	0.867193	11.5515	3.33066907387547e-15 .	15 x 50	19 p13
ILMN_1702175	22	ILMN_1702175	MIR6132	1.85292	0.0777521	0.163384	-0.137371	0.620419	5.24741	2.12096469354162e-06 .	13 x 46	7 q31
ILMN_2333319	23	ILMN_2333319	MIR4745	3.28074	0.0832643	0.160226	-0.217143	0.813698	9.28533	3.12461168050504e-12 .	15 x 50	19 p13
ILMN_1777663	24	ILMN_1777663	MIR4442	2.62248	0.0866552	0.154114	-0.208425	0.623074	5.28407	1.87686033670253e-06 .	18 x 50	3 p24
ILMN_2339006	25	ILMN_2339006	MIR5006	1.6172	0.0896112	0.138738	-0.209805	0.400263	2.89725	0.00292320825573 .	12 x 45	13 q14
ILMN_1794132	26	ILMN_1794132	MIR7113	3.1436	0.0793827	0.134835	-0.182485	0.825619	9.70625	8.31112956234392e-13 .	15 x 48	11 q13
ILMN_1742569	27	ILMN_1742569	MIR7162	1.93677	0.0765487	0.13395	-0.147578	0.488464	3.71323	0.000286504320936354 .	17 x 47	10 p11
ILMN_1763080	28	ILMN_1763080	MIR6890	3.28568	0.0691608	0.128011	-0.157914	0.822291	9.58492	1.21469501124238e-12 .	16 x 50	3 p21
ILMN_1802203	29	ILMN_1802203	MIR3620	3.152	0.076863	0.120681	-0.160341	0.832172	9.95461	3.84359211125229e-13 .	13 x 48	1 q42
ILMN_1786759	30	ILMN_1786759	MIR611	3.27779	0.0592081	0.11361	-0.11638	0.786378	8.44399	4.68890481997164e-11 .	13 x 46	11 q12
ILMN_1751161	1	ILMN_1751161	MIR711	1.36767	0.160314	0.445351	-0.218833	0.457214	3.41012	0.000700559888244134 .	7 x 47	3 p21
ILMN_2053415	2	ILMN_2053415	MIR6886	2.75995	0.248597	0.415465	-0.791684	0.584525	4.77867	9.97762253429624e-06 .	8 x 50	19 p13
ILMN_1702237	3	ILMN_1702237	MIR6869	1.6974	0.145489	0.405338	-0.303714	0.494451	3.77335	0.000239026489303074 .	8 x 47	20 p13
ILMN_1670134	4	ILMN_1670134	MIR1908	1.331	0.154706	0.351	-0.346948	0.541548	4.27305	5.0835931494575e-05 .	8 x 47	11 q12
ILMN_1799105	5	ILMN_1799105	MIR936	2.12366	0.214108	0.331454	-0.531189	0.396174	2.86211	0.00320975038128091 .	10 x 49	10 q25
ILMN_1727315	6	ILMN_1727315	MIR601	2.23482	0.159248	0.306106	-0.290135	0.551235	4.38243	3.59082931808974e-05 .	11 x 47	9 q33	microRNA 601 [Source:HGNC Symbol;Acc:HGNC:32857]
ILMN_1768127	7	ILMN_1768127	MIR6733	2.46342	0.121951	0.296857	-0.270055	0.842374	10.3688	1.08024700296028e-13 .	7 x 49	1 p34
ILMN_1689001	8	ILMN_1689001	MIR6759	2.22408	0.119396	0.274655	-0.289365	0.551829	4.38921	3.51388743697889e-05 .	6 x 47	12 q14	microRNA 6759 [Source:HGNC Symbol;Acc:HGNC:50063]
ILMN_1651282	9	ILMN_1651282	MIR936	2.82584	0.186344	0.27027	-0.471147	0.411172	2.99203	0.00226492214920282 .	11 x 49	10 q25
ILMN_2096116	10	ILMN_2096116	MIR3652	3.357	0.131639	0.243724	-0.21947	0.780185	8.27299	8.20625789543783e-11 .	6 x 48	12 q23
ILMN_1656452	11	ILMN_1656452	MIR6768	1.20273	0.120115	0.226589	-0.235646	0.554933	4.42484	3.13561207758717e-05 .	6 x 47	16 p13	microRNA 6768 [Source:HGNC Symbol;Acc:HGNC:50264]
ILMN_1759954	12	ILMN_1759954	MIR1244-1	2.77744	0.11065	0.219775	-0.255105	0.597195	4.93873	5.90063336725066e-06 .	6 x 46	2 q37
ILMN_1670895	13	ILMN_1670895	MIR632	2.51468	0.0826684	0.202546	-0.211557	0.607881	5.07819	3.72219076216762e-06 .	7 x 45	17 q11
ILMN_2363621	14	ILMN_2363621	MIR4741	2.20834	0.0946664	0.190045	-0.276837	0.525415	4.09617	8.86347366158002e-05 .	7 x 45	18 q11
ILMN_1778177	15	ILMN_1778177	MIR632	2.7259	0.0765841	0.160833	-0.207166	0.658955	5.8111	3.1953606005608e-07 .	7 x 45	17 q11

## Sheet: F´
	Rank	ID	Symbol	mean expression	SD	max delta e	min delta e	correlation	->t.score	->p.value	Metagene	Chromosome	Description
ILMN_1773567	1	ILMN_1773567	MIR4758	2.15564	0.212147	0.453354	-0.579094	0.732256	7.13219	3.6604079767244e-09 .	50 x 41	20 q13
ILMN_1857017	2	ILMN_1857017	MIR6836	1.87179	0.129521	0.391449	-0.297288	0.346642	2.45135	0.00913676661970442 .	45 x 40	7 p22
ILMN_1732000	3	ILMN_1732000	LINC00982	1.45795	0.127692	0.3555	-0.2574	0.643329	5.57396	7.10557762073627e-07 .	48 x 41	1 p36	long intergenic non-protein coding RNA 982 [Source:HGNC Symbol;Acc:HGNC:48664]
ILMN_1654545	4	ILMN_1654545	MIR6849	2.66852	0.144484	0.352646	-0.270626	0.773874	8.10514	1.42535316882686e-10 .	50 x 40	8 q24
ILMN_1733103	5	ILMN_1733103	LINC00174	1.43673	0.121331	0.319131	-0.285233	0.68843	6.29604	6.19102651366887e-08 .	50 x 39	7 q11	long intergenic non-protein coding RNA 174 [Source:HGNC Symbol;Acc:HGNC:27788]
ILMN_1784706	6	ILMN_1784706	MIR452	1.60891	0.139123	0.290519	-0.236993	0.450507	3.34724	0.000839707801578715 .	50 x 38	X q28
ILMN_1719998	7	ILMN_1719998	MIR600	1.58115	0.14851	0.280721	-0.386949	0.847433	10.5881	5.57331958361829e-14 .	50 x 41	9 q33	MIR600 host gene [Source:HGNC Symbol;Acc:HGNC:23642]
ILMN_1753008	8	ILMN_1753008	MIR1909	1.65314	0.105105	0.268707	-0.296277	0.665837	5.91969	2.21399339861428e-07 .	48 x 39	19 p13
ILMN_1705783	9	ILMN_1705783	MIR6514	2.04072	0.133873	0.267062	-0.397677	0.88301	12.4793	2.22044604925031e-16 .	50 x 41	11 q12	microRNA 6514 [Source:HGNC Symbol;Acc:HGNC:50147]
ILMN_1794612	10	ILMN_1794612	MIR5193	2.61699	0.127313	0.263824	-0.373492	0.724289	6.96797	6.36842945045402e-09 .	49 x 41	3 p21
ILMN_1666819	11	ILMN_1666819	MIR6716	1.85238	0.106969	0.259261	-0.2615	0.496648	3.79559	0.000223464485933689 .	47 x 38	11 q23
ILMN_2358652	12	ILMN_2358652	MIR6514	2.12722	0.160728	0.256355	-0.521654	0.869321	11.6671	2.33146835171283e-15 .	50 x 42	11 q12	microRNA 6514 [Source:HGNC Symbol;Acc:HGNC:50147]
ILMN_1715332	13	ILMN_1715332	MIR6822	1.13423	0.128901	0.254601	-0.427827	0.473915	3.56995	0.000439025186181663 .	50 x 43	3 p22
ILMN_1785252	14	ILMN_1785252	MIR6824	2.17331	0.108349	0.253612	-0.260052	0.493565	3.76441	0.00024557391414648 .	45 x 38	3 p21
ILMN_1691290	15	ILMN_1691290	MIR4793	1.28464	0.122642	0.232114	-0.333913	0.688209	6.29218	6.27240998030132e-08 .	50 x 41	3 p21
ILMN_1694223	16	ILMN_1694223	MIR3618	1.6054	0.0764002	0.231469	-0.194518	0.506908	3.90075	0.000162195950046407 .	45 x 39	22 q11
ILMN_1685327	17	ILMN_1685327	MIR6501	1.2654	0.0997848	0.228882	-0.244551	0.553932	4.41333	3.2532375631833e-05 .	50 x 43	21 q22
ILMN_1756541	18	ILMN_1756541	MIR4800	2.58708	0.10022	0.224894	-0.200698	0.692269	6.36327	4.92956152564616e-08 .	47 x 40	4 p16
ILMN_1857546	19	ILMN_1857546	MIR29C	1.18262	0.102582	0.208947	-0.357491	0.250404	1.71565	0.0466304164553244 .	50 x 35	1 q32
ILMN_1682255	20	ILMN_1682255	LINC01588	0.997363	0.102547	0.197254	-0.262158	0.228168	1.5545	0.0636143780578196 .	50 x 35	14 q21	long intergenic non-protein coding RNA 1588 [Source:HGNC Symbol;Acc:HGNC:27503]
ILMN_1784824	21	ILMN_1784824	LINC01119	1.08903	0.102736	0.184134	-0.297317	0.367343	2.61984	0.00601335662398528 .	48 x 37	2 p21	long intergenic non-protein coding RNA 1119 [Source:HGNC Symbol;Acc:HGNC:49262]
ILMN_1726516	22	ILMN_1726516	MIR937	2.18211	0.0934594	0.18323	-0.186112	0.595246	4.91375	6.40648469774074e-06 .	45 x 39	8 q24
ILMN_1796813	23	ILMN_1796813	MIR6755	1.3499	0.0738084	0.181595	-0.147808	0.419409	3.06461	0.00185765031820395 .	50 x 36	11 q14
ILMN_1695962	24	ILMN_1695962	MIR6875	2.16495	0.08861	0.178981	-0.252774	0.727318	7.0297	5.17094922436456e-09 .	46 x 40	7 q22
ILMN_2050255	25	ILMN_2050255	MIR1914	2.30756	0.118563	0.157128	-0.489327	0.742472	7.3521	1.74758985060919e-09 .	50 x 43	20 q13
ILMN_2379080	26	ILMN_2379080	MIR4517	2.14667	0.10284	0.130578	-0.326089	0.690499	6.33215	5.4779488611878e-08 .	50 x 42	16 p11
