# Supplementary material for: Deciphering the Transcriptomic Heterogeneity of Duodenal Coeliac Disease Biopsies
Source: Int J Mol Sci. 2021 Mar 4;22(5):2551. doi: 10.3390/ijms22052551 (PMC7961974; doi:10.3390/ijms22052551)
Supplement: Supplementary file 1 [file ijms-22-02551-s001.zip › Table_S1_spot.genes.xlsx]

## Sheet: A
	Rank	ID	Symbol	mean expression	SD	max delta e	min delta e	correlation	->t.score	->p.value	Metagene	Chromosome	Description
ILMN_1807291	1	ILMN_1807291		1.44985	0.386315	1.423	-0.426854	0.520199	4.04032	0.000105462709072746 .	49 x 1
ILMN_1732410	2	ILMN_1732410	SLC16A9	1.4089	0.35979	1.1784	-0.490615	0.633471	5.43054	1.14998073819095e-06 .	50 x 1	10 q21	solute carrier family 16 member 9 [Source:HGNC Symbol;Acc:HGNC:23520]
ILMN_1657435	3	ILMN_1657435	MT1M	1.47271	0.330104	1.01386	-0.57658	0.387879	2.79144	0.00386673811420213 .	50 x 3	16 q13	metallothionein 1M [Source:HGNC Symbol;Acc:HGNC:14296]
ILMN_1697189	4	ILMN_1697189	PNCK	1.68079	0.421119	1.00148	-0.600247	0.62237	5.27432	1.9389523311375e-06 .	50 x 1	X q28	pregnancy up-regulated nonubiquitous CaM kinase [Source:HGNC Symbol;Acc:HGNC:13415]
ILMN_1656761	5	ILMN_1656761	TGIF1	1.62044	0.341919	0.892553	-0.423239	0.828676	9.8205	5.82311976415895e-13 .	50 x 1	18 p11	TGFB induced factor homeobox 1 [Source:HGNC Symbol;Acc:HGNC:11776]
ILMN_1794072	6	ILMN_1794072	B3GAT1	1.71339	0.347696	0.891715	-0.479868	0.761589	7.79529	3.97618382663723e-10 .	50 x 1	11 q25	beta-1,3-glucuronyltransferase 1 [Source:HGNC Symbol;Acc:HGNC:921]
ILMN_1721636	7	ILMN_1721636	TSC22D4	1.7412	0.333244	0.873225	-0.493578	0.804228	8.97603	8.38018543447561e-12 .	50 x 1	7 q22	TSC22 domain family member 4 [Source:HGNC Symbol;Acc:HGNC:21696]
ILMN_1775170	8	ILMN_1775170		2.21872	0.316182	0.862178	-0.870439	0.444218	3.28893	0.000991910641239047 .	48 x 1	16 q13
ILMN_1769219	9	ILMN_1769219	TPSG1	2.07796	0.40566	0.849644	-0.792523	0.528324	4.12759	8.03474730159959e-05 .	50 x 2	16 p13	tryptase gamma 1 [Source:HGNC Symbol;Acc:HGNC:14134]
ILMN_1781859	10	ILMN_1781859	UGT2B28	1.29404	0.216931	0.836955	-0.406127	0.611859	5.13121	3.12193105900249e-06 .	50 x 4	4 q13	UDP glucuronosyltransferase family 2 member B28 [Source:HGNC Symbol;Acc:HGNC:13479]
ILMN_1803862	11	ILMN_1803862	LCN15	1.76236	0.246153	0.8253	-0.492392	0.641918	5.55315	7.62049768066042e-07 .	48 x 1	9 q34	lipocalin 15 [Source:HGNC Symbol;Acc:HGNC:33777]
ILMN_1702055	12	ILMN_1702055	ROPN1	1.57926	0.299622	0.814789	-0.413479	0.795536	8.70925	1.97957206182764e-11 .	50 x 1	3 q21	rhophilin associated tail protein 1 [Source:HGNC Symbol;Acc:HGNC:17692]
ILMN_1663569	13	ILMN_1663569	FTCD	1.4646	0.297251	0.811481	-0.417127	0.758414	7.71855	5.13263431756172e-10 .	50 x 1	21 q22	formimidoyltransferase cyclodeaminase [Source:HGNC Symbol;Acc:HGNC:3974]
ILMN_2373670	14	ILMN_2373670	UGT2B17	2.40457	0.702384	0.806435	-1.56993	0.25034	1.71519	0.0466734060198517 .	50 x 4	4 q13	UDP glucuronosyltransferase family 2 member B17 [Source:HGNC Symbol;Acc:HGNC:12547]
ILMN_1752214	15	ILMN_1752214		2.57397	0.750252	0.806336	-1.49918	0.227103	1.54685	0.0645312057728993 .	50 x 4
ILMN_3233881	16	ILMN_3233881		1.50247	0.280874	0.80169	-0.386634	0.778523	8.22818	9.50701739554916e-11 .	50 x 1
ILMN_1711736	17	ILMN_1711736	ADCYAP1R1	1.59809	0.340291	0.799987	-0.616937	0.782634	8.33985	6.59102772360143e-11 .	50 x 1	7 p14	ADCYAP receptor type I [Source:HGNC Symbol;Acc:HGNC:242]
ILMN_1757747	18	ILMN_1757747	ASPDH	1.54244	0.29467	0.799952	-0.711795	0.826915	9.75434	7.15316694765988e-13 .	50 x 1	19 q13	aspartate dehydrogenase domain containing [Source:HGNC Symbol;Acc:HGNC:33856]
ILMN_1678690	19	ILMN_1678690	UPB1	1.47796	0.392218	0.799597	-0.468135	0.823589	9.63187	1.048494624456e-12 .	50 x 1	22 q11	beta-ureidopropionase 1 [Source:HGNC Symbol;Acc:HGNC:16297]
ILMN_2230117	20	ILMN_2230117		1.46991	0.335681	0.79815	-0.49893	0.768653	7.97083	2.22131424365557e-10 .	50 x 1
ILMN_1746652	21	ILMN_1746652	UNC93A	1.83495	0.456489	0.7895	-0.763677	0.924925	16.139	0 .	50 x 1	6 q27	unc-93 homolog A (C. elegans) [Source:HGNC Symbol;Acc:HGNC:12570]
ILMN_1735578	22	ILMN_1735578		2.05979	0.423406	0.784823	-0.816995	0.859597	11.159	1.02140518265514e-14 .	50 x 1
ILMN_2285375	23	ILMN_2285375	SORD	1.88041	0.318677	0.783934	-0.457527	0.559271	4.47509	2.66906272896605e-05 .	50 x 1	15 q21	sorbitol dehydrogenase [Source:HGNC Symbol;Acc:HGNC:11184]
ILMN_2165753	24	ILMN_2165753		2.3174	0.722656	0.782625	-1.23952	0.130921	0.875973	0.192901057086919 .	50 x 6
ILMN_2296510	25	ILMN_2296510		1.50812	0.28741	0.781456	-0.363628	0.585928	4.79613	9.4238874461805e-06 .	49 x 1
ILMN_2411317	26	ILMN_2411317	SLC5A12	1.15782	0.242493	0.767384	-0.406634	0.562159	4.50884	2.39465013034401e-05 .	48 x 1	11 p14	solute carrier family 5 member 12 [Source:HGNC Symbol;Acc:HGNC:28750]
ILMN_2124802	27	ILMN_2124802	MT1H	2.43105	0.416494	0.75921	-1.41725	0.640241	5.52853	8.27764277122611e-07 .	50 x 1	16 q13	metallothionein 1H [Source:HGNC Symbol;Acc:HGNC:7400]
ILMN_1653200	28	ILMN_1653200	SLC22A17	1.84006	0.291772	0.755803	-0.46702	0.708017	6.65037	1.8638152465833e-08 .	50 x 1	14 q11	solute carrier family 22 member 17 [Source:HGNC Symbol;Acc:HGNC:23095]
ILMN_1731248	29	ILMN_1731248	MIR34AHG	2.02337	0.277701	0.740777	-0.326872	0.755873	7.6581	6.2780558529596e-10 .	50 x 1	1 p36	microRNA 34a [Source:HGNC Symbol;Acc:HGNC:31635]
ILMN_1803220	30	ILMN_1803220	PODNL1	2.11885	0.389838	0.738745	-1.04831	0.856759	11.0198	1.53210777398272e-14 .	50 x 1	19 p13	podocan like 1 [Source:HGNC Symbol;Acc:HGNC:26275]
ILMN_1785474	31	ILMN_1785474	ACOT12	1.26394	0.220202	0.736079	-0.278424	0.36657	2.61348	0.00611082086164094 .	45 x 4	5 q14	acyl-CoA thioesterase 12 [Source:HGNC Symbol;Acc:HGNC:24436]
ILMN_1683923	32	ILMN_1683923		1.67678	0.323446	0.726097	-0.549713	0.616312	5.19129	2.55687270800387e-06 .	50 x 1
ILMN_1681462	33	ILMN_1681462	REG1B	2.27549	0.393588	0.724006	-0.755884	0.282396	1.95268	0.0286183642381529 .	50 x 4	2 p12	regenerating family member 1 beta [Source:HGNC Symbol;Acc:HGNC:9952]
ILMN_1716909	34	ILMN_1716909	ADAMDEC1	2.12276	0.379247	0.718575	-0.832676	0.544209	4.30285	4.62547233871513e-05 .	49 x 1	8 p21	ADAM like decysin 1 [Source:HGNC Symbol;Acc:HGNC:16299]
ILMN_1763749	35	ILMN_1763749	GUCA2A	2.49178	0.312443	0.717548	-0.827626	0.334445	2.35401	0.0115509514309794 .	47 x 1	1 p34	guanylate cyclase activator 2A [Source:HGNC Symbol;Acc:HGNC:4682]
ILMN_3254022	36	ILMN_3254022		2.01946	0.275845	0.71642	-0.419192	0.516133	3.9972	0.000120535309221292 .	46 x 1
ILMN_2049417	37	ILMN_2049417	TMEM86B	1.86696	0.308281	0.713812	-0.626078	0.820114	9.50719	1.55053747619149e-12 .	50 x 1	19 q13	transmembrane protein 86B [Source:HGNC Symbol;Acc:HGNC:28448]
ILMN_1768101	38	ILMN_1768101	HOXB6	2.10018	0.331742	0.7104	-0.719925	0.580671	4.73106	1.1655733720195e-05 .	50 x 1	17 q21	homeobox B6 [Source:HGNC Symbol;Acc:HGNC:5117]
ILMN_1815804	39	ILMN_1815804		1.32876	0.250532	0.703372	-0.342213	0.739896	7.29561	2.11255901660934e-09 .	50 x 1	6 q21	TRAF3IP2 antisense RNA 1 [Source:HGNC Symbol;Acc:HGNC:40005]
ILMN_1815932	40	ILMN_1815932		1.39924	0.24779	0.701854	-0.287023	0.743509	7.37503	1.61814961430196e-09 .	50 x 1
ILMN_1696434	41	ILMN_1696434	LAMA1	1.93993	0.389532	0.695126	-0.872231	0.873229	11.8864	1.22124532708767e-15 .	50 x 1	18 p11	laminin subunit alpha 1 [Source:HGNC Symbol;Acc:HGNC:6481]
ILMN_2399919	42	ILMN_2399919	MLXIPL	1.87316	0.249243	0.689232	-0.560584	0.684038	6.22033	8.00142260226622e-08 .	50 x 2	7 q11	MLX interacting protein like [Source:HGNC Symbol;Acc:HGNC:12744]
ILMN_1749026	43	ILMN_1749026	LCT	2.95398	0.576256	0.687921	-1.39024	0.638852	5.50825	8.86098094898813e-07 .	50 x 1	2 q21	lactase [Source:HGNC Symbol;Acc:HGNC:6530]
ILMN_2162819	44	ILMN_2162819	UGT2B11	1.9825	0.285777	0.684163	-0.538724	0.823642	9.63378	1.0422773755181e-12 .	50 x 1	4 q13	UDP glucuronosyltransferase family 2 member B11 [Source:HGNC Symbol;Acc:HGNC:12545]
ILMN_1688637	45	ILMN_1688637	TMEM198	1.43105	0.22321	0.681815	-0.408174	0.671439	6.01007	1.63082259363456e-07 .	50 x 3	2 q35	transmembrane protein 198 [Source:HGNC Symbol;Acc:HGNC:33704]
ILMN_2048414	46	ILMN_2048414	UGT2B15	1.6521	0.394873	0.678786	-0.699003	0.431763	3.17521	0.00136708931545859 .	50 x 4	4 q13	UDP glucuronosyltransferase family 2 member B15 [Source:HGNC Symbol;Acc:HGNC:12546]
ILMN_2399463	47	ILMN_2399463	VAV3	2.08317	0.519183	0.674962	-0.874302	0.307091	2.14044	0.0189502320907542 .	48 x 1	1 p13	vav guanine nucleotide exchange factor 3 [Source:HGNC Symbol;Acc:HGNC:12659]
ILMN_1807609	48	ILMN_1807609	SPTBN5	1.56989	0.251828	0.674428	-0.455001	0.76654	7.9176	2.64946287131806e-10 .	50 x 1	15 q15	spectrin beta, non-erythrocytic 5 [Source:HGNC Symbol;Acc:HGNC:15680]
ILMN_1712943	49	ILMN_1712943	CCK	2.4412	0.244845	0.673579	-0.500931	0.595304	4.9145	6.39080455655527e-06 .	48 x 1	3 p22	cholecystokinin [Source:HGNC Symbol;Acc:HGNC:1569]
ILMN_1736670	50	ILMN_1736670	PPP1R3C	1.59707	0.191615	0.673223	-0.274186	0.508286	3.91505	0.000155242078722084 .	46 x 1	10 q23	protein phosphatase 1 regulatory subunit 3C [Source:HGNC Symbol;Acc:HGNC:9293]
ILMN_2191192	51	ILMN_2191192	CYP2B7P	1.38015	0.27369	0.670988	-0.453859	0.836912	10.1426	2.1538326677728e-13 .	50 x 1	19 q13	cytochrome P450 family 2 subfamily B member 7, pseudogene [Source:HGNC Symbol;Acc:HGNC:2616]
ILMN_2046073	52	ILMN_2046073	LCT	3.21815	0.572275	0.664723	-1.48007	0.633025	5.42416	1.17483618877756e-06 .	50 x 1	2 q21	lactase [Source:HGNC Symbol;Acc:HGNC:6530]
ILMN_2320330	53	ILMN_2320330	MAL	1.33669	0.226017	0.663457	-0.385481	0.680037	6.15246	1.00698611227301e-07 .	48 x 1	2 q11	mal, T-cell differentiation protein [Source:HGNC Symbol;Acc:HGNC:6817]
ILMN_1810191	54	ILMN_1810191	PLA2G4C	1.84944	0.31848	0.659292	-0.696652	0.67788	6.11631	1.13816898572594e-07 .	50 x 1	19 q13	phospholipase A2 group IVC [Source:HGNC Symbol;Acc:HGNC:9037]
ILMN_1774086	55	ILMN_1774086	CBX3	1.90175	0.242197	0.658392	-0.312973	0.770394	8.01516	1.91837878915635e-10 .	50 x 1	7 p15	chromobox 3 [Source:HGNC Symbol;Acc:HGNC:1553]
ILMN_1731948	56	ILMN_1731948	PCK1	2.1093	0.326469	0.654841	-0.779152	0.837059	10.1486	2.11608508493555e-13 .	50 x 1	20 q13	phosphoenolpyruvate carboxykinase 1 [Source:HGNC Symbol;Acc:HGNC:8724]
ILMN_1780831	57	ILMN_1780831		1.59028	0.268811	0.652847	-0.446391	0.718654	6.85539	9.31495902634083e-09 .	50 x 2
ILMN_1687707	58	ILMN_1687707		1.42767	0.201961	0.652354	-0.264548	0.672934	6.03451	1.50136540533197e-07 .	48 x 1
ILMN_2337263	59	ILMN_2337263	PKIB	1.91728	0.330826	0.648353	-0.410989	0.642329	5.5592	7.46711311450099e-07 .	50 x 1	6 q22	protein kinase (cAMP-dependent, catalytic) inhibitor beta [Source:HGNC Symbol;Acc:HGNC:9018]
ILMN_1766054	60	ILMN_1766054	ABCA1	2.10134	0.249889	0.645984	-0.51901	0.475621	3.58655	0.000418001753081154 .	47 x 1	9 q31	ATP binding cassette subfamily A member 1 [Source:HGNC Symbol;Acc:HGNC:29]
ILMN_1764654	61	ILMN_1764654		1.51083	0.19961	0.645259	-0.333852	0.503518	3.86576	0.000180516115943608 .	50 x 5
ILMN_2136089	62	ILMN_2136089		2.27185	0.309417	0.639428	-0.614071	0.406636	2.95244	0.00252094395307023 .	48 x 1
ILMN_1712613	63	ILMN_1712613		2.37208	0.518952	0.638118	-1.18025	0.421767	3.08555	0.00175357475626092 .	50 x 1
ILMN_1706579	64	ILMN_1706579	SHBG	2.10281	0.345093	0.635196	-0.907681	0.835107	10.0702	2.69118061169138e-13 .	50 x 1	17 p13	sex hormone binding globulin [Source:HGNC Symbol;Acc:HGNC:10839]
ILMN_1670708	65	ILMN_1670708	F10	1.62587	0.295081	0.634991	-0.568269	0.897743	13.518	0 .	50 x 1	13 q34	coagulation factor X [Source:HGNC Symbol;Acc:HGNC:3528]
ILMN_1815203	66	ILMN_1815203	HMGCS2	3.00918	0.477127	0.634021	-1.55789	0.69403	6.39447	4.43497379931657e-08 .	50 x 1	1 p12	3-hydroxy-3-methylglutaryl-CoA synthase 2 [Source:HGNC Symbol;Acc:HGNC:5008]
ILMN_1808677	67	ILMN_1808677	UGT2B17	3.23492	0.608231	0.632171	-1.61292	0.278514	1.92356	0.0304471554767181 .	50 x 4	4 q13	UDP glucuronosyltransferase family 2 member B17 [Source:HGNC Symbol;Acc:HGNC:12547]
ILMN_1705814	68	ILMN_1705814	KRT80	1.70904	0.246865	0.628261	-0.595641	0.494473	3.77357	0.000238869413482279 .	46 x 1	12 q13	keratin 80 [Source:HGNC Symbol;Acc:HGNC:27056]
ILMN_1800898	69	ILMN_1800898	ARG2	1.677	0.230372	0.628005	-0.413517	0.343904	2.42938	0.00963789237088974 .	45 x 5	14 q24	arginase 2 [Source:HGNC Symbol;Acc:HGNC:664]
ILMN_1673769	70	ILMN_1673769	KCNG1	1.38279	0.203411	0.625062	-0.29565	0.56645	4.55943	2.03432989682728e-05 .	47 x 3	20 q13	potassium voltage-gated channel modifier subfamily G member 1 [Source:HGNC Symbol;Acc:HGNC:6248]
ILMN_1745034	71	ILMN_1745034	SLC11A2	3.29566	0.37071	0.619516	-0.689703	0.504013	3.87086	0.000177725930872064 .	50 x 1	12 q13	solute carrier family 11 member 2 [Source:HGNC Symbol;Acc:HGNC:10908]
ILMN_1695461	72	ILMN_1695461	PTPRA	1.59907	0.207474	0.615393	-0.292515	0.70271	6.55151	2.60496564319368e-08 .	49 x 1	20 p13	protein tyrosine phosphatase, receptor type A [Source:HGNC Symbol;Acc:HGNC:9664]
ILMN_1767842	73	ILMN_1767842	SLC17A8	1.73735	0.279039	0.613852	-0.503798	0.542399	4.28256	4.93269270467334e-05 .	46 x 1	12 q23	solute carrier family 17 member 8 [Source:HGNC Symbol;Acc:HGNC:20151]
ILMN_1662640	74	ILMN_1662640		2.08336	0.292644	0.613573	-0.624279	0.398513	2.88219	0.0030429663493996 .	47 x 1	20 q11	metallothionein 1 pseudogene 3 [Source:HGNC Symbol;Acc:HGNC:16120]
ILMN_1651745	75	ILMN_1651745		1.73547	0.226112	0.609276	-0.435208	0.591894	4.8711	7.37064934019926e-06 .	50 x 3
ILMN_1754757	76	ILMN_1754757	SCNN1D	1.96818	0.181358	0.608883	-0.344486	0.735076	7.19183	2.99461544450708e-09 .	48 x 1	1 p36	sodium channel epithelial 1 delta subunit [Source:HGNC Symbol;Acc:HGNC:10601]
ILMN_1727932	77	ILMN_1727932		1.48665	0.193678	0.605816	-0.369925	0.564363	4.53476	2.20287386623053e-05 .	50 x 5	10 q11	family with sequence similarity 25 member E [Source:HGNC Symbol;Acc:HGNC:23587]
ILMN_1719883	78	ILMN_1719883	CYP4F11	2.02875	0.444579	0.605526	-1.04955	0.289907	2.00931	0.0253313228441243 .	45 x 1	19 p13	cytochrome P450 family 4 subfamily F member 11 [Source:HGNC Symbol;Acc:HGNC:13265]
ILMN_2139970	79	ILMN_2139970	ALDH1A3	2.16202	0.299594	0.604887	-0.752426	0.610835	5.11751	3.26722764865117e-06 .	49 x 1	15 q26	aldehyde dehydrogenase 1 family member A3 [Source:HGNC Symbol;Acc:HGNC:409]
ILMN_1665865	80	ILMN_1665865	IGFBP4	2.26571	0.264486	0.603804	-0.716378	0.753951	7.6129	7.29991400660879e-10 .	50 x 1	17 q21	insulin like growth factor binding protein 4 [Source:HGNC Symbol;Acc:HGNC:5473]
ILMN_1742444	81	ILMN_1742444	UGT2B10	1.83211	0.317974	0.598925	-0.599392	0.586464	4.80281	9.22006627579464e-06 .	50 x 3	4 q13	UDP glucuronosyltransferase family 2 member B10 [Source:HGNC Symbol;Acc:HGNC:12544]
ILMN_1760950	82	ILMN_1760950	SLC23A1	2.14411	0.352994	0.596568	-0.890767	0.858925	11.1257	1.13242748511766e-14 .	50 x 1	5 q31	solute carrier family 23 member 1 [Source:HGNC Symbol;Acc:HGNC:10974]
ILMN_1679051	83	ILMN_1679051	PTPRR	2.26761	0.239922	0.596296	-0.379376	0.613038	5.14704	2.96208889316585e-06 .	46 x 1	12 q15	protein tyrosine phosphatase, receptor type R [Source:HGNC Symbol;Acc:HGNC:9680]
ILMN_1806612	84	ILMN_1806612		1.71995	0.193219	0.595615	-0.267591	0.696262	6.43432	3.87471504881276e-08 .	48 x 1
ILMN_1661003	85	ILMN_1661003	TREH	1.87715	0.297227	0.594869	-0.632049	0.877015	12.1081	6.66133814775094e-16 .	50 x 1	11 q23	trehalase [Source:HGNC Symbol;Acc:HGNC:12266]
ILMN_1652306	86	ILMN_1652306	MEGF10	1.49367	0.199358	0.594052	-0.267133	0.732537	7.1381	3.58830032354263e-09 .	48 x 1	5 q23	multiple EGF like domains 10 [Source:HGNC Symbol;Acc:HGNC:29634]
ILMN_1692983	87	ILMN_1692983	SULT2A1	2.62076	0.467762	0.593934	-1.44223	0.582768	4.75691	1.071299622879e-05 .	50 x 1	19 q13	sulfotransferase family 2A member 1 [Source:HGNC Symbol;Acc:HGNC:11458]
ILMN_1707727	88	ILMN_1707727	ANGPTL4	2.56894	0.255694	0.591878	-0.566093	0.770805	8.02571	1.8526336020841e-10 .	50 x 1	19 p13	angiopoietin like 4 [Source:HGNC Symbol;Acc:HGNC:16039]
ILMN_1762255	89	ILMN_1762255	GSTM1	1.47356	0.288574	0.591652	-0.560898	0.30626	2.13404	0.0192252063251106 .	47 x 5	1 p13	glutathione S-transferase mu 1 [Source:HGNC Symbol;Acc:HGNC:4632]
ILMN_1725556	90	ILMN_1725556	TMEM229A	1.83155	0.272391	0.589893	-0.490965	0.69374	6.38932	4.51304138504582e-08 .	50 x 3	7 q31	transmembrane protein 229A [Source:HGNC Symbol;Acc:HGNC:37279]
ILMN_2197381	91	ILMN_2197381	PCK1	1.91315	0.307079	0.589479	-0.589496	0.861707	11.265	7.54951656745106e-15 .	50 x 1	20 q13	phosphoenolpyruvate carboxykinase 1 [Source:HGNC Symbol;Acc:HGNC:8724]
ILMN_1804735	92	ILMN_1804735	CBS	1.8797	0.283622	0.58843	-0.681218	0.749095	7.5007	1.06213793316101e-09 .	50 x 1	21 q22	cystathionine-beta-synthase [Source:HGNC Symbol;Acc:HGNC:1550]
ILMN_1655894	93	ILMN_1655894	MYL1	1.62027	0.211744	0.587411	-0.337083	0.74768	7.46854	1.18284493311194e-09 .	49 x 1	2 q34	myosin light chain 1 [Source:HGNC Symbol;Acc:HGNC:7582]
ILMN_1772206	94	ILMN_1772206	CYP3A4	2.89585	0.532425	0.58737	-1.56746	0.945145	19.1928	0 .	50 x 1	7 q22	cytochrome P450 family 3 subfamily A member 4 [Source:HGNC Symbol;Acc:HGNC:2637]
ILMN_1670145	95	ILMN_1670145	DFNA5	2.53244	0.265346	0.58638	-0.538464	0.856183	10.992	1.66533453693773e-14 .	50 x 1	7 p15	DFNA5, deafness associated tumor suppressor [Source:HGNC Symbol;Acc:HGNC:2810]
ILMN_2178226	96	ILMN_2178226	KRT86	1.27078	0.221038	0.58608	-0.364367	0.676251	6.0892	1.24757760122662e-07 .	48 x 1	12 q13	keratin 86 [Source:HGNC Symbol;Acc:HGNC:6463]
ILMN_1752968	97	ILMN_1752968	LAMB2	1.90656	0.270092	0.584729	-0.629634	0.746407	7.4398	1.30237043372006e-09 .	50 x 2	3 p21	laminin subunit beta 2 [Source:HGNC Symbol;Acc:HGNC:6487]
ILMN_2183409	98	ILMN_2183409	SCARB1	2.05663	0.252996	0.582258	-0.427647	0.799181	8.81925	1.38750122502529e-11 .	50 x 2	12 q24	scavenger receptor class B member 1 [Source:HGNC Symbol;Acc:HGNC:1664]
ILMN_1691156	99	ILMN_1691156	MT1A	3.2055	0.28322	0.581528	-0.708082	0.400919	2.90291	0.00287935123468341 .	48 x 1	16 q13	metallothionein 1A [Source:HGNC Symbol;Acc:HGNC:7393]
ILMN_1814296	100	ILMN_1814296	TRPM6	2.02721	0.338607	0.579202	-0.810481	0.931977	17.053	0 .	50 x 1	9 q21	transient receptor potential cation channel subfamily M member 6 [Source:HGNC Symbol;Acc:HGNC:17995]
ILMN_1800414	101	ILMN_1800414		2.1357	0.476984	0.579074	-0.988635	0.358035	2.54355	0.00728130089434142 .	50 x 4
ILMN_1781966	102	ILMN_1781966	OSBP2	1.37586	0.262695	0.575472	-0.370648	0.836971	10.145	2.13828954542805e-13 .	50 x 1	22 q12	oxysterol binding protein 2 [Source:HGNC Symbol;Acc:HGNC:8504]
ILMN_1733746	103	ILMN_1733746	REEP1	1.56992	0.235121	0.574662	-0.366614	0.738704	7.26971	2.30461094652412e-09 .	49 x 1	2 p11	receptor accessory protein 1 [Source:HGNC Symbol;Acc:HGNC:25786]
ILMN_1698996	104	ILMN_1698996	SLC19A1	1.66943	0.264892	0.574535	-0.424081	0.74398	7.3855	1.56232193848638e-09 .	50 x 2	21 q22	solute carrier family 19 member 1 [Source:HGNC Symbol;Acc:HGNC:10937]
ILMN_1776129	105	ILMN_1776129	ASAH2	1.83853	0.292776	0.57252	-0.636362	0.930626	16.8676	0 .	50 x 1	10 q11	N-acylsphingosine amidohydrolase 2 [Source:HGNC Symbol;Acc:HGNC:18860]
ILMN_1772537	106	ILMN_1772537	SCTR	2.54477	0.303851	0.571346	-0.83868	0.760315	7.76432	4.40736003248787e-10 .	50 x 1	2 q14	secretin receptor [Source:HGNC Symbol;Acc:HGNC:10608]
ILMN_1670779	107	ILMN_1670779	DPEP1	1.79061	0.287926	0.571274	-0.51928	0.716579	6.81464	1.06908617514279e-08 .	50 x 1	16 q24	dipeptidase 1 (renal) [Source:HGNC Symbol;Acc:HGNC:3002]
ILMN_2410924	108	ILMN_2410924	PLOD2	2.17758	0.24563	0.570482	-0.413913	0.822094	9.57783	1.24200649764816e-12 .	49 x 1	3 q24	procollagen-lysine,2-oxoglutarate 5-dioxygenase 2 [Source:HGNC Symbol;Acc:HGNC:9082]
ILMN_1801090	109	ILMN_1801090	KRT222	1.3111	0.176494	0.569178	-0.22437	0.711997	6.72597	1.44301315341266e-08 .	47 x 1	17 q21	keratin 222 [Source:HGNC Symbol;Acc:HGNC:28695]
ILMN_2103107	110	ILMN_2103107	ADAMDEC1	2.74169	0.353898	0.567629	-0.998888	0.605393	5.04534	4.1498131777562e-06 .	49 x 1	8 p21	ADAM like decysin 1 [Source:HGNC Symbol;Acc:HGNC:16299]
ILMN_1651685	111	ILMN_1651685	FAM135B	1.48706	0.234596	0.567162	-0.476083	0.806485	9.0479	6.65678623334998e-12 .	50 x 1	8 q24	family with sequence similarity 135 member B [Source:HGNC Symbol;Acc:HGNC:28029]
ILMN_1679721	112	ILMN_1679721	CYB561	1.51231	0.183505	0.56694	-0.238114	0.747537	7.4653	1.19575416235307e-09 .	48 x 1	17 q23	cytochrome b561 [Source:HGNC Symbol;Acc:HGNC:2571]
ILMN_2357730	113	ILMN_2357730	CDK20	1.78398	0.249373	0.564054	-0.492091	0.769784	7.99958	2.0198087646861e-10 .	50 x 1	9 q22	cyclin dependent kinase 20 [Source:HGNC Symbol;Acc:HGNC:21420]
ILMN_2383124	114	ILMN_2383124		1.42718	0.221017	0.563583	-0.471283	0.414779	3.0237	0.00207786329705395 .	50 x 6
ILMN_3177564	115	ILMN_3177564		1.55501	0.204224	0.562213	-0.348275	0.524101	4.08203	9.26290495559812e-05 .	46 x 1
ILMN_1780786	116	ILMN_1780786	ASAH2	1.81637	0.309287	0.560493	-0.817831	0.933116	17.2136	0 .	50 x 1	10 q11	N-acylsphingosine amidohydrolase 2 [Source:HGNC Symbol;Acc:HGNC:18860]
ILMN_1718863	117	ILMN_1718863	KCNK1	2.18513	0.226562	0.560058	-0.428124	0.383934	2.75811	0.00421798857051714 .	43 x 1	1 q42	potassium two pore domain channel subfamily K member 1 [Source:HGNC Symbol;Acc:HGNC:6272]
ILMN_1740443	118	ILMN_1740443		2.73812	0.29678	0.559786	-0.704996	0.896295	13.4068	0 .	50 x 1	4 q13
ILMN_1812062	119	ILMN_1812062	SGPP2	1.56599	0.197974	0.559386	-0.347615	0.6175	5.20745	2.4229504220763e-06 .	47 x 1	2 q36	sphingosine-1-phosphate phosphatase 2 [Source:HGNC Symbol;Acc:HGNC:19953]
ILMN_1671686	120	ILMN_1671686	DMTN	1.55493	0.191288	0.55715	-0.381448	0.724889	6.98013	6.11217876311798e-09 .	48 x 1	8 p21	dematin actin binding protein [Source:HGNC Symbol;Acc:HGNC:3382]
ILMN_1735124	121	ILMN_1735124	OXT	1.76511	0.245102	0.556979	-0.426323	0.833075	9.98985	3.44613226843649e-13 .	50 x 1	20 p13	oxytocin/neurophysin I prepropeptide [Source:HGNC Symbol;Acc:HGNC:8528]
ILMN_1718766	122	ILMN_1718766	MT1F	2.91067	0.317451	0.555882	-1.02518	0.542619	4.28502	4.89444398343863e-05 .	50 x 1	16 q13	metallothionein 1F [Source:HGNC Symbol;Acc:HGNC:7398]
ILMN_1679897	123	ILMN_1679897	IGFL3	1.4269	0.197373	0.555409	-0.308763	0.795511	8.70851	1.98436822529402e-11 .	49 x 1	19 q13	IGF like family member 3 [Source:HGNC Symbol;Acc:HGNC:32930]
ILMN_3236321	124	ILMN_3236321		1.37172	0.187768	0.553135	-0.233339	0.669788	5.98325	1.78574625864236e-07 .	47 x 1
ILMN_1735816	125	ILMN_1735816		1.66747	0.27309	0.55285	-0.588307	0.818471	9.44938	1.86006765545699e-12 .	50 x 1
ILMN_1708428	126	ILMN_1708428	GPR150	1.43783	0.184374	0.552556	-0.315395	0.793715	8.65526	2.35798047754088e-11 .	48 x 1	5 q15	G protein-coupled receptor 150 [Source:HGNC Symbol;Acc:HGNC:23628]
ILMN_1822571	127	ILMN_1822571		1.42771	0.190478	0.550364	-0.283098	0.690275	6.32822	5.55132226853772e-08 .	48 x 1
ILMN_1700203	128	ILMN_1700203	CCDC183	1.38583	0.181475	0.548887	-0.3258	0.733622	7.16099	3.32217386933564e-09 .	48 x 1	9 q34	coiled-coil domain containing 183 [Source:HGNC Symbol;Acc:HGNC:28236]
ILMN_1688423	129	ILMN_1688423	FCER1A	1.36244	0.178986	0.547869	-0.283575	0.674356	6.05787	1.3871955562017e-07 .	47 x 1	1 q23	Fc fragment of IgE receptor Ia [Source:HGNC Symbol;Acc:HGNC:3609]
ILMN_3310491	130	ILMN_3310491		3.05933	0.294163	0.546871	-0.698208	0.717297	6.8287	1.01944030994616e-08 .	50 x 1
ILMN_1704446	131	ILMN_1704446		2.3901	0.255798	0.545891	-0.38588	0.563467	4.52421	2.27905762248959e-05 .	50 x 5	KI270728.1
ILMN_1810233	132	ILMN_1810233	UGT2B11	2.44622	0.306981	0.545759	-0.689111	0.746274	7.4368	1.31548894000133e-09 .	50 x 2	4 q13	UDP glucuronosyltransferase family 2 member B11 [Source:HGNC Symbol;Acc:HGNC:12545]
ILMN_1812678	133	ILMN_1812678	AGMO	1.74482	0.22889	0.542439	-0.36195	0.812664	9.25057	3.48909789948948e-12 .	50 x 1	7 p21	alkylglycerol monooxygenase [Source:HGNC Symbol;Acc:HGNC:33784]
ILMN_2079890	134	ILMN_2079890	G6PC	2.26491	0.352067	0.541449	-1.02105	0.935231	17.5224	0 .	50 x 1	17 q21	glucose-6-phosphatase catalytic subunit [Source:HGNC Symbol;Acc:HGNC:4056]
ILMN_1686573	135	ILMN_1686573	DEFB1	1.9614	0.26571	0.541001	-0.432207	0.80721	9.07122	6.17850215434146e-12 .	50 x 1	8 p23	defensin beta 1 [Source:HGNC Symbol;Acc:HGNC:2766]
ILMN_1658602	136	ILMN_1658602	ASAH2	1.7476	0.241357	0.538084	-0.55735	0.944587	19.0875	0 .	50 x 1	10 q11	N-acylsphingosine amidohydrolase 2 [Source:HGNC Symbol;Acc:HGNC:18860]
ILMN_2178492	137	ILMN_2178492		2.59262	0.321201	0.537868	-1.18796	0.717859	6.83972	9.82153802731034e-09 .	50 x 1
ILMN_1719143	138	ILMN_1719143	APOBEC2	1.45324	0.261444	0.537145	-0.376316	0.41576	3.03235	0.00202935999748166 .	48 x 3	6 p21	apolipoprotein B mRNA editing enzyme catalytic subunit 2 [Source:HGNC Symbol;Acc:HGNC:605]
ILMN_1692517	139	ILMN_1692517	SORD	3.04974	0.275919	0.533181	-0.505556	0.499099	3.82051	0.000207190936538537 .	49 x 1	15 q21	sorbitol dehydrogenase [Source:HGNC Symbol;Acc:HGNC:11184]
ILMN_1722073	140	ILMN_1722073	MLXIPL	1.58329	0.166357	0.53311	-0.319044	0.594995	4.91055	6.4742986087829e-06 .	48 x 6	7 q11	MLX interacting protein like [Source:HGNC Symbol;Acc:HGNC:12744]
ILMN_1675325	141	ILMN_1675325	ENPEP	2.85196	0.388925	0.530911	-1.00012	0.520554	4.04409	0.000104233539033882 .	49 x 1	4 q25	glutamyl aminopeptidase [Source:HGNC Symbol;Acc:HGNC:3355]
ILMN_1667840	142	ILMN_1667840	CMTM3	1.66945	0.176917	0.530687	-0.27856	0.741442	7.32943	1.88575022264104e-09 .	48 x 1	16 q22	CKLF like MARVEL transmembrane domain containing 3 [Source:HGNC Symbol;Acc:HGNC:19174]
ILMN_1759614	143	ILMN_1759614		1.65966	0.199094	0.530462	-0.426989	0.786695	8.45292	4.55413484701239e-11 .	49 x 1	16 q23
ILMN_1703279	144	ILMN_1703279	CXorf57	1.6341	0.233475	0.528921	-0.488047	0.800541	8.86098	1.21289644994249e-11 .	48 x 1	X q22	chromosome X open reading frame 57 [Source:HGNC Symbol;Acc:HGNC:25486]
ILMN_2130468	145	ILMN_2130468	ENPP7	1.58956	0.25487	0.528064	-0.418042	0.546532	4.32901	4.25673590389586e-05 .	50 x 1	17 q25	ectonucleotide pyrophosphatase/phosphodiesterase 7 [Source:HGNC Symbol;Acc:HGNC:23764]
ILMN_3251540	146	ILMN_3251540		2.70439	0.320189	0.527701	-1.09426	0.607469	5.07273	3.79006914208446e-06 .	50 x 2
ILMN_1800237	147	ILMN_1800237	ASAH2	1.71197	0.262293	0.526658	-0.458362	0.86289	11.3254	6.21724893790088e-15 .	50 x 1	10 q11	N-acylsphingosine amidohydrolase 2 [Source:HGNC Symbol;Acc:HGNC:18860]
ILMN_1773017	148	ILMN_1773017	EXOC3L4	2.22442	0.184503	0.526282	-0.355578	0.422773	3.09451	0.00171075367314255 .	48 x 6	14 q32	exocyst complex component 3 like 4 [Source:HGNC Symbol;Acc:HGNC:20120]
ILMN_1693334	149	ILMN_1693334	P4HA1	2.14344	0.194301	0.526009	-0.302569	0.538631	4.24059	5.63299912319515e-05 .	44 x 1	10 q22	prolyl 4-hydroxylase subunit alpha 1 [Source:HGNC Symbol;Acc:HGNC:8546]
ILMN_1695354	150	ILMN_1695354	BMF	1.65205	0.258789	0.524841	-0.607097	0.818771	9.45987	1.79956050061492e-12 .	50 x 1	15 q15	Bcl2 modifying factor [Source:HGNC Symbol;Acc:HGNC:24132]
ILMN_1738414	151	ILMN_1738414		1.94276	0.328357	0.520281	-0.715049	0.892437	13.1209	0 .	50 x 1
ILMN_1661861	152	ILMN_1661861	CSF2	1.43122	0.180607	0.519614	-0.327682	0.645852	5.6114	6.26461238772968e-07 .	47 x 1	5 q31	colony stimulating factor 2 [Source:HGNC Symbol;Acc:HGNC:2434]
ILMN_1656837	153	ILMN_1656837	RBP1	1.85558	0.215215	0.519265	-0.471326	0.484907	3.67784	0.000318570705254428 .	50 x 4	3 q23	retinol binding protein 1 [Source:HGNC Symbol;Acc:HGNC:9919]
ILMN_1726666	154	ILMN_1726666	GPX3	2.03219	0.206046	0.519074	-0.420037	0.513565	3.97017	0.000131030308527236 .	48 x 1	5 q33	glutathione peroxidase 3 [Source:HGNC Symbol;Acc:HGNC:4555]
ILMN_2075476	155	ILMN_2075476		1.85778	0.210541	0.518654	-0.366473	0.450718	3.3492	0.000834988652720803 .	43 x 1
ILMN_3236756	156	ILMN_3236756		2.03315	0.232181	0.517419	-0.755501	0.897559	13.5038	0 .	50 x 1
ILMN_1685043	157	ILMN_1685043	CYP3A7	1.54368	0.262444	0.517232	-0.432075	0.889383	12.9046	0 .	50 x 1	7 q22	cytochrome P450 family 3 subfamily A member 7 [Source:HGNC Symbol;Acc:HGNC:2640]
ILMN_1682775	158	ILMN_1682775	EDN1	1.82847	0.234023	0.517044	-0.560974	0.64199	5.5542	7.59360643032281e-07 .	48 x 1	6 p24	endothelin 1 [Source:HGNC Symbol;Acc:HGNC:3176]
ILMN_1785891	159	ILMN_1785891	PRKD1	1.55262	0.285605	0.516871	-0.424155	0.820262	9.51244	1.52522439123004e-12 .	50 x 1	14 q12	protein kinase D1 [Source:HGNC Symbol;Acc:HGNC:9407]
ILMN_2394147	160	ILMN_2394147	MLN	2.08994	0.197452	0.515342	-0.393225	0.510262	3.9356	0.000145745324324098 .	50 x 4	6 p21	motilin [Source:HGNC Symbol;Acc:HGNC:7141]
ILMN_2219683	161	ILMN_2219683	NEU4	2.3971	0.289476	0.514453	-0.886785	0.839898	10.265	1.48214773787458e-13 .	50 x 1	2 q37	neuraminidase 4 [Source:HGNC Symbol;Acc:HGNC:21328]
ILMN_1740759	162	ILMN_1740759	MAMDC4	1.33022	0.204228	0.514282	-0.389071	0.638462	5.50257	9.03157501674912e-07 .	48 x 1	9 q34	MAM domain containing 4 [Source:HGNC Symbol;Acc:HGNC:24083]
ILMN_1708934	163	ILMN_1708934	ADM	2.12279	0.201241	0.513596	-0.348049	0.653883	5.73275	4.16248045809198e-07 .	47 x 1	11 p15	adrenomedullin [Source:HGNC Symbol;Acc:HGNC:259]
ILMN_1753312	164	ILMN_1753312	PLXDC2	1.68274	0.164865	0.512585	-0.278148	0.482364	3.65268	0.000343432397591714 .	43 x 1	10 p12	plexin domain containing 2 [Source:HGNC Symbol;Acc:HGNC:21013]
ILMN_1691458	165	ILMN_1691458	SYPL1	1.78908	0.181808	0.512329	-0.417894	0.758822	7.72833	4.96815810713258e-10 .	48 x 1	7 q22	synaptophysin like 1 [Source:HGNC Symbol;Acc:HGNC:11507]
ILMN_1734707	166	ILMN_1734707	CHST13	1.91195	0.298973	0.511184	-0.622602	0.854154	10.8954	2.22044604925031e-14 .	50 x 1	3 q21	carbohydrate sulfotransferase 13 [Source:HGNC Symbol;Acc:HGNC:21755]
ILMN_1861376	167	ILMN_1861376	PLXDC2	1.53941	0.174322	0.511176	-0.283518	0.535155	4.20219	6.35793032377485e-05 .	44 x 1	10 p12	plexin domain containing 2 [Source:HGNC Symbol;Acc:HGNC:21013]
ILMN_1677607	168	ILMN_1677607	SC5D	2.7834	0.191095	0.510031	-0.512467	0.580859	4.73337	1.15683060383232e-05 .	44 x 1	11 q23	sterol-C5-desaturase [Source:HGNC Symbol;Acc:HGNC:10547]
ILMN_2124361	169	ILMN_2124361	LEAP2	2.80092	0.265208	0.509782	-0.79571	0.746616	7.4445	1.28198274218505e-09 .	50 x 1	5 q31	liver enriched antimicrobial peptide 2 [Source:HGNC Symbol;Acc:HGNC:29571]
ILMN_1654403	170	ILMN_1654403		1.65726	0.205999	0.509352	-0.316672	0.706135	6.61505	2.10057750082981e-08 .	48 x 1	19 q13	vomeronasal 2 receptor 17 pseudogene [Source:HGNC Symbol;Acc:HGNC:33223]
ILMN_2164152	171	ILMN_2164152		1.85888	0.321256	0.507543	-0.692516	0.563201	4.52107	2.30220786401336e-05 .	48 x 1
ILMN_2412822	172	ILMN_2412822	SCN3B	1.26499	0.178342	0.506009	-0.236627	0.618245	5.21762	2.34233309093224e-06 .	47 x 3	11 q24	sodium voltage-gated channel beta subunit 3 [Source:HGNC Symbol;Acc:HGNC:20665]
ILMN_2050911	173	ILMN_2050911	SLC22A4	1.9403	0.285693	0.505927	-0.663199	0.932843	17.1748	0 .	50 x 1	5 q31	solute carrier family 22 member 4 [Source:HGNC Symbol;Acc:HGNC:10968]
ILMN_1681360	174	ILMN_1681360		1.70139	0.219234	0.505637	-0.408455	0.88886	12.8684	0 .	50 x 1
ILMN_1714489	175	ILMN_1714489	CIB2	1.89561	0.203869	0.503843	-0.408092	0.838951	10.2259	1.66977542903624e-13 .	50 x 1	15 q25	calcium and integrin binding family member 2 [Source:HGNC Symbol;Acc:HGNC:24579]
ILMN_1693270	176	ILMN_1693270	SUSD2	2.62349	0.356483	0.503737	-1.07994	0.866829	11.5319	3.44169137633799e-15 .	50 x 1	22 q11	sushi domain containing 2 [Source:HGNC Symbol;Acc:HGNC:30667]
ILMN_1701025	177	ILMN_1701025	EPHX1	1.64889	0.220281	0.503109	-0.420203	0.751664	7.55972	8.71901884025306e-10 .	50 x 3	1 q42	epoxide hydrolase 1 [Source:HGNC Symbol;Acc:HGNC:3401]
ILMN_1794921	178	ILMN_1794921	MS4A10	3.28014	0.394765	0.502301	-1.48038	0.898001	13.538	0 .	50 x 1	11 q12	membrane spanning 4-domains A10 [Source:HGNC Symbol;Acc:HGNC:13368]
ILMN_3211068	179	ILMN_3211068		1.24761	0.167317	0.501502	-0.30559	0.535175	4.20241	6.35343362119789e-05 .	46 x 1
ILMN_1683670	180	ILMN_1683670	SLC10A2	2.72702	0.28007	0.50137	-0.820954	0.724495	6.97214	6.27922736029518e-09 .	50 x 3	13 q33	solute carrier family 10 member 2 [Source:HGNC Symbol;Acc:HGNC:10906]
ILMN_1779648	181	ILMN_1779648	HIST3H2A	1.7149	0.133883	0.499681	-0.219602	0.692546	6.36816	4.8485037096313e-08 .	46 x 1	1 q42	histone cluster 3 H2A [Source:HGNC Symbol;Acc:HGNC:20507]
ILMN_1675413	182	ILMN_1675413	ENPP7	1.64126	0.247258	0.497884	-0.520329	0.675082	6.06985	1.33206868868641e-07 .	50 x 1	17 q25	ectonucleotide pyrophosphatase/phosphodiesterase 7 [Source:HGNC Symbol;Acc:HGNC:23764]
ILMN_1806349	183	ILMN_1806349	SLC6A8	1.79275	0.252569	0.497099	-0.520707	0.508656	3.91888	0.000153424158917614 .	50 x 6	X q28	solute carrier family 6 member 8 [Source:HGNC Symbol;Acc:HGNC:11055]
ILMN_1755974	184	ILMN_1755974	ALDOC	2.48899	0.231777	0.496005	-0.541196	0.629645	5.37609	1.38001346661198e-06 .	50 x 4	17 q11	aldolase, fructose-bisphosphate C [Source:HGNC Symbol;Acc:HGNC:418]
ILMN_1870671	185	ILMN_1870671		1.57311	0.237556	0.495332	-0.395479	0.652282	5.70829	4.52041777010415e-07 .	50 x 3
ILMN_2371458	186	ILMN_2371458	ACKR3	1.40505	0.221848	0.495137	-0.553526	0.617082	5.20176	2.4693327407288e-06 .	48 x 1	2 q37	atypical chemokine receptor 3 [Source:HGNC Symbol;Acc:HGNC:23692]
ILMN_2371053	187	ILMN_2371053	EFNA1	1.78437	0.235672	0.494998	-0.472968	0.643778	5.58059	6.94881626683852e-07 .	50 x 4	1 q22	ephrin A1 [Source:HGNC Symbol;Acc:HGNC:3221]
ILMN_1797912	188	ILMN_1797912		3.02471	0.275838	0.492297	-0.942263	0.753055	7.59199	7.82795606113496e-10 .	50 x 2
ILMN_1746085	189	ILMN_1746085	IGFBP3	1.93399	0.240161	0.49128	-0.462258	0.596617	4.93131	6.04661978387266e-06 .	49 x 1	7 p12	insulin like growth factor binding protein 3 [Source:HGNC Symbol;Acc:HGNC:5472]
ILMN_3237936	190	ILMN_3237936		1.33953	0.150454	0.491229	-0.292015	0.712156	6.72901	1.42822684789934e-08 .	47 x 1
ILMN_1775448	191	ILMN_1775448	PFN2	1.89999	0.174703	0.490862	-0.289118	0.707007	6.63137	1.9876325696444e-08 .	46 x 1	3 q25	profilin 2 [Source:HGNC Symbol;Acc:HGNC:8882]
ILMN_1740923	192	ILMN_1740923	SLC52A3	1.9274	0.188487	0.490448	-0.357819	0.719609	6.87426	8.73931527145544e-09 .	50 x 4	20 p13	solute carrier family 52 member 3 [Source:HGNC Symbol;Acc:HGNC:16187]
ILMN_1692824	193	ILMN_1692824	ASPA	1.75945	0.168621	0.489389	-0.472446	0.718578	6.85388	9.362684405545e-09 .	47 x 1	17 p13	aspartoacylase [Source:HGNC Symbol;Acc:HGNC:756]
ILMN_1710482	194	ILMN_1710482	APLP2	2.4357	0.160615	0.487165	-0.442095	0.685188	6.24002	7.48510859960305e-08 .	50 x 6	11 q24	amyloid beta precursor like protein 2 [Source:HGNC Symbol;Acc:HGNC:598]
ILMN_1669663	195	ILMN_1669663		1.46408	0.146051	0.486939	-0.233968	0.725498	6.9925	5.86232484778293e-09 .	47 x 1
ILMN_1670652	196	ILMN_1670652	CYP2C9	2.47276	0.38837	0.486124	-1.20268	0.933716	17.2997	0 .	50 x 1	10 q23	cytochrome P450 family 2 subfamily C member 9 [Source:HGNC Symbol;Acc:HGNC:2623]
ILMN_1679725	197	ILMN_1679725	PCYOX1	2.08105	0.1702	0.48595	-0.507625	0.610087	5.10752	3.3773134231474e-06 .	45 x 1	2 p13	prenylcysteine oxidase 1 [Source:HGNC Symbol;Acc:HGNC:20588]
ILMN_1824665	198	ILMN_1824665	TMEM229A	2.40999	0.319576	0.485373	-0.796617	0.753535	7.60318	7.54083129272942e-10 .	50 x 1	7 q31	transmembrane protein 229A [Source:HGNC Symbol;Acc:HGNC:37279]
ILMN_2327994	199	ILMN_2327994	AZIN1	1.97824	0.23953	0.48465	-0.51639	0.518202	4.01909	0.00011263873162759 .	45 x 1	8 q22	antizyme inhibitor 1 [Source:HGNC Symbol;Acc:HGNC:16432]
ILMN_1782032	200	ILMN_1782032	MIR555	1.55422	0.153373	0.484368	-0.173476	0.685025	6.23722	7.55635254368059e-08 .	46 x 1	1 q22	ASH1 like histone lysine methyltransferase [Source:HGNC Symbol;Acc:HGNC:19088]
ILMN_2090004	201	ILMN_2090004	AQP10	3.2141	0.330291	0.484201	-1.06673	0.93625	17.6765	0 .	50 x 1	1 q21	aquaporin 10 [Source:HGNC Symbol;Acc:HGNC:16029]
ILMN_1715401	202	ILMN_1715401	MT1G	3.49266	0.302531	0.483722	-1.15425	0.561813	4.50478	2.42612425118693e-05 .	50 x 1	16 q13	metallothionein 1G [Source:HGNC Symbol;Acc:HGNC:7399]
ILMN_1880012	203	ILMN_1880012	SEMA5A	1.77432	0.263859	0.483636	-0.402943	0.788771	8.51183	3.75823816511911e-11 .	50 x 1	5 p15	semaphorin 5A [Source:HGNC Symbol;Acc:HGNC:10736]
ILMN_2401253	204	ILMN_2401253	FAM13A	2.17122	0.215282	0.482477	-0.547096	0.766444	7.91518	2.67081912141975e-10 .	48 x 1	4 q22	family with sequence similarity 13 member A [Source:HGNC Symbol;Acc:HGNC:19367]
ILMN_1715693	205	ILMN_1715693		1.40304	0.150698	0.481823	-0.229949	0.482623	3.65524	0.000340826745256262 .	44 x 2
ILMN_1689200	206	ILMN_1689200	DHDH	3.07569	0.282581	0.480849	-0.77329	0.704164	6.57839	2.37829470561834e-08 .	50 x 1	19 q13	dihydrodiol dehydrogenase [Source:HGNC Symbol;Acc:HGNC:17887]
ILMN_1763558	207	ILMN_1763558	RGN	1.58667	0.189351	0.480748	-0.371371	0.698978	6.48331	3.28206256616781e-08 .	49 x 3	X p11	regucalcin [Source:HGNC Symbol;Acc:HGNC:9989]
ILMN_1673548	208	ILMN_1673548	LGALSL	2.07368	0.140843	0.479775	-0.306231	0.493131	3.76004	0.00024884002301806 .	42 x 1	2 p14	galectin like [Source:HGNC Symbol;Acc:HGNC:25012]
ILMN_2371055	209	ILMN_2371055	EFNA1	2.90675	0.224708	0.479564	-0.471455	0.715659	6.79669	1.1359662654975e-08 .	49 x 2	1 q22	ephrin A1 [Source:HGNC Symbol;Acc:HGNC:3221]
ILMN_1909156	210	ILMN_1909156		1.96193	0.212022	0.478624	-0.408305	0.62227	5.27293	1.94792175323144e-06 .	48 x 1	5 p15	small nucleolar RNA host gene 18 [Source:HGNC Symbol;Acc:HGNC:49007]
ILMN_1808157	211	ILMN_1808157	RUNDC3B	2.17156	0.22903	0.477611	-0.646792	0.879893	12.283	4.44089209850063e-16 .	49 x 1	7 q21	RUN domain containing 3B [Source:HGNC Symbol;Acc:HGNC:30286]
ILMN_1740917	212	ILMN_1740917	SCNN1B	1.40901	0.155987	0.477246	-0.225139	0.69064	6.33462	5.43214251358393e-08 .	46 x 1	16 p12	sodium channel epithelial 1 beta subunit [Source:HGNC Symbol;Acc:HGNC:10600]
ILMN_1802923	213	ILMN_1802923		2.3777	0.290484	0.476617	-0.89313	0.720067	6.88335	8.47503733858446e-09 .	50 x 1	19 q13	apolipoprotein C2 [Source:HGNC Symbol;Acc:HGNC:609]
ILMN_2412490	214	ILMN_2412490	ANXA13	2.70918	0.242284	0.47639	-0.552087	0.55272	4.39942	3.4011535484435e-05 .	50 x 4	8 q24	annexin A13 [Source:HGNC Symbol;Acc:HGNC:536]
ILMN_1749131	215	ILMN_1749131	ENPP3	2.42431	0.3476	0.47639	-1.27048	0.87253	11.8465	1.33226762955019e-15 .	50 x 1	6 q23	ectonucleotide pyrophosphatase/phosphodiesterase 3 [Source:HGNC Symbol;Acc:HGNC:3358]
ILMN_1804870	216	ILMN_1804870	PRKG2	1.58938	0.219855	0.475498	-0.518312	0.897303	13.484	0 .	49 x 1	4 q21	protein kinase, cGMP-dependent, type II [Source:HGNC Symbol;Acc:HGNC:9416]
ILMN_1755350	217	ILMN_1755350	PIWIL2	1.76567	0.264302	0.475284	-0.538362	0.797208	8.7594	1.68323133209469e-11 .	50 x 1	8 p21	piwi like RNA-mediated gene silencing 2 [Source:HGNC Symbol;Acc:HGNC:17644]
ILMN_1722869	218	ILMN_1722869	PDZD3	2.30608	0.194492	0.474997	-0.523083	0.633212	5.42684	1.16433148256156e-06 .	50 x 5	11 q23	PDZ domain containing 3 [Source:HGNC Symbol;Acc:HGNC:19891]
ILMN_2359945	219	ILMN_2359945	CES1	2.00952	0.259446	0.474014	-0.458419	0.39427	2.84581	0.00335130849685805 .	50 x 6	16 q12	carboxylesterase 1 [Source:HGNC Symbol;Acc:HGNC:1863]
ILMN_1784863	220	ILMN_1784863	CD36	3.02429	0.321804	0.473997	-1.18562	0.909216	14.4864	0 .	50 x 1	7 q21	CD36 molecule [Source:HGNC Symbol;Acc:HGNC:1663]
ILMN_1683694	221	ILMN_1683694	SLC6A4	2.10433	0.298682	0.473129	-1.07176	0.783695	8.36911	5.98896487957745e-11 .	50 x 1	17 q11	solute carrier family 6 member 4 [Source:HGNC Symbol;Acc:HGNC:11050]
ILMN_1782057	222	ILMN_1782057	ATP8B2	1.8122	0.213527	0.472349	-0.554847	0.586463	4.8028	9.22046166029755e-06 .	47 x 4	1 q21	ATPase phospholipid transporting 8B2 [Source:HGNC Symbol;Acc:HGNC:13534]
ILMN_1657515	223	ILMN_1657515	RPS6KA5	2.14122	0.167048	0.472235	-0.354299	0.605098	5.04147	4.20336268147636e-06 .	44 x 1	14 q32	ribosomal protein S6 kinase A5 [Source:HGNC Symbol;Acc:HGNC:10434]
ILMN_1666731	224	ILMN_1666731	SSUH2	2.04994	0.261325	0.471784	-0.443231	0.511867	3.95237	0.000138418194825407 .	50 x 5	3 p25	ssu-2 homolog (C. elegans) [Source:HGNC Symbol;Acc:HGNC:24809]
ILMN_2155816	225	ILMN_2155816	DIRAS2	1.4501	0.205843	0.471104	-0.335962	0.821708	9.56398	1.29718458197203e-12 .	48 x 1	9 q22	DIRAS family GTPase 2 [Source:HGNC Symbol;Acc:HGNC:19323]
ILMN_1788421	226	ILMN_1788421	KCNK15	1.17252	0.173499	0.470832	-0.263022	0.625782	5.32177	1.65488192038765e-06 .	47 x 1	20 q13	potassium two pore domain channel subfamily K member 15 [Source:HGNC Symbol;Acc:HGNC:13814]
ILMN_1746618	227	ILMN_1746618	PAQR7	2.18589	0.275496	0.470813	-0.767749	0.808045	9.09825	5.66735547380404e-12 .	50 x 1	1 p36	progestin and adipoQ receptor family member 7 [Source:HGNC Symbol;Acc:HGNC:23146]
ILMN_3287106	228	ILMN_3287106		1.82297	0.212984	0.47049	-0.369845	0.713679	6.75831	1.29344908117446e-08 .	48 x 1
ILMN_1777556	229	ILMN_1777556		1.6272	0.255091	0.470319	-0.52802	0.834414	10.0426	2.92876833896116e-13 .	50 x 1
ILMN_1743619	230	ILMN_1743619	NEDD9	1.5914	0.185936	0.469121	-0.416224	0.721015	6.90221	7.95197063752084e-09 .	47 x 1	6 p24	neural precursor cell expressed, developmentally down-regulated 9 [Source:HGNC Symbol;Acc:HGNC:7733]
ILMN_2151281	231	ILMN_2151281	GABARAPL1	2.26431	0.256164	0.467298	-0.667607	0.899103	13.6246	0 .	50 x 1	12 p13	GABA type A receptor associated protein like 1 [Source:HGNC Symbol;Acc:HGNC:4068]
ILMN_1736162	232	ILMN_1736162		2.35683	0.231732	0.467033	-0.565321	0.706665	6.62497	2.03121228725678e-08 .	48 x 1
ILMN_1794782	233	ILMN_1794782	ABCG1	2.49572	0.251295	0.466481	-0.546878	0.723281	6.94761	6.82150558262151e-09 .	50 x 2	21 q22	ATP binding cassette subfamily G member 1 [Source:HGNC Symbol;Acc:HGNC:73]
ILMN_1667626	234	ILMN_1667626	EGLN3	1.83368	0.231743	0.466217	-0.366438	0.706783	6.62718	2.01605676597438e-08 .	47 x 1	14 q13	egl-9 family hypoxia inducible factor 3 [Source:HGNC Symbol;Acc:HGNC:14661]
ILMN_1798360	235	ILMN_1798360	ACKR3	1.89861	0.258251	0.465648	-0.628243	0.622857	5.28107	1.89577862930168e-06 .	48 x 1	2 q37	atypical chemokine receptor 3 [Source:HGNC Symbol;Acc:HGNC:23692]
ILMN_1682139	236	ILMN_1682139	RAI14	2.10018	0.218908	0.46529	-0.390428	0.752082	7.56937	8.44220693352327e-10 .	48 x 1	5 p13	retinoic acid induced 14 [Source:HGNC Symbol;Acc:HGNC:14873]
ILMN_2354547	237	ILMN_2354547		1.51526	0.206749	0.464343	-0.4035	0.652831	5.71667	4.39447756850342e-07 .	47 x 1
ILMN_1718907	238	ILMN_1718907	TSHZ1	2.07868	0.22692	0.464256	-0.582321	0.892417	13.1194	0 .	50 x 1	18 q22	teashirt zinc finger homeobox 1 [Source:HGNC Symbol;Acc:HGNC:10669]
ILMN_1653292	239	ILMN_1653292	PFKFB4	2.72571	0.238614	0.464111	-0.722765	0.870796	11.7487	1.77635683940025e-15 .	50 x 1	3 p21	6-phosphofructo-2-kinase/fructose-2,6-biphosphatase 4 [Source:HGNC Symbol;Acc:HGNC:8875]
ILMN_1786353	240	ILMN_1786353	CNGA1	1.32425	0.196797	0.463842	-0.368575	0.756629	7.676	5.914329026524e-10 .	50 x 3	4 p12	cyclic nucleotide gated channel alpha 1 [Source:HGNC Symbol;Acc:HGNC:2148]
ILMN_1693941	241	ILMN_1693941	IGSF9	1.65382	0.24277	0.46381	-0.458556	0.631773	5.4063	1.2472760425597e-06 .	50 x 4	1 q23	immunoglobulin superfamily member 9 [Source:HGNC Symbol;Acc:HGNC:18132]
ILMN_1737242	242	ILMN_1737242		2.3738	0.270371	0.463527	-0.685184	0.734605	7.18181	3.09730818770504e-09 .	50 x 2
ILMN_1698668	243	ILMN_1698668	NR1D2	1.52753	0.176262	0.463459	-0.287077	0.352926	2.50205	0.00806939706246623 .	43 x 2	3 p24	nuclear receptor subfamily 1 group D member 2 [Source:HGNC Symbol;Acc:HGNC:7963]
ILMN_2204826	244	ILMN_2204826	SELENOP	2.50833	0.262809	0.462498	-0.619565	0.861486	11.2538	7.7715611723761e-15 .	50 x 1	5 p12	selenoprotein P [Source:HGNC Symbol;Acc:HGNC:10751]
ILMN_1711928	245	ILMN_1711928		1.79885	0.185968	0.462485	-0.407834	0.854492	10.9113	2.12052597703405e-14 .	50 x 3
ILMN_1716071	246	ILMN_1716071	PAQR3	2.38045	0.202137	0.462448	-0.589241	0.753954	7.61297	7.29834082058289e-10 .	45 x 1	4 q21	progestin and adipoQ receptor family member 3 [Source:HGNC Symbol;Acc:HGNC:30130]
ILMN_1813975	247	ILMN_1813975	ADI1	1.97219	0.233739	0.461975	-0.398638	0.71238	6.7333	1.40765707978829e-08 .	50 x 2	2 p25	acireductone dioxygenase 1 [Source:HGNC Symbol;Acc:HGNC:30576]
ILMN_2376553	248	ILMN_2376553	SLC23A1	1.67312	0.228638	0.460537	-0.4917	0.818537	9.45168	1.84663395685902e-12 .	50 x 1	5 q31	solute carrier family 23 member 1 [Source:HGNC Symbol;Acc:HGNC:10974]
ILMN_2173611	249	ILMN_2173611	MT1E	3.1482	0.28298	0.460512	-0.695036	0.446578	3.31073	0.000932161942485132 .	48 x 1	16 q13	metallothionein 1E [Source:HGNC Symbol;Acc:HGNC:7397]
ILMN_2094875	250	ILMN_2094875	ABCB1	2.0709	0.283112	0.460286	-0.72256	0.824516	9.6657	9.43245481721533e-13 .	50 x 1	7 q21	ATP binding cassette subfamily B member 1 [Source:HGNC Symbol;Acc:HGNC:40]
ILMN_1799243	251	ILMN_1799243	ANXA13	2.91209	0.24706	0.459914	-0.538799	0.609676	5.10203	3.43931473922865e-06 .	50 x 4	8 q24	annexin A13 [Source:HGNC Symbol;Acc:HGNC:536]
ILMN_1802096	252	ILMN_1802096	ABTB1	1.79984	0.179331	0.458657	-0.565364	0.647509	5.63618	5.76343212488339e-07 .	50 x 4	3 q21	ankyrin repeat and BTB domain containing 1 [Source:HGNC Symbol;Acc:HGNC:18275]
ILMN_1674533	253	ILMN_1674533	TRPV6	2.47211	0.191364	0.458424	-0.419444	0.484953	3.67829	0.000318142038153502 .	50 x 6	7 q34	transient receptor potential cation channel subfamily V member 6 [Source:HGNC Symbol;Acc:HGNC:14006]
ILMN_1670130	254	ILMN_1670130	ARID3A	2.00274	0.187979	0.455811	-0.338358	0.574354	4.65405	1.49750381939207e-05 .	46 x 1	19 p13	AT-rich interaction domain 3A [Source:HGNC Symbol;Acc:HGNC:3031]
ILMN_1724480	255	ILMN_1724480	AXIN2	1.9719	0.193152	0.455485	-0.400599	0.384795	2.76537	0.00413906599008174 .	44 x 2	17 q24	axin 2 [Source:HGNC Symbol;Acc:HGNC:904]
ILMN_1787265	256	ILMN_1787265	ZNF503	1.91104	0.215337	0.455243	-0.410814	0.643608	5.57808	7.00771227268859e-07 .	48 x 1	10 q22	zinc finger protein 503 [Source:HGNC Symbol;Acc:HGNC:23589]
ILMN_1699631	257	ILMN_1699631		1.77669	0.199151	0.455188	-0.42489	0.658752	5.80795	3.22962746768241e-07 .	48 x 1
ILMN_1701007	258	ILMN_1701007	PON3	2.16108	0.291385	0.454716	-0.69309	0.807434	9.07848	6.03672667409683e-12 .	50 x 1	7 q21	paraoxonase 3 [Source:HGNC Symbol;Acc:HGNC:9206]
ILMN_1705253	259	ILMN_1705253	PTPRD	1.65283	0.21696	0.454408	-0.434076	0.633538	5.4315	1.14630999048515e-06 .	47 x 2	9 p23	protein tyrosine phosphatase, receptor type D [Source:HGNC Symbol;Acc:HGNC:9668]
ILMN_1738058	260	ILMN_1738058	CPNE6	1.83153	0.215291	0.452367	-0.527044	0.763834	7.85032	3.31189742297511e-10 .	50 x 2	14 q11	copine 6 [Source:HGNC Symbol;Acc:HGNC:2319]
ILMN_1720461	261	ILMN_1720461	SLC17A4	2.10906	0.216429	0.451747	-0.506047	0.856649	11.0145	1.55431223447522e-14 .	50 x 1	6 p22	solute carrier family 17 member 4 [Source:HGNC Symbol;Acc:HGNC:10932]
ILMN_1694780	262	ILMN_1694780	GCHFR	2.18271	0.189249	0.451318	-0.498994	0.614007	5.16008	2.83641838305648e-06 .	48 x 3	15 q15	GTP cyclohydrolase I feedback regulator [Source:HGNC Symbol;Acc:HGNC:4194]
ILMN_2312106	263	ILMN_2312106		1.37804	0.153487	0.451207	-0.218638	0.715455	6.79272	1.15131952860281e-08 .	46 x 1	1 p36	PRAME family member 33, pseudogene [Source:HGNC Symbol;Acc:HGNC:49193]
ILMN_1766261	264	ILMN_1766261	SLC2A12	1.98014	0.227426	0.450373	-0.477951	0.614573	5.16773	2.765283109607e-06 .	48 x 2	6 q23	solute carrier family 2 member 12 [Source:HGNC Symbol;Acc:HGNC:18067]
ILMN_1754538	265	ILMN_1754538	FAM213A	2.52305	0.244122	0.450291	-0.681042	0.822892	9.60661	1.13486997577184e-12 .	50 x 2	10 q23	family with sequence similarity 213 member A [Source:HGNC Symbol;Acc:HGNC:28651]
ILMN_2396875	266	ILMN_2396875	IGFBP3	1.88238	0.240402	0.450169	-0.663508	0.605205	5.04287	4.18395364798485e-06 .	49 x 1	7 p12	insulin like growth factor binding protein 3 [Source:HGNC Symbol;Acc:HGNC:5472]
ILMN_1736184	267	ILMN_1736184	GSTM3	1.63596	0.188866	0.45007	-0.420499	0.479482	3.62432	0.000373702113930063 .	46 x 1	1 p13	glutathione S-transferase mu 3 [Source:HGNC Symbol;Acc:HGNC:4635]
ILMN_2372698	268	ILMN_2372698	RGN	1.76962	0.226499	0.449916	-0.428602	0.769128	7.98288	2.1344503942089e-10 .	50 x 1	X p11	regucalcin [Source:HGNC Symbol;Acc:HGNC:9989]
ILMN_1707592	269	ILMN_1707592	RGN	1.55407	0.228812	0.448991	-0.458467	0.602174	5.00319	4.77048738822816e-06 .	50 x 4	X p11	regucalcin [Source:HGNC Symbol;Acc:HGNC:9989]
ILMN_2121979	270	ILMN_2121979	UGT2A3	1.89273	0.211805	0.448183	-0.422436	0.740866	7.3168	1.96739990965256e-09 .	45 x 1	4 q13	UDP glucuronosyltransferase family 2 member A3 [Source:HGNC Symbol;Acc:HGNC:28528]
ILMN_1803211	271	ILMN_1803211	FBXO2	2.0001	0.224178	0.447368	-0.429681	0.792237	8.61193	2.71396238815669e-11 .	50 x 2	1 p36	F-box protein 2 [Source:HGNC Symbol;Acc:HGNC:13581]
ILMN_1720235	272	ILMN_1720235	ADSSL1	1.70343	0.18014	0.44599	-0.324668	0.733414	7.15658	3.37185135368401e-09 .	50 x 4	14 q32	adenylosuccinate synthase like 1 [Source:HGNC Symbol;Acc:HGNC:20093]
ILMN_1702633	273	ILMN_1702633		2.76477	0.217034	0.445155	-0.86593	0.488132	3.70991	0.000289377144444325 .	50 x 6	2 p11
ILMN_2232463	274	ILMN_2232463	ARL14	2.99198	0.184571	0.443973	-0.301437	0.353957	2.5104	0.00790479798914667 .	42 x 1	3 q25	ADP ribosylation factor like GTPase 14 [Source:HGNC Symbol;Acc:HGNC:22974]
ILMN_1706056	275	ILMN_1706056	ENTPD8	1.57736	0.192316	0.443951	-0.413938	0.673303	6.04056	1.47093141888988e-07 .	50 x 5	9 q34	ectonucleoside triphosphate diphosphohydrolase 8 [Source:HGNC Symbol;Acc:HGNC:24860]
ILMN_1683146	276	ILMN_1683146	FTH1	2.66828	0.17861	0.443887	-0.307164	0.879724	12.2726	4.44089209850063e-16 .	48 x 1	11 q12	ferritin heavy chain 1 [Source:HGNC Symbol;Acc:HGNC:3976]
ILMN_1671486	277	ILMN_1671486	HOMER2	1.64781	0.218015	0.443694	-0.379196	0.568813	4.58752	1.85780613877196e-05 .	50 x 4	15 q25	homer scaffolding protein 2 [Source:HGNC Symbol;Acc:HGNC:17513]
ILMN_1671365	278	ILMN_1671365	LOC102724788	2.00243	0.255162	0.442939	-0.759682	0.736685	7.2262	2.66764210721249e-09 .	50 x 2	KI270734.1
ILMN_1753345	279	ILMN_1753345	SCAMP5	1.85151	0.271362	0.442689	-0.71381	0.835809	10.0982	2.46913600676635e-13 .	50 x 2	15 q24	secretory carrier membrane protein 5 [Source:HGNC Symbol;Acc:HGNC:30386]
ILMN_1779241	280	ILMN_1779241	CRYM	1.28327	0.223423	0.442308	-0.716578	0.611042	5.12027	3.23737924490253e-06 .	50 x 4	16 p12	crystallin mu [Source:HGNC Symbol;Acc:HGNC:2418]
ILMN_1680309	281	ILMN_1680309	ABCG8	2.26375	0.244455	0.442295	-0.68715	0.49614	3.79044	0.000226985047490302 .	50 x 5	2 p21	ATP binding cassette subfamily G member 8 [Source:HGNC Symbol;Acc:HGNC:13887]
ILMN_1729439	282	ILMN_1729439	CYP4F2	1.56876	0.194999	0.44179	-0.436469	0.641465	5.54648	7.79324759836442e-07 .	50 x 5	19 p13	cytochrome P450 family 4 subfamily F member 2 [Source:HGNC Symbol;Acc:HGNC:2645]
ILMN_1685858	283	ILMN_1685858	MLN	2.33134	0.194387	0.440287	-0.397857	0.52321	4.07248	9.54275841725805e-05 .	47 x 1	6 p21	motilin [Source:HGNC Symbol;Acc:HGNC:7141]
ILMN_2329927	284	ILMN_2329927	ABCG1	1.91759	0.291982	0.439828	-0.941236	0.610316	5.11058	3.343219882046e-06 .	50 x 4	21 q22	ATP binding cassette subfamily G member 1 [Source:HGNC Symbol;Acc:HGNC:73]
ILMN_1736042	285	ILMN_1736042	ME1	2.1812	0.182264	0.438845	-0.51007	0.592109	4.87382	7.30502858581339e-06 .	46 x 1	6 q14	malic enzyme 1 [Source:HGNC Symbol;Acc:HGNC:6983]
ILMN_1750062	286	ILMN_1750062	PPARGC1A	2.0505	0.201472	0.438563	-0.468235	0.744106	7.3883	1.54770440907726e-09 .	49 x 1	4 p15	PPARG coactivator 1 alpha [Source:HGNC Symbol;Acc:HGNC:9237]
ILMN_1707356	287	ILMN_1707356	CFL2	1.51074	0.163307	0.438318	-0.336486	0.635246	5.45603	1.05580570441965e-06 .	47 x 1	14 q13	cofilin 2 [Source:HGNC Symbol;Acc:HGNC:1875]
ILMN_3237755	288	ILMN_3237755		1.6998	0.205474	0.437844	-0.476396	0.554124	4.41554	3.2303490448804e-05 .	50 x 6
ILMN_1685057	289	ILMN_1685057		1.73281	0.234846	0.437834	-0.40796	0.898087	13.5447	0 .	50 x 1
ILMN_2100357	290	ILMN_2100357	SMPDL3A	1.9748	0.218271	0.437693	-0.549928	0.840611	10.2947	1.35447209004269e-13 .	48 x 1	6 q22	sphingomyelin phosphodiesterase acid like 3A [Source:HGNC Symbol;Acc:HGNC:17389]
ILMN_2138589	291	ILMN_2138589	MERTK	2.04281	0.210156	0.437681	-0.538649	0.766758	7.92306	2.6019764121088e-10 .	49 x 3	2 q13	MER proto-oncogene, tyrosine kinase [Source:HGNC Symbol;Acc:HGNC:7027]
ILMN_1810738	292	ILMN_1810738	YIPF5	1.3581	0.138823	0.436393	-0.261521	0.50324	3.86291	0.000182094826685075 .	42 x 1	5 q31	Yip1 domain family member 5 [Source:HGNC Symbol;Acc:HGNC:24877]
ILMN_1686804	293	ILMN_1686804	CDK20	1.55975	0.189075	0.436145	-0.39559	0.695044	6.41253	4.1717421073173e-08 .	50 x 4	9 q22	cyclin dependent kinase 20 [Source:HGNC Symbol;Acc:HGNC:21420]
ILMN_2065273	294	ILMN_2065273	NPY6R	1.61635	0.212844	0.435754	-0.587069	0.535458	4.20552	6.29144937434045e-05 .	50 x 5	5 q31	neuropeptide Y receptor Y6 (pseudogene) [Source:HGNC Symbol;Acc:HGNC:7959]
ILMN_1722206	295	ILMN_1722206	MAF	1.63027	0.207316	0.435734	-0.483318	0.714514	6.77445	1.22471099928134e-08 .	46 x 1	16 q23	MAF bZIP transcription factor [Source:HGNC Symbol;Acc:HGNC:6776]
ILMN_1776905	296	ILMN_1776905		2.93365	0.220645	0.43475	-0.977973	0.457731	3.415	0.000690735509941476 .	45 x 4
ILMN_2261076	297	ILMN_2261076	NEDD9	2.20772	0.15998	0.433543	-0.354663	0.641073	5.54073	7.94516655799882e-07 .	44 x 1	6 p24	neural precursor cell expressed, developmentally down-regulated 9 [Source:HGNC Symbol;Acc:HGNC:7733]
ILMN_2222880	298	ILMN_2222880	SLC25A42	2.34888	0.199873	0.433462	-0.592405	0.788348	8.49976	3.90908416747493e-11 .	50 x 3	19 p13	solute carrier family 25 member 42 [Source:HGNC Symbol;Acc:HGNC:28380]
ILMN_1733443	299	ILMN_1733443	SULT1B1	2.06557	0.14761	0.432345	-0.259013	0.648287	5.64784	5.54148429587897e-07 .	45 x 1	4 q13	sulfotransferase family 1B member 1 [Source:HGNC Symbol;Acc:HGNC:17845]
ILMN_1712231	300	ILMN_1712231	SH3YL1	2.55207	0.181907	0.431514	-0.474862	0.606712	5.06273	3.91776726638149e-06 .	45 x 1	2 p25	SH3 and SYLF domain containing 1 [Source:HGNC Symbol;Acc:HGNC:29546]
ILMN_1710064	301	ILMN_1710064	SDR16C5	1.35276	0.19816	0.430413	-0.401932	0.500516	3.83498	0.000198271672283812 .	50 x 5	8 q12	short chain dehydrogenase/reductase family 16C, member 5 [Source:HGNC Symbol;Acc:HGNC:30311]
ILMN_1801886	302	ILMN_1801886	SLC28A2	2.82672	0.279467	0.43029	-0.974145	0.572022	4.62593	1.64052372558787e-05 .	49 x 1	15 q21	solute carrier family 28 member 2 [Source:HGNC Symbol;Acc:HGNC:11002]
ILMN_1796349	303	ILMN_1796349	SMPDL3A	2.92419	0.20826	0.429942	-0.43954	0.822267	9.58406	1.2179146580138e-12 .	48 x 1	6 q22	sphingomyelin phosphodiesterase acid like 3A [Source:HGNC Symbol;Acc:HGNC:17389]
ILMN_1701237	304	ILMN_1701237	SH2D1B	1.37691	0.15032	0.429363	-0.292959	0.572418	4.63069	1.6154325042983e-05 .	45 x 3	1 q23	SH2 domain containing 1B [Source:HGNC Symbol;Acc:HGNC:30416]
ILMN_1700268	305	ILMN_1700268	LOC105369247	2.68177	0.264809	0.427425	-0.874619	0.719302	6.86818	8.92070417535251e-09 .	50 x 1	16 p11	quinolinate phosphoribosyltransferase [Source:HGNC Symbol;Acc:HGNC:9755]
ILMN_1684982	306	ILMN_1684982	PDK4	2.84473	0.256872	0.426267	-0.753839	0.729985	7.08475	4.29485247366301e-09 .	49 x 1	7 q21	pyruvate dehydrogenase kinase 4 [Source:HGNC Symbol;Acc:HGNC:8812]
ILMN_1711818	307	ILMN_1711818	PIWIL2	1.92871	0.288601	0.425199	-0.719562	0.833245	9.99655	3.3761882178851e-13 .	50 x 1	8 p21	piwi like RNA-mediated gene silencing 2 [Source:HGNC Symbol;Acc:HGNC:17644]
ILMN_1754491	308	ILMN_1754491	IYD	2.11223	0.253999	0.424001	-0.715788	0.656129	5.76728	3.70485091494288e-07 .	50 x 3	6 q25	iodotyrosine deiodinase [Source:HGNC Symbol;Acc:HGNC:21071]
ILMN_3246560	309	ILMN_3246560		1.65537	0.136145	0.423751	-0.301757	0.584155	4.77408	1.01286045330884e-05 .	43 x 1
ILMN_1706558	310	ILMN_1706558		2.02678	0.145822	0.422975	-0.278014	0.740805	7.31546	1.97631355725036e-09 .	45 x 1
ILMN_1673681	311	ILMN_1673681	SLC46A1	1.82131	0.219235	0.421962	-0.444241	0.792778	8.62775	2.57811549886355e-11 .	50 x 3	17 q11	solute carrier family 46 member 1 [Source:HGNC Symbol;Acc:HGNC:30521]
ILMN_1700888	312	ILMN_1700888	ENPP1	1.70188	0.139417	0.420097	-0.351124	0.695774	6.42559	3.99109503224082e-08 .	45 x 2	6 q23	ectonucleotide pyrophosphatase/phosphodiesterase 1 [Source:HGNC Symbol;Acc:HGNC:3356]
ILMN_2386444	313	ILMN_2386444	ANGPTL4	1.65927	0.158325	0.419634	-0.263145	0.686868	6.26895	6.78617095850598e-08 .	47 x 1	19 p13	angiopoietin like 4 [Source:HGNC Symbol;Acc:HGNC:16039]
ILMN_2227817	314	ILMN_2227817	GSTA3	1.79244	0.199062	0.418939	-0.594305	0.563247	4.52162	2.29814864045608e-05 .	46 x 3	6 p12	glutathione S-transferase alpha 3 [Source:HGNC Symbol;Acc:HGNC:4628]
ILMN_1755897	315	ILMN_1755897	UGT2B7	3.39453	0.275565	0.418773	-0.671042	0.659694	5.82264	3.07331416871115e-07 .	50 x 3	4 q13	UDP glucuronosyltransferase family 2 member B7 [Source:HGNC Symbol;Acc:HGNC:12554]
ILMN_1764321	316	ILMN_1764321	ACOT4	2.14316	0.141948	0.417651	-0.324665	0.672035	6.0198	1.57797883648669e-07 .	45 x 1	14 q24	acyl-CoA thioesterase 4 [Source:HGNC Symbol;Acc:HGNC:19748]
ILMN_2168747	317	ILMN_2168747		2.84325	0.278044	0.41738	-1.01223	0.605577	5.04776	4.11670716848889e-06 .	50 x 3
ILMN_2308338	318	ILMN_2308338	BMF	1.43653	0.182111	0.417166	-0.317824	0.639258	5.51417	8.68667583642235e-07 .	50 x 5	15 q15	Bcl2 modifying factor [Source:HGNC Symbol;Acc:HGNC:24132]
ILMN_1725417	319	ILMN_1725417	NELL2	2.25438	0.302335	0.41695	-0.856661	0.936993	17.7912	0 .	50 x 1	12 q12	neural EGFL like 2 [Source:HGNC Symbol;Acc:HGNC:7751]
ILMN_1701441	320	ILMN_1701441	LPAR1	2.52475	0.165347	0.416379	-0.325496	0.679895	6.15009	1.01513140116083e-07 .	45 x 1	9 q31	lysophosphatidic acid receptor 1 [Source:HGNC Symbol;Acc:HGNC:3166]
ILMN_2305112	321	ILMN_2305112	CTH	2.07224	0.19781	0.416098	-0.403454	0.58471	4.78097	9.90314099169609e-06 .	45 x 2	1 p31	cystathionine gamma-lyase [Source:HGNC Symbol;Acc:HGNC:2501]
ILMN_2373791	322	ILMN_2373791	ENPP2	2.11971	0.177754	0.416078	-0.483949	0.668622	5.96439	1.90336643779432e-07 .	48 x 4	8 q24	ectonucleotide pyrophosphatase/phosphodiesterase 2 [Source:HGNC Symbol;Acc:HGNC:3357]
ILMN_1723141	323	ILMN_1723141	OTUD1	1.71574	0.16919	0.41459	-0.299804	0.726704	7.01711	5.39510680575006e-09 .	46 x 1	10 p12	OTU deubiquitinase 1 [Source:HGNC Symbol;Acc:HGNC:27346]
ILMN_1714165	324	ILMN_1714165	ST3GAL2	1.76069	0.15379	0.414361	-0.383818	0.714387	6.77199	1.23496732840067e-08 .	50 x 5	16 q22	ST3 beta-galactoside alpha-2,3-sialyltransferase 2 [Source:HGNC Symbol;Acc:HGNC:10863]
ILMN_1701111	325	ILMN_1701111	GPCPD1	2.25851	0.195168	0.414117	-0.386144	0.626346	5.32965	1.61184319247276e-06 .	45 x 1	20 p12	glycerophosphocholine phosphodiesterase 1 [Source:HGNC Symbol;Acc:HGNC:26957]
ILMN_2228780	326	ILMN_2228780	SLC5A11	1.56984	0.22136	0.413614	-0.427542	0.742703	7.35719	1.7179832001446e-09 .	50 x 1	16 p12	solute carrier family 5 member 11 [Source:HGNC Symbol;Acc:HGNC:23091]
ILMN_1706386	327	ILMN_1706386		2.31522	0.236016	0.413152	-0.595486	0.793135	8.6382	2.49211762337609e-11 .	50 x 3
ILMN_1753648	328	ILMN_1753648	TRIM51	1.81641	0.132521	0.412867	-0.192445	0.638259	5.49962	9.12144439535467e-07 .	44 x 1	11 q12	tripartite motif-containing 51 [Source:HGNC Symbol;Acc:HGNC:19023]
ILMN_1663836	329	ILMN_1663836		1.27153	0.148041	0.412676	-0.280291	0.707323	6.63731	1.94804590236686e-08 .	47 x 1
ILMN_1756417	330	ILMN_1756417	ANKRD37	1.80018	0.179546	0.411781	-0.331854	0.372787	2.66488	0.00536320233720111 .	42 x 1	4 q35	ankyrin repeat domain 37 [Source:HGNC Symbol;Acc:HGNC:29593]
ILMN_1757636	331	ILMN_1757636	SETD9	2.20594	0.216828	0.411677	-0.49394	0.656258	5.76927	3.68000413253355e-07 .	47 x 1	5 q11	SET domain containing 9 [Source:HGNC Symbol;Acc:HGNC:28508]
ILMN_2304404	332	ILMN_2304404	PBLD	2.06869	0.164625	0.411497	-0.37117	0.576182	4.6762	1.39352821884042e-05 .	49 x 5	10 q21	phenazine biosynthesis like protein domain containing [Source:HGNC Symbol;Acc:HGNC:23301]
ILMN_1722070	333	ILMN_1722070	APOC3	3.66092	0.437968	0.410994	-1.56619	0.84572	10.5127	6.99440505513849e-14 .	50 x 1	11 q23	apolipoprotein C3 [Source:HGNC Symbol;Acc:HGNC:610]
ILMN_2083469	334	ILMN_2083469	IRS2	1.98554	0.18749	0.410908	-0.349327	0.660298	5.83209	2.97676332028374e-07 .	47 x 3	13 q34	insulin receptor substrate 2 [Source:HGNC Symbol;Acc:HGNC:6126]
ILMN_2315789	335	ILMN_2315789	PTPRD	1.79082	0.208061	0.410526	-0.516907	0.65371	5.7301	4.19984608202029e-07 .	46 x 2	9 p23	protein tyrosine phosphatase, receptor type D [Source:HGNC Symbol;Acc:HGNC:9668]
ILMN_2041190	336	ILMN_2041190	F2RL1	3.02279	0.141478	0.40965	-0.325199	0.357157	2.5364	0.00741186096729995 .	42 x 1	5 q13	F2R like trypsin receptor 1 [Source:HGNC Symbol;Acc:HGNC:3538]
ILMN_1696699	337	ILMN_1696699	FAM184A	1.56448	0.182736	0.408964	-0.386315	0.829799	9.86316	5.10036457512797e-13 .	50 x 3	6 q22	family with sequence similarity 184 member A [Source:HGNC Symbol;Acc:HGNC:20991]
ILMN_1903159	338	ILMN_1903159	PPM1A	2.28045	0.157968	0.408733	-0.286943	0.702546	6.54849	2.6317431456313e-08 .	44 x 1	14 q23	protein phosphatase, Mg2+/Mn2+ dependent 1A [Source:HGNC Symbol;Acc:HGNC:9275]
ILMN_1677108	339	ILMN_1677108	CAPN13	2.35297	0.254115	0.408649	-0.705567	0.896695	13.4373	0 .	50 x 1	2 p23	calpain 13 [Source:HGNC Symbol;Acc:HGNC:16663]
ILMN_2385566	340	ILMN_2385566	PHYH	1.63918	0.140947	0.405759	-0.3497	0.629406	5.37272	1.39568314549976e-06 .	50 x 6	10 p13	phytanoyl-CoA 2-hydroxylase [Source:HGNC Symbol;Acc:HGNC:8940]
ILMN_2401258	341	ILMN_2401258	FAM13A	2.60153	0.20278	0.403953	-0.523304	0.763661	7.84607	3.35888539204632e-10 .	47 x 1	4 q22	family with sequence similarity 13 member A [Source:HGNC Symbol;Acc:HGNC:19367]
ILMN_1770963	342	ILMN_1770963	NAALADL1	2.28329	0.248522	0.403517	-0.71568	0.799469	8.82806	1.34865452139366e-11 .	50 x 2	11 q13	N-acetylated alpha-linked acidic dipeptidase like 1 [Source:HGNC Symbol;Acc:HGNC:23536]
ILMN_1757036	343	ILMN_1757036		1.7577	0.183901	0.403507	-0.403434	0.571665	4.62164	1.66350925295822e-05 .	46 x 2
ILMN_1776788	344	ILMN_1776788	CREBRF	1.87236	0.186216	0.403133	-0.347656	0.700882	6.51798	2.91833599508351e-08 .	45 x 1	5 q35	CREB3 regulatory factor [Source:HGNC Symbol;Acc:HGNC:24050]
ILMN_1727348	345	ILMN_1727348	NMD3	1.89415	0.144953	0.401654	-0.417525	0.383385	2.75348	0.0042690227537997 .	42 x 1	3 q26	NMD3 ribosome export adaptor [Source:HGNC Symbol;Acc:HGNC:24250]
ILMN_1708192	346	ILMN_1708192		1.67566	0.13316	0.401449	-0.210647	0.53975	4.25301	5.41620386818042e-05 .	43 x 1
ILMN_1771599	347	ILMN_1771599	PLOD2	3.20216	0.206046	0.401114	-0.452424	0.874436	11.956	9.99200722162641e-16 .	49 x 1	3 q24	procollagen-lysine,2-oxoglutarate 5-dioxygenase 2 [Source:HGNC Symbol;Acc:HGNC:9082]
ILMN_1684106	348	ILMN_1684106	NR1I3	1.43819	0.172639	0.400757	-0.348404	0.712011	6.72623	1.44172132010567e-08 .	50 x 4	1 q23	nuclear receptor subfamily 1 group I member 3 [Source:HGNC Symbol;Acc:HGNC:7969]
ILMN_1707312	349	ILMN_1707312	NFIL3	2.13842	0.193297	0.400694	-0.448213	0.328475	2.30686	0.0129149836663064 .	42 x 1	9 q22	nuclear factor, interleukin 3 regulated [Source:HGNC Symbol;Acc:HGNC:7787]
ILMN_1799139	350	ILMN_1799139	PLOD2	1.39975	0.189644	0.400323	-0.390116	0.701894	6.53652	2.74068482353229e-08 .	47 x 2	3 q24	procollagen-lysine,2-oxoglutarate 5-dioxygenase 2 [Source:HGNC Symbol;Acc:HGNC:9082]
ILMN_1710606	351	ILMN_1710606	C8A	1.4427	0.184371	0.398787	-0.303517	0.683576	6.21244	8.21833137099048e-08 .	47 x 1	1 p32	complement C8 alpha chain [Source:HGNC Symbol;Acc:HGNC:1352]
ILMN_1670807	352	ILMN_1670807	FAM84B	2.40836	0.147273	0.398236	-0.273875	0.547898	4.34447	4.05256302836721e-05 .	43 x 1	8 q24	family with sequence similarity 84 member B [Source:HGNC Symbol;Acc:HGNC:24166]
ILMN_1765966	353	ILMN_1765966	CHGB	2.14543	0.204573	0.397345	-0.628017	0.788516	8.50455	3.8484437858699e-11 .	48 x 1	20 p12	chromogranin B [Source:HGNC Symbol;Acc:HGNC:1930]
ILMN_1796685	354	ILMN_1796685	BEST4	1.7858	0.201082	0.397262	-0.546184	0.793247	8.64149	2.46562770200853e-11 .	50 x 2	1 p34	bestrophin 4 [Source:HGNC Symbol;Acc:HGNC:17106]
ILMN_1774781	355	ILMN_1774781	CEACAM20	1.56658	0.214385	0.397258	-0.52136	0.746675	7.44583	1.27629440349608e-09 .	49 x 2	19 q13	carcinoembryonic antigen related cell adhesion molecule 20 [Source:HGNC Symbol;Acc:HGNC:24879]
ILMN_1808354	356	ILMN_1808354	SLC4A7	2.60984	0.217821	0.397136	-0.451246	0.659301	5.8165	3.13770674553737e-07 .	45 x 1	3 p24	solute carrier family 4 member 7 [Source:HGNC Symbol;Acc:HGNC:11033]
ILMN_1655613	357	ILMN_1655613		3.13121	0.247911	0.397057	-0.923526	0.520282	4.0412	0.000105173067324715 .	49 x 4
ILMN_1796094	358	ILMN_1796094		3.00458	0.293568	0.396805	-1.02419	0.881012	12.3527	3.33066907387547e-16 .	50 x 1
ILMN_1787526	359	ILMN_1787526	C2orf88	2.84915	0.205443	0.396774	-0.518265	0.88649	12.7073	1.11022302462516e-16 .	50 x 1	2 q32	chromosome 2 open reading frame 88 [Source:HGNC Symbol;Acc:HGNC:28191]
ILMN_3183048	360	ILMN_3183048		1.34269	0.153373	0.396485	-0.365505	0.362798	2.58248	0.00660660636630528 .	42 x 1
ILMN_1679194	361	ILMN_1679194	UGT2B7	3.44533	0.272383	0.396061	-0.680725	0.622407	5.27483	1.93562863204377e-06 .	50 x 3	4 q13	UDP glucuronosyltransferase family 2 member B7 [Source:HGNC Symbol;Acc:HGNC:12554]
ILMN_1743357	362	ILMN_1743357	XPNPEP2	2.83199	0.310634	0.395857	-0.934478	0.765692	7.89641	2.84224199731398e-10 .	50 x 1	X q26	X-prolyl aminopeptidase 2 [Source:HGNC Symbol;Acc:HGNC:12823]
ILMN_1702177	363	ILMN_1702177	GLO1	3.07097	0.184787	0.395575	-0.328713	0.765675	7.89598	2.84634427138997e-10 .	47 x 1	6 p21	glyoxalase I [Source:HGNC Symbol;Acc:HGNC:4323]
ILMN_1715695	364	ILMN_1715695	S100G	3.06934	0.30329	0.395339	-0.97653	0.773124	8.08558	1.52035495304403e-10 .	50 x 1	X p22	S100 calcium binding protein G [Source:HGNC Symbol;Acc:HGNC:1436]
ILMN_1761833	365	ILMN_1761833	SLC40A1	2.87332	0.243735	0.394066	-0.49133	0.688103	6.29034	6.31160113062634e-08 .	46 x 1	2 q32	solute carrier family 40 member 1 [Source:HGNC Symbol;Acc:HGNC:10909]
ILMN_1801442	366	ILMN_1801442	KRT81	1.14416	0.152967	0.393005	-0.337505	0.625019	5.31111	1.71484929634147e-06 .	46 x 3	12 q13	keratin 81 [Source:HGNC Symbol;Acc:HGNC:6458]
ILMN_1690464	367	ILMN_1690464	SLC35G1	3.07861	0.158838	0.392644	-0.383116	0.403461	2.92488	0.00271486120139564 .	43 x 2	10 q23	solute carrier family 35 member G1 [Source:HGNC Symbol;Acc:HGNC:26607]
ILMN_1675117	368	ILMN_1675117	HSD17B11	2.44283	0.201934	0.392196	-0.677546	0.711651	6.71934	1.47574755748892e-08 .	46 x 1	4 q22	hydroxysteroid 17-beta dehydrogenase 11 [Source:HGNC Symbol;Acc:HGNC:22960]
ILMN_2055156	369	ILMN_2055156	PAG1	2.28317	0.201461	0.391893	-0.418357	0.849591	10.6847	4.16333634234434e-14 .	48 x 1	8 q21	phosphoprotein membrane anchor with glycosphingolipid microdomains 1 [Source:HGNC Symbol;Acc:HGNC:30043]
ILMN_1794074	370	ILMN_1794074	MXI1	1.54294	0.1758	0.390863	-0.427188	0.702572	6.54899	2.62734440870105e-08 .	46 x 3	10 q25	MAX interactor 1, dimerization protein [Source:HGNC Symbol;Acc:HGNC:7534]
ILMN_1775814	371	ILMN_1775814	GHR	1.35144	0.160956	0.390611	-0.351584	0.560156	4.48541	2.58205960641522e-05 .	45 x 1	5 p13	growth hormone receptor [Source:HGNC Symbol;Acc:HGNC:4263]
ILMN_1736190	372	ILMN_1736190		2.03918	0.192823	0.390008	-0.345144	0.483885	3.66771	0.000328368836937321 .	46 x 4
ILMN_1677098	373	ILMN_1677098	YPEL2	1.74046	0.167206	0.389528	-0.358045	0.622939	5.2822	1.88864511074804e-06 .	45 x 1	17 q22	yippee like 2 [Source:HGNC Symbol;Acc:HGNC:18326]
ILMN_3245116	374	ILMN_3245116		2.14845	0.213128	0.389363	-0.66944	0.666392	5.92857	2.14853590474462e-07 .	48 x 1
ILMN_1715684	375	ILMN_1715684	MIR4260	2.42565	0.220665	0.389143	-0.633332	0.67703	6.10215	1.19407357335177e-07 .	50 x 4	1 q32	laminin subunit beta 3 [Source:HGNC Symbol;Acc:HGNC:6490]
ILMN_1706660	376	ILMN_1706660		1.58294	0.166581	0.387303	-0.376941	0.703958	6.57456	2.40933760720097e-08 .	50 x 5
ILMN_1714643	377	ILMN_1714643		2.44662	0.266829	0.386518	-0.844539	0.586405	4.80208	9.24240648747521e-06 .	49 x 4
ILMN_2416019	378	ILMN_2416019	ENTPD8	1.60153	0.231909	0.385944	-0.576007	0.680779	6.16497	9.65214164150296e-08 .	50 x 4	9 q34	ectonucleoside triphosphate diphosphohydrolase 8 [Source:HGNC Symbol;Acc:HGNC:24860]
ILMN_1791164	379	ILMN_1791164	TMEM231	1.54787	0.162411	0.38491	-0.311111	0.808043	9.09817	5.66879876373605e-12 .	48 x 1	16 q23	transmembrane protein 231 [Source:HGNC Symbol;Acc:HGNC:37234]
ILMN_1777794	380	ILMN_1777794	PRKCSH	2.54605	0.157994	0.38486	-0.31365	0.711007	6.70704	1.53846810846403e-08 .	50 x 4	19 p13	protein kinase C substrate 80K-H [Source:HGNC Symbol;Acc:HGNC:9411]
ILMN_1770161	381	ILMN_1770161	BST1	1.99278	0.195316	0.384675	-0.586859	0.865795	11.4769	3.99680288865056e-15 .	48 x 1	4 p15	bone marrow stromal cell antigen 1 [Source:HGNC Symbol;Acc:HGNC:1118]
ILMN_1809490	382	ILMN_1809490	NCKAP5	1.78511	0.186299	0.384129	-0.330016	0.650686	5.68405	4.90518660356543e-07 .	48 x 4	2 q21	NCK associated protein 5 [Source:HGNC Symbol;Acc:HGNC:29847]
ILMN_1678095	383	ILMN_1678095	SMPDL3B	1.89379	0.188642	0.3841	-0.560519	0.604983	5.03995	4.22459850368817e-06 .	50 x 6	1 p35	sphingomyelin phosphodiesterase acid like 3B [Source:HGNC Symbol;Acc:HGNC:21416]
ILMN_1734353	384	ILMN_1734353		2.72084	0.224367	0.384094	-0.621988	0.797865	8.77924	1.57870383432623e-11 .	50 x 3
ILMN_1752510	385	ILMN_1752510	FAM13A	2.49858	0.20236	0.383807	-0.579759	0.755893	7.65857	6.26816376581019e-10 .	48 x 3	4 q22	family with sequence similarity 13 member A [Source:HGNC Symbol;Acc:HGNC:19367]
ILMN_3181457	386	ILMN_3181457		1.70835	0.156019	0.383795	-0.323375	0.714059	6.76565	1.26172037262506e-08 .	50 x 5
ILMN_2195821	387	ILMN_2195821	CREBRF	1.99965	0.197601	0.383406	-0.430705	0.709819	6.68443	1.66084395125665e-08 .	45 x 1	5 q35	CREB3 regulatory factor [Source:HGNC Symbol;Acc:HGNC:24050]
ILMN_1778338	388	ILMN_1778338	RNF128	1.51214	0.181844	0.383284	-0.345638	0.666113	5.92409	2.18130317808374e-07 .	47 x 3	X q22	ring finger protein 128, E3 ubiquitin protein ligase [Source:HGNC Symbol;Acc:HGNC:21153]
ILMN_1782937	389	ILMN_1782937		3.25532	0.236404	0.383184	-0.940975	0.57565	4.66974	1.42307797159624e-05 .	48 x 4
ILMN_1664292	390	ILMN_1664292	ZNF415	1.4785	0.158014	0.38258	-0.306877	0.622906	5.28174	1.89149719598269e-06 .	45 x 1	19 q13	zinc finger protein 415 [Source:HGNC Symbol;Acc:HGNC:20636]
ILMN_1726352	391	ILMN_1726352	THSD4	1.26016	0.157755	0.382436	-0.381105	0.674814	6.06543	1.35217142593902e-07 .	46 x 3	15 q23	thrombospondin type 1 domain containing 4 [Source:HGNC Symbol;Acc:HGNC:25835]
ILMN_1758731	392	ILMN_1758731	CYP2J2	3.03313	0.196093	0.381381	-0.544624	0.815611	9.35042	2.54241072639161e-12 .	49 x 1	1 p32	cytochrome P450 family 2 subfamily J member 2 [Source:HGNC Symbol;Acc:HGNC:2634]
ILMN_1822117	393	ILMN_1822117		1.34771	0.148634	0.380905	-0.420973	0.635786	5.46381	1.02861320327996e-06 .	46 x 4
ILMN_1792744	394	ILMN_1792744	SLC13A2	1.59383	0.153348	0.38089	-0.415867	0.721744	6.91676	7.57042073473713e-09 .	50 x 5	17 q11	solute carrier family 13 member 2 [Source:HGNC Symbol;Acc:HGNC:10917]
ILMN_3251207	395	ILMN_3251207		2.40382	0.140877	0.380523	-0.486621	0.48237	3.65274	0.000343379060066651 .	42 x 1
ILMN_2136010	396	ILMN_2136010	ADH4	3.24334	0.249798	0.380333	-0.94546	0.764208	7.85958	3.21166204741985e-10 .	50 x 2	4 q23	alcohol dehydrogenase 4 (class II), pi polypeptide [Source:HGNC Symbol;Acc:HGNC:252]
ILMN_1712684	397	ILMN_1712684	FAM20C	1.74614	0.161486	0.380224	-0.430776	0.44764	3.32058	0.000906312609274873 .	48 x 6	7 p22	FAM20C, golgi associated secretory pathway kinase [Source:HGNC Symbol;Acc:HGNC:22140]
ILMN_1778523	398	ILMN_1778523	KLF9	2.68636	0.156263	0.379785	-0.306946	0.767187	7.93383	2.51074050439115e-10 .	45 x 1	9 q21	Kruppel like factor 9 [Source:HGNC Symbol;Acc:HGNC:1123]
ILMN_1784206	399	ILMN_1784206	ASAH2B	2.39777	0.297063	0.379315	-0.720068	0.936791	17.7598	0 .	50 x 1	10 q11	N-acylsphingosine amidohydrolase 2B [Source:HGNC Symbol;Acc:HGNC:23456]
ILMN_2174380	400	ILMN_2174380	MLK4	1.41065	0.122191	0.379245	-0.293	0.552054	4.39179	3.48503968085057e-05 .	42 x 1	1 q42	Mitogen-activated protein kinase kinase kinase MLK4 [Source:UniProtKB/Swiss-Prot;Acc:Q5TCX8]
ILMN_1736894	401	ILMN_1736894		1.59163	0.227941	0.37898	-0.417834	0.344853	2.43699	0.00946154427180879 .	50 x 6
ILMN_1704629	402	ILMN_1704629	SLC1A7	1.98214	0.198153	0.378084	-0.450076	0.720203	6.88605	8.39798386387258e-09 .	50 x 4	1 p32	solute carrier family 1 member 7 [Source:HGNC Symbol;Acc:HGNC:10945]
ILMN_1770479	403	ILMN_1770479	LMO7	1.83045	0.142627	0.378073	-0.257588	0.583324	4.76378	1.04752304368461e-05 .	44 x 1	13 q22	LIM domain 7 [Source:HGNC Symbol;Acc:HGNC:6646]
ILMN_1681520	404	ILMN_1681520	DGAT2	1.34942	0.182301	0.377679	-0.301464	0.648991	5.65844	5.34708660904215e-07 .	47 x 1	11 q13	diacylglycerol O-acyltransferase 2 [Source:HGNC Symbol;Acc:HGNC:16940]
ILMN_1742846	405	ILMN_1742846	DIRAS2	1.38189	0.154908	0.377249	-0.273561	0.762984	7.8294	3.55014018182942e-10 .	47 x 2	9 q22	DIRAS family GTPase 2 [Source:HGNC Symbol;Acc:HGNC:19323]
ILMN_2228732	406	ILMN_2228732		1.87795	0.168383	0.377191	-0.285332	0.586759	4.80649	9.10966429146232e-06 .	44 x 1
ILMN_1657838	407	ILMN_1657838		1.64654	0.165618	0.376792	-0.410279	0.581191	4.73745	1.14152129683243e-05 .	50 x 6
ILMN_1718173	408	ILMN_1718173		2.78807	0.232371	0.376724	-0.578787	0.727987	7.04344	4.93678042889911e-09 .	50 x 4
ILMN_1769633	409	ILMN_1769633	CTSO	2.39053	0.162695	0.376624	-0.408322	0.355556	2.52338	0.00765504138727324 .	43 x 3	4 q32	cathepsin O [Source:HGNC Symbol;Acc:HGNC:2542]
ILMN_1703074	410	ILMN_1703074	CPD	2.78754	0.169869	0.376624	-0.302889	0.576385	4.67866	1.38239911791072e-05 .	45 x 1	17 q11	carboxypeptidase D [Source:HGNC Symbol;Acc:HGNC:2301]
ILMN_1774110	411	ILMN_1774110	LOC101928168	2.37233	0.24739	0.375966	-0.725999	0.755898	7.65869	6.26582785656637e-10 .	49 x 2	7 p14	chimerin 2 [Source:HGNC Symbol;Acc:HGNC:1944]
ILMN_1701831	412	ILMN_1701831		3.12598	0.246913	0.375707	-0.935364	0.529382	4.13907	7.75127796643904e-05 .	49 x 4
ILMN_1667670	413	ILMN_1667670		2.67742	0.167728	0.375501	-0.672109	0.669213	5.97394	1.84289379534519e-07 .	48 x 5
ILMN_1696767	414	ILMN_1696767	SERP2	1.85699	0.2081	0.375412	-0.504514	0.771848	8.05254	1.69551483963915e-10 .	49 x 1	13 q14	stress associated endoplasmic reticulum protein family member 2 [Source:HGNC Symbol;Acc:HGNC:20607]
ILMN_3257030	415	ILMN_3257030		2.06073	0.157407	0.375316	-0.275419	0.788703	8.50988	3.78224118691151e-11 .	48 x 1
ILMN_1740559	416	ILMN_1740559	F7	1.135	0.148182	0.374892	-0.388644	0.724121	6.96458	6.44165876195757e-09 .	46 x 1	13 q34	coagulation factor VII [Source:HGNC Symbol;Acc:HGNC:3544]
ILMN_1785071	417	ILMN_1785071	SELENOP	3.34378	0.233497	0.374854	-0.661967	0.820074	9.5058	1.55742085894417e-12 .	48 x 1	5 p12	selenoprotein P [Source:HGNC Symbol;Acc:HGNC:10751]
ILMN_2278433	418	ILMN_2278433		2.06453	0.119278	0.374704	-0.240553	0.728838	7.061	4.65292304685505e-09 .	47 x 5
ILMN_1875123	419	ILMN_1875123		2.13245	0.152808	0.37443	-0.36794	0.70318	6.56018	2.52955384416609e-08 .	46 x 1
ILMN_2298818	420	ILMN_2298818		2.13655	0.146281	0.373812	-0.462794	0.748681	7.49128	1.09615094778803e-09 .	47 x 3	14 q21	ribosomal protein L32 pseudogene 29 [Source:HGNC Symbol;Acc:HGNC:35771]
ILMN_1697317	421	ILMN_1697317	DYNLRB2	1.21433	0.1298	0.373307	-0.251414	0.639294	5.51469	8.67139868354627e-07 .	44 x 1	16 q23	dynein light chain roadblock-type 2 [Source:HGNC Symbol;Acc:HGNC:15467]
ILMN_1718961	422	ILMN_1718961	BNIP3L	2.10586	0.178628	0.37259	-0.39275	0.79271	8.62574	2.59490207099589e-11 .	46 x 1	8 p21	BCL2 interacting protein 3 like [Source:HGNC Symbol;Acc:HGNC:1085]
ILMN_1788122	423	ILMN_1788122	GSTA5	2.47486	0.260246	0.372501	-0.956771	0.628935	5.36606	1.42711954786989e-06 .	49 x 2	6 p12	glutathione S-transferase alpha 5 [Source:HGNC Symbol;Acc:HGNC:19662]
ILMN_1813503	424	ILMN_1813503	SEMA6C	1.41587	0.155279	0.372478	-0.31159	0.673954	6.05126	1.41860903579705e-07 .	49 x 5	1 q21	semaphorin 6C [Source:HGNC Symbol;Acc:HGNC:10740]
ILMN_1665095	425	ILMN_1665095	MIR7114	2.24551	0.156513	0.372471	-0.378055	0.777525	8.20148	1.03791419903132e-10 .	50 x 4	9 q34	NMDA receptor synaptonuclear signaling and neuronal migration factor [Source:HGNC Symbol;Acc:HGNC:29843]
ILMN_2070013	426	ILMN_2070013	SLC25A15	2.23523	0.146264	0.372321	-0.568038	0.75395	7.61287	7.30078442146009e-10 .	47 x 4	13 q14	solute carrier family 25 member 15 [Source:HGNC Symbol;Acc:HGNC:10985]
ILMN_1769721	427	ILMN_1769721	SP6	1.45818	0.142643	0.372275	-0.183861	0.63288	5.42209	1.18301365392703e-06 .	46 x 1	17 q21	Sp6 transcription factor [Source:HGNC Symbol;Acc:HGNC:14530]
ILMN_1787127	428	ILMN_1787127	SLC43A2	2.28309	0.214609	0.371195	-0.613871	0.663201	5.87779	2.55088704603779e-07 .	50 x 3	17 p13	solute carrier family 43 member 2 [Source:HGNC Symbol;Acc:HGNC:23087]
ILMN_1700541	429	ILMN_1700541	FBLN1	2.12602	0.191765	0.371104	-0.750254	0.758208	7.71363	5.21739873526883e-10 .	49 x 1	22 q13	fibulin 1 [Source:HGNC Symbol;Acc:HGNC:3600]
ILMN_1777031	430	ILMN_1777031	PKLR	1.61171	0.218612	0.370996	-0.547256	0.831974	9.94691	3.93574062229618e-13 .	50 x 2	1 q22	pyruvate kinase, liver and RBC [Source:HGNC Symbol;Acc:HGNC:9020]
ILMN_2188722	431	ILMN_2188722	GLS	2.73563	0.232126	0.370912	-0.814423	0.793479	8.64831	2.41169306747224e-11 .	50 x 2	2 q32	glutaminase [Source:HGNC Symbol;Acc:HGNC:4331]
ILMN_2401933	432	ILMN_2401933	ATP2B1	2.29885	0.139881	0.370839	-0.300265	0.573607	4.64502	1.54205819024034e-05 .	43 x 1	12 q21	ATPase plasma membrane Ca2+ transporting 1 [Source:HGNC Symbol;Acc:HGNC:814]
ILMN_1771964	433	ILMN_1771964	GSTA4	2.05829	0.161108	0.369741	-0.361398	0.60224	5.00405	4.75681706635367e-06 .	46 x 3	6 p12	glutathione S-transferase alpha 4 [Source:HGNC Symbol;Acc:HGNC:4629]
ILMN_1672057	434	ILMN_1672057	LOC100509620	1.7251	0.186339	0.36899	-0.491715	0.726203	7.00687	5.58490875768314e-09 .	49 x 3	2 q11
ILMN_1676278	435	ILMN_1676278	ABCC2	2.08162	0.27941	0.368984	-1.01351	0.799035	8.8148	1.40754075061977e-11 .	50 x 2	10 q24	ATP binding cassette subfamily C member 2 [Source:HGNC Symbol;Acc:HGNC:53]
ILMN_1708341	436	ILMN_1708341		2.70224	0.18976	0.368831	-0.68301	0.691224	6.34486	5.24688995584555e-08 .	46 x 3
ILMN_2388975	437	ILMN_2388975	CERK	2.51205	0.14113	0.368766	-0.255889	0.710703	6.70124	1.5689688770415e-08 .	47 x 1	22 q13	ceramide kinase [Source:HGNC Symbol;Acc:HGNC:19256]
ILMN_1764629	438	ILMN_1764629	SLC39A14	2.86106	0.129534	0.368515	-0.285106	0.6523	5.70857	4.51608157647776e-07 .	49 x 6	8 p21	solute carrier family 39 member 14 [Source:HGNC Symbol;Acc:HGNC:20858]
ILMN_1800874	439	ILMN_1800874	MRO	1.42738	0.183294	0.368308	-0.360613	0.684487	6.228	7.79624629299036e-08 .	45 x 1	18 q21	maestro [Source:HGNC Symbol;Acc:HGNC:24121]
ILMN_3268380	440	ILMN_3268380		1.84061	0.181497	0.368288	-0.473369	0.590529	4.85384	7.80028138869238e-06 .	44 x 1
ILMN_1656111	441	ILMN_1656111	MYLIP	2.13673	0.178932	0.367851	-0.301475	0.686906	6.26962	6.77072919952337e-08 .	47 x 1	6 p22	myosin regulatory light chain interacting protein [Source:HGNC Symbol;Acc:HGNC:21155]
ILMN_1815445	442	ILMN_1815445	IDS	1.95531	0.182006	0.367701	-0.325949	0.861333	11.246	7.88258347483861e-15 .	48 x 1	X q28	iduronate 2-sulfatase [Source:HGNC Symbol;Acc:HGNC:5389]
ILMN_2178855	443	ILMN_2178855	GPAM	1.9499	0.18336	0.367341	-0.301726	0.784863	8.40156	5.38595834598254e-11 .	47 x 1	10 q25	glycerol-3-phosphate acyltransferase, mitochondrial [Source:HGNC Symbol;Acc:HGNC:24865]
ILMN_1671865	444	ILMN_1671865	IGSF23	1.59988	0.16328	0.367274	-0.443875	0.752044	7.5685	8.46688053002254e-10 .	48 x 3	19 q13	immunoglobulin superfamily member 23 [Source:HGNC Symbol;Acc:HGNC:40040]
ILMN_2410406	445	ILMN_2410406	AKAP7	1.64386	0.222298	0.367209	-0.564302	0.648767	5.65507	5.40817475913613e-07 .	46 x 2	6 q23	A-kinase anchoring protein 7 [Source:HGNC Symbol;Acc:HGNC:377]
ILMN_1699728	446	ILMN_1699728	BTD	2.08508	0.16295	0.366889	-0.424783	0.857468	11.0542	1.38777878078145e-14 .	50 x 3	3 p25	biotinidase [Source:HGNC Symbol;Acc:HGNC:1122]
ILMN_2220978	447	ILMN_2220978	NR0B2	2.05255	0.226683	0.366816	-0.520036	0.713109	6.74731	1.34246774807778e-08 .	50 x 3	1 p36	nuclear receptor subfamily 0 group B member 2 [Source:HGNC Symbol;Acc:HGNC:7961]
ILMN_1694776	448	ILMN_1694776	SCP2	2.27204	0.202497	0.366393	-0.690932	0.575776	4.67127	1.41601984098294e-05 .	46 x 1	1 p32	sterol carrier protein 2 [Source:HGNC Symbol;Acc:HGNC:10606]
ILMN_1658917	449	ILMN_1658917	SLC1A1	2.27904	0.187033	0.366168	-0.44037	0.780621	8.28482	7.89384113630831e-11 .	46 x 1	9 p24	solute carrier family 1 member 1 [Source:HGNC Symbol;Acc:HGNC:10939]
ILMN_2058270	450	ILMN_2058270	SOAT2	1.49002	0.159195	0.365994	-0.30822	0.726107	7.00492	5.62170443529908e-09 .	48 x 3	12 q13	sterol O-acyltransferase 2 [Source:HGNC Symbol;Acc:HGNC:11178]
ILMN_1761363	451	ILMN_1761363	VAMP4	1.7975	0.133622	0.365758	-0.191546	0.463787	3.47246	0.000584503057606378 .	42 x 1	1 q24	vesicle associated membrane protein 4 [Source:HGNC Symbol;Acc:HGNC:12645]
ILMN_1806330	452	ILMN_1806330	C17orf78	2.6106	0.221397	0.365223	-0.770567	0.842813	10.3874	1.02140518265514e-13 .	50 x 1	17 q12	chromosome 17 open reading frame 78 [Source:HGNC Symbol;Acc:HGNC:26831]
ILMN_1790026	453	ILMN_1790026	SFRP5	1.70645	0.174571	0.36508	-0.415751	0.595996	4.92335	6.20728151745631e-06 .	50 x 6	10 q24	secreted frizzled related protein 5 [Source:HGNC Symbol;Acc:HGNC:10779]
ILMN_1769876	454	ILMN_1769876	TBC1D2	1.95295	0.159181	0.365063	-0.403499	0.60204	5.00145	4.79796266794619e-06 .	49 x 6	9 q22	TBC1 domain family member 2 [Source:HGNC Symbol;Acc:HGNC:18026]
ILMN_1758213	455	ILMN_1758213	GPAM	1.83364	0.162497	0.364812	-0.233046	0.796695	8.74395	1.76936243434511e-11 .	47 x 1	10 q25	glycerol-3-phosphate acyltransferase, mitochondrial [Source:HGNC Symbol;Acc:HGNC:24865]
ILMN_2203729	456	ILMN_2203729		1.33113	0.186014	0.364724	-0.368352	0.46121	3.44794	0.000627779733144096 .	44 x 1	6 p22	HLA complex group 4 (non-protein coding) [Source:HGNC Symbol;Acc:HGNC:21241]
ILMN_2334385	457	ILMN_2334385	NCKAP5	1.42366	0.150728	0.364514	-0.311818	0.602198	5.00351	4.76542681715486e-06 .	46 x 3	2 q21	NCK associated protein 5 [Source:HGNC Symbol;Acc:HGNC:29847]
ILMN_1778104	458	ILMN_1778104	ACADM	2.84846	0.200258	0.364098	-0.519277	0.898253	13.5578	0 .	48 x 1	1 p31	acyl-CoA dehydrogenase, C-4 to C-12 straight chain [Source:HGNC Symbol;Acc:HGNC:89]
ILMN_1673355	459	ILMN_1673355	SMR3B	1.29091	0.14312	0.36409	-0.308329	0.558338	4.46424	2.76373240144512e-05 .	44 x 1	4 q13	submaxillary gland androgen regulated protein 3B [Source:HGNC Symbol;Acc:HGNC:17326]
ILMN_1780799	460	ILMN_1780799	ENPP2	2.23588	0.175072	0.363468	-0.462447	0.683729	6.21505	8.1460888923246e-08 .	48 x 4	8 q24	ectonucleotide pyrophosphatase/phosphodiesterase 2 [Source:HGNC Symbol;Acc:HGNC:3357]
ILMN_3227023	461	ILMN_3227023		1.83737	0.170943	0.363011	-0.368065	0.673452	6.043	1.45881467017439e-07 .	50 x 5
ILMN_1712999	462	ILMN_1712999	MGAM	2.71306	0.291582	0.362654	-0.906881	0.583683	4.76823	1.03241185380742e-05 .	50 x 3	7 q34	maltase-glucoamylase [Source:HGNC Symbol;Acc:HGNC:7043]
ILMN_2174711	463	ILMN_2174711	LINC00479	1.39902	0.181593	0.362602	-0.436101	0.766524	7.91718	2.65315103220587e-10 .	49 x 3	21 q22	long intergenic non-protein coding RNA 479 [Source:HGNC Symbol;Acc:HGNC:19727]
ILMN_1699357	464	ILMN_1699357	SLC22A5	2.4372	0.176009	0.362264	-0.380893	0.894707	13.2873	0 .	48 x 1	5 q31	solute carrier family 22 member 5 [Source:HGNC Symbol;Acc:HGNC:10969]
ILMN_2408572	465	ILMN_2408572	RNASE4	1.91962	0.214802	0.362063	-0.740176	0.514477	3.97975	0.000127211724792353 .	50 x 5	14 q11	ribonuclease A family member 4 [Source:HGNC Symbol;Acc:HGNC:10047]
ILMN_1789641	466	ILMN_1789641	ABCG2	1.88901	0.204371	0.361985	-0.566256	0.785836	8.42878	4.92756946357531e-11 .	47 x 1	4 q22	ATP binding cassette subfamily G member 2 (Junior blood group) [Source:HGNC Symbol;Acc:HGNC:74]
ILMN_1760315	467	ILMN_1760315	VWCE	1.19803	0.156295	0.361954	-0.256877	0.617935	5.21339	2.37554352044977e-06 .	47 x 5	11 q12	von Willebrand factor C and EGF domains [Source:HGNC Symbol;Acc:HGNC:26487]
ILMN_1775830	468	ILMN_1775830	TM4SF20	3.30546	0.152728	0.361673	-0.347511	0.450888	3.35079	0.00083119777685603 .	43 x 2	2 q36	transmembrane 4 L six family member 20 [Source:HGNC Symbol;Acc:HGNC:26230]
ILMN_1752299	469	ILMN_1752299	RAB6B	1.33664	0.124518	0.361664	-0.190796	0.62398	5.29665	1.79968946623088e-06 .	44 x 2	3 q22	RAB6B, member RAS oncogene family [Source:HGNC Symbol;Acc:HGNC:14902]
ILMN_1669781	470	ILMN_1669781	PRLR	1.77507	0.107729	0.361481	-0.260336	0.605092	5.04138	4.20458515359989e-06 .	42 x 1	5 p13	prolactin receptor [Source:HGNC Symbol;Acc:HGNC:9446]
ILMN_2410929	471	ILMN_2410929	PAPSS2	2.47145	0.183875	0.361414	-0.456455	0.68617	6.25691	7.06865600497153e-08 .	46 x 2	10 q23	3'-phosphoadenosine 5'-phosphosulfate synthase 2 [Source:HGNC Symbol;Acc:HGNC:8604]
ILMN_3227315	472	ILMN_3227315		2.62769	0.148286	0.361232	-0.265076	0.800306	8.85375	1.24149579505684e-11 .	47 x 1
ILMN_1748366	473	ILMN_1748366	SLC5A9	1.73857	0.183747	0.361128	-0.42158	0.51875	4.02491	0.000110625040859569 .	48 x 5	1 p33	solute carrier family 5 member 9 [Source:HGNC Symbol;Acc:HGNC:22146]
ILMN_1673491	474	ILMN_1673491	LRAT	1.61603	0.203941	0.361106	-0.366066	0.822329	9.58629	1.20947696302665e-12 .	50 x 2	4 q32	lecithin retinol acyltransferase (phosphatidylcholine--retinol O-acyltransferase) [Source:HGNC Symbol;Acc:HGNC:6685]
ILMN_2200917	475	ILMN_2200917	SLC4A7	3.1594	0.166043	0.36098	-0.433134	0.613058	5.1473	2.95948693096459e-06 .	44 x 1	3 p24	solute carrier family 4 member 7 [Source:HGNC Symbol;Acc:HGNC:11033]
ILMN_1731062	476	ILMN_1731062		1.95042	0.222466	0.360643	-0.632555	0.619472	5.23441	2.21488059914954e-06 .	47 x 1
ILMN_1729180	477	ILMN_1729180	GATM	2.79445	0.224628	0.360246	-0.626334	0.572706	4.63416	1.59734336507844e-05 .	46 x 2	15 q21	glycine amidinotransferase [Source:HGNC Symbol;Acc:HGNC:4175]
ILMN_2053679	478	ILMN_2053679	ACADM	3.13382	0.206197	0.360004	-0.541315	0.851461	10.77	3.21964677141295e-14 .	48 x 1	1 p31	acyl-CoA dehydrogenase, C-4 to C-12 straight chain [Source:HGNC Symbol;Acc:HGNC:89]
ILMN_1759818	479	ILMN_1759818	SORL1	1.80877	0.203835	0.359456	-0.486861	0.626694	5.33453	1.5857914297257e-06 .	50 x 5	11 q24	sortilin related receptor 1 [Source:HGNC Symbol;Acc:HGNC:11185]
ILMN_1707464	480	ILMN_1707464	MST1	2.91697	0.197743	0.359425	-0.784908	0.684712	6.23186	7.69483270435245e-08 .	48 x 4	3 p21	macrophage stimulating 1 [Source:HGNC Symbol;Acc:HGNC:7380]
ILMN_1686464	481	ILMN_1686464	SLCO4C1	1.31457	0.161087	0.359106	-0.390203	0.465001	3.48405	0.00056504918133804 .	45 x 4	5 q21	solute carrier organic anion transporter family member 4C1 [Source:HGNC Symbol;Acc:HGNC:23612]
ILMN_1784333	482	ILMN_1784333	SECISBP2L	2.09781	0.10654	0.358972	-0.207125	0.476465	3.59478	0.0004079373793201 .	43 x 3	15 q21	SECIS binding protein 2 like [Source:HGNC Symbol;Acc:HGNC:28997]
ILMN_1677404	483	ILMN_1677404	RAP2A	2.33729	0.130003	0.358924	-0.397631	0.402863	2.91971	0.00275281557513529 .	42 x 1	13 q32	RAP2A, member of RAS oncogene family [Source:HGNC Symbol;Acc:HGNC:9861]
ILMN_1743187	484	ILMN_1743187	C6orf120	1.67304	0.140933	0.358847	-0.355378	0.522341	4.06317	9.8231192825704e-05 .	42 x 1	6 q27	chromosome 6 open reading frame 120 [Source:HGNC Symbol;Acc:HGNC:21247]
ILMN_1718063	485	ILMN_1718063	LIPA	3.19393	0.200288	0.358431	-0.607654	0.662968	5.8741	2.58290728805122e-07 .	46 x 2	10 q23	lipase A, lysosomal acid type [Source:HGNC Symbol;Acc:HGNC:6617]
ILMN_3280402	486	ILMN_3280402		2.07014	0.136521	0.358366	-0.351256	0.611489	5.12625	3.1737612393723e-06 .	43 x 1
ILMN_1659823	487	ILMN_1659823	PCDH1	1.21478	0.144935	0.358211	-0.253353	0.740199	7.30221	2.06618011588944e-09 .	46 x 1	5 q31	protocadherin 1 [Source:HGNC Symbol;Acc:HGNC:8655]
ILMN_2243687	488	ILMN_2243687	LAMP2	2.87826	0.158968	0.357482	-0.274036	0.881924	12.4101	2.22044604925031e-16 .	47 x 1	X q24	lysosomal associated membrane protein 2 [Source:HGNC Symbol;Acc:HGNC:6501]
ILMN_1705627	489	ILMN_1705627		1.70959	0.194498	0.357268	-0.479362	0.655602	5.75915	3.80778867881126e-07 .	50 x 4
ILMN_1716359	490	ILMN_1716359	SLC19A3	2.60561	0.184781	0.356926	-0.456949	0.711347	6.71353	1.50503201012953e-08 .	48 x 3	2 q36	solute carrier family 19 member 3 [Source:HGNC Symbol;Acc:HGNC:16266]
ILMN_1745849	491	ILMN_1745849	ENTPD5	1.80576	0.15523	0.356604	-0.316065	0.624221	5.3	1.77966629555382e-06 .	50 x 5	14 q24	ectonucleoside triphosphate diphosphohydrolase 5 [Source:HGNC Symbol;Acc:HGNC:3367]
ILMN_2364384	492	ILMN_2364384	PPARG	2.09659	0.223625	0.356377	-0.481926	0.608181	5.08217	3.67338319318122e-06 .	50 x 4	3 p25	peroxisome proliferator activated receptor gamma [Source:HGNC Symbol;Acc:HGNC:9236]
ILMN_1697220	493	ILMN_1697220	NT5E	2.41663	0.212668	0.356209	-0.596051	0.616303	5.19116	2.5579176979873e-06 .	47 x 2	6 q14	5'-nucleotidase ecto [Source:HGNC Symbol;Acc:HGNC:8021]
ILMN_1722642	494	ILMN_1722642	REEP3	1.92363	0.182708	0.356033	-0.347213	0.724326	6.96872	6.35223595946144e-09 .	45 x 1	10 q21	receptor accessory protein 3 [Source:HGNC Symbol;Acc:HGNC:23711]
ILMN_1690884	495	ILMN_1690884	APOA1	3.71606	0.465808	0.355861	-1.78607	0.849205	10.6673	4.39648317751562e-14 .	50 x 1	11 q23	apolipoprotein A1 [Source:HGNC Symbol;Acc:HGNC:600]
ILMN_2096985	496	ILMN_2096985	ALDH6A1	2.10674	0.213274	0.355796	-0.530766	0.364617	2.59741	0.00636346070466232 .	44 x 4	14 q24	aldehyde dehydrogenase 6 family member A1 [Source:HGNC Symbol;Acc:HGNC:7179]
ILMN_1801077	497	ILMN_1801077	PLIN2	2.89039	0.193295	0.355535	-0.417392	0.748997	7.49847	1.07006703498058e-09 .	48 x 2	9 p22	perilipin 2 [Source:HGNC Symbol;Acc:HGNC:248]
ILMN_2206420	498	ILMN_2206420	UGT1A3	1.53666	0.148205	0.355375	-0.253053	0.764198	7.85931	3.2144820139024e-10 .	46 x 1	2 q37	UDP glucuronosyltransferase family 1 member A3 [Source:HGNC Symbol;Acc:HGNC:12535]
ILMN_3251436	499	ILMN_3251436		2	0.137785	0.355103	-0.270772	0.583944	4.77147	1.02154281717004e-05 .	43 x 1
ILMN_1692861	500	ILMN_1692861	UGT2A3	3.13691	0.251882	0.354829	-0.982045	0.821309	9.5497	1.35669253609194e-12 .	48 x 1	4 q13	UDP glucuronosyltransferase family 2 member A3 [Source:HGNC Symbol;Acc:HGNC:28528]
ILMN_2056606	501	ILMN_2056606	PPP1R1A	1.39786	0.154191	0.354463	-0.343884	0.672906	6.03404	1.50373107299373e-07 .	50 x 5	12 q13	protein phosphatase 1 regulatory inhibitor subunit 1A [Source:HGNC Symbol;Acc:HGNC:9286]
ILMN_2052717	502	ILMN_2052717	GRAMD1C	1.58756	0.163369	0.354242	-0.449458	0.723428	6.95059	6.75326972121582e-09 .	46 x 1	3 q13	GRAM domain containing 1C [Source:HGNC Symbol;Acc:HGNC:25252]
ILMN_1811278	503	ILMN_1811278	RNF186	2.8855	0.175897	0.353812	-0.477509	0.732806	7.14376	3.52062490271976e-09 .	49 x 4	1 p36	ring finger protein 186 [Source:HGNC Symbol;Acc:HGNC:25978]
ILMN_2305721	504	ILMN_2305721	POMT1	1.67802	0.141785	0.353768	-0.37804	0.755776	7.65581	6.326315027394e-10 .	50 x 5	9 q34	protein O-mannosyltransferase 1 [Source:HGNC Symbol;Acc:HGNC:9202]
ILMN_1705210	505	ILMN_1705210	GRASP	1.77076	0.193611	0.353677	-0.533732	0.848191	10.6218	5.02931030155196e-14 .	49 x 1	12 q13	general receptor for phosphoinositides 1 associated scaffold protein [Source:HGNC Symbol;Acc:HGNC:18707]
ILMN_2106902	506	ILMN_2106902	FOXN3	2.76912	0.215951	0.353349	-0.833906	0.919515	15.5178	0 .	50 x 1	14 q32	forkhead box N3 [Source:HGNC Symbol;Acc:HGNC:1928]
ILMN_2198912	507	ILMN_2198912		1.47404	0.126477	0.352891	-0.252623	0.617371	5.2057	2.4371355065167e-06 .	46 x 3
ILMN_3204903	508	ILMN_3204903		1.52696	0.146362	0.352711	-0.271208	0.670406	5.99326	1.72626949512811e-07 .	50 x 6
ILMN_3225402	509	ILMN_3225402		1.345	0.15808	0.352445	-0.317986	0.505995	3.8913	0.000166960140065564 .	44 x 1
ILMN_1788547	510	ILMN_1788547	GCLM	2.36021	0.176504	0.352364	-0.36829	0.649805	5.67072	5.13048486805445e-07 .	45 x 1	1 p22	glutamate-cysteine ligase modifier subunit [Source:HGNC Symbol;Acc:HGNC:4312]
ILMN_1717877	511	ILMN_1717877	IVNS1ABP	2.05574	0.118238	0.352079	-0.203262	0.634819	5.44989	1.07776313096331e-06 .	45 x 3	1 q25	influenza virus NS1A binding protein [Source:HGNC Symbol;Acc:HGNC:16951]
ILMN_1704531	512	ILMN_1704531		2.82989	0.185329	0.351854	-0.620225	0.634276	5.44208	1.10636545636034e-06 .	49 x 5
ILMN_2391512	513	ILMN_2391512	NAAA	1.86516	0.172628	0.351196	-0.380008	0.776641	8.17795	1.12141407271338e-10 .	47 x 3	4 q21	N-acylethanolamine acid amidase [Source:HGNC Symbol;Acc:HGNC:736]
ILMN_2049672	514	ILMN_2049672	ANO3	1.08903	0.145631	0.350967	-0.245825	0.546971	4.33398	4.190000041282e-05 .	46 x 3	11 p14	anoctamin 3 [Source:HGNC Symbol;Acc:HGNC:14004]
ILMN_1746525	515	ILMN_1746525		2.78077	0.137981	0.350726	-0.207402	0.754316	7.62145	7.09467706805356e-10 .	47 x 1	1 q42	ferritin heavy chain 1 pseudogene 2 [Source:HGNC Symbol;Acc:HGNC:3989]
ILMN_2363988	516	ILMN_2363988	GSG1	1.08201	0.161041	0.350632	-0.416803	0.532573	4.17386	6.95006348971905e-05 .	45 x 3	12 p13	germ cell associated 1 [Source:HGNC Symbol;Acc:HGNC:19716]
ILMN_1724805	517	ILMN_1724805		1.47611	0.166868	0.349938	-0.358566	0.643937	5.58295	6.89396028707989e-07 .	48 x 5
ILMN_1782429	518	ILMN_1782429	TMEM56	1.48775	0.193661	0.349798	-0.469064	0.664571	5.89952	2.37026899552184e-07 .	45 x 1	1 p21	transmembrane protein 56 [Source:HGNC Symbol;Acc:HGNC:26477]
ILMN_1783672	519	ILMN_1783672	SLC30A10	2.08784	0.189643	0.349374	-0.401592	0.518504	4.0223	0.000111525037231219 .	45 x 4	1 q41	solute carrier family 30 member 10 [Source:HGNC Symbol;Acc:HGNC:25355]
ILMN_1769071	520	ILMN_1769071	XKRX	1.33755	0.15228	0.349237	-0.372828	0.735718	7.2055	2.8599660417683e-09 .	50 x 4	X q22	XK related, X-linked [Source:HGNC Symbol;Acc:HGNC:29845]
ILMN_1729905	521	ILMN_1729905	GAL3ST1	1.68548	0.206908	0.348965	-0.501028	0.777009	8.18774	1.08589026659445e-10 .	50 x 4	22 q12	galactose-3-O-sulfotransferase 1 [Source:HGNC Symbol;Acc:HGNC:24240]
ILMN_1760335	522	ILMN_1760335	ADPRHL1	1.73132	0.156183	0.348839	-0.336098	0.776122	8.16421	1.17328147197782e-10 .	49 x 4	13 q34	ADP-ribosylhydrolase like 1 [Source:HGNC Symbol;Acc:HGNC:21303]
ILMN_1753340	523	ILMN_1753340		1.85252	0.209975	0.348609	-0.561479	0.515124	3.98656	0.000124563189664473 .	50 x 6	22 q11	gamma-glutamyltransferase light chain 3 [Source:HGNC Symbol;Acc:HGNC:33426]
ILMN_1722718	524	ILMN_1722718	BMP2	1.97095	0.149021	0.348242	-0.253841	0.638706	5.50613	8.92425800591568e-07 .	46 x 1	20 p12	bone morphogenetic protein 2 [Source:HGNC Symbol;Acc:HGNC:1069]
ILMN_1688126	525	ILMN_1688126	CFAP221	1.66467	0.146965	0.348088	-0.276626	0.628669	5.3623	1.44518946521011e-06 .	49 x 6	2 q14	cilia and flagella associated protein 221 [Source:HGNC Symbol;Acc:HGNC:33720]
ILMN_1774028	526	ILMN_1774028	MTFR1	2.06973	0.118215	0.347598	-0.219171	0.614531	5.16717	2.7703993679129e-06 .	43 x 1	8 q13	mitochondrial fission regulator 1 [Source:HGNC Symbol;Acc:HGNC:29510]
ILMN_1700831	527	ILMN_1700831	SLC27A2	2.27982	0.134239	0.34756	-0.239312	0.640332	5.52987	8.24042269309544e-07 .	46 x 4	15 q21	solute carrier family 27 member 2 [Source:HGNC Symbol;Acc:HGNC:10996]
ILMN_1815556	528	ILMN_1815556		2.95994	0.199634	0.347337	-0.555294	0.851546	10.7738	3.19744231092045e-14 .	50 x 1	10 q26	ZNF511-PRAP1 readthrough [Source:HGNC Symbol;Acc:HGNC:38088]
ILMN_1747217	529	ILMN_1747217	C15orf41	1.81906	0.178357	0.347188	-0.461631	0.723769	6.95746	6.59826804305652e-09 .	46 x 1	15 q14	chromosome 15 open reading frame 41 [Source:HGNC Symbol;Acc:HGNC:26929]
ILMN_1723198	530	ILMN_1723198	CDKN2B	2.35473	0.206235	0.34638	-0.573989	0.746059	7.43196	1.33699362692141e-09 .	48 x 2	9 p21	cyclin dependent kinase inhibitor 2B [Source:HGNC Symbol;Acc:HGNC:1788]
ILMN_2352036	531	ILMN_2352036	RTN4	2.72525	0.143238	0.346264	-0.329896	0.687864	6.28619	6.40098063442451e-08 .	44 x 1	2 p16	reticulon 4 [Source:HGNC Symbol;Acc:HGNC:14085]
ILMN_1758719	532	ILMN_1758719	NEDD9	1.85997	0.129954	0.34507	-0.311773	0.661725	5.85449	2.75981415165383e-07 .	44 x 3	6 p24	neural precursor cell expressed, developmentally down-regulated 9 [Source:HGNC Symbol;Acc:HGNC:7733]
ILMN_2189859	533	ILMN_2189859	TMEM192	1.52001	0.162047	0.344804	-0.261161	0.799792	8.83794	1.30637722861593e-11 .	46 x 1	4 q32	transmembrane protein 192 [Source:HGNC Symbol;Acc:HGNC:26775]
ILMN_1664994	534	ILMN_1664994	MINPP1	1.93134	0.151034	0.344746	-0.293493	0.682361	6.19176	8.81471682312451e-08 .	44 x 1	10 q23	multiple inositol-polyphosphate phosphatase 1 [Source:HGNC Symbol;Acc:HGNC:7102]
ILMN_1810729	535	ILMN_1810729		2.50213	0.147746	0.344438	-0.257396	0.800853	8.8706	1.17590381876198e-11 .	46 x 1
ILMN_1767929	536	ILMN_1767929		1.69201	0.135474	0.344435	-0.269212	0.710147	6.69065	1.62620265031777e-08 .	45 x 1
ILMN_1662734	537	ILMN_1662734	OTOP3	1.86946	0.215607	0.344432	-0.697647	0.500626	3.83611	0.000197594180704086 .	50 x 6	17 q25	otopetrin 3 [Source:HGNC Symbol;Acc:HGNC:19658]
ILMN_1766528	538	ILMN_1766528	SLC25A36	1.96337	0.153906	0.343531	-0.380632	0.781347	8.30458	7.3983708048786e-11 .	45 x 1	3 q23	solute carrier family 25 member 36 [Source:HGNC Symbol;Acc:HGNC:25554]
ILMN_1668242	539	ILMN_1668242	PHEX	1.40698	0.15654	0.342983	-0.262288	0.641344	5.5447	7.83988909347499e-07 .	46 x 4	X p22	phosphate regulating endopeptidase homolog, X-linked [Source:HGNC Symbol;Acc:HGNC:8918]
ILMN_1811178	540	ILMN_1811178	SCAPER	2.17104	0.156017	0.34289	-0.525796	0.79084	8.5713	3.0969005138104e-11 .	47 x 3	15 q24	S-phase cyclin A associated protein in the ER [Source:HGNC Symbol;Acc:HGNC:13081]
ILMN_3289745	541	ILMN_3289745		1.86398	0.167259	0.342806	-0.421799	0.778123	8.21747	9.84758941058317e-11 .	49 x 2
ILMN_1695041	542	ILMN_1695041	GATA6	1.57316	0.110136	0.342548	-0.186201	0.635388	5.45808	1.0485896421164e-06 .	42 x 1	18 q11	GATA binding protein 6 [Source:HGNC Symbol;Acc:HGNC:4174]
ILMN_1807093	543	ILMN_1807093	LOC401472	1.51542	0.128412	0.342534	-0.261418	0.568349	4.58199	1.89132296488648e-05 .	45 x 5	8 q22
ILMN_1654287	544	ILMN_1654287	ADCY9	1.73548	0.194181	0.342408	-0.497708	0.787112	8.46469	4.38261649193805e-11 .	50 x 4	16 p13	adenylate cyclase 9 [Source:HGNC Symbol;Acc:HGNC:240]
ILMN_1791511	545	ILMN_1791511	TMEM176A	2.55204	0.191083	0.341623	-0.596863	0.701535	6.52993	2.80258738438732e-08 .	48 x 2	7 q36	transmembrane protein 176A [Source:HGNC Symbol;Acc:HGNC:24930]
ILMN_1781374	546	ILMN_1781374	TUFT1	2.11568	0.122809	0.341572	-0.229699	0.628747	5.36341	1.43982849898361e-06 .	45 x 4	1 q21	tuftelin 1 [Source:HGNC Symbol;Acc:HGNC:12422]
ILMN_1706344	547	ILMN_1706344	ABHD6	2.6605	0.169439	0.341562	-0.436075	0.845033	10.4828	7.64943663966733e-14 .	48 x 3	3 p14	abhydrolase domain containing 6 [Source:HGNC Symbol;Acc:HGNC:21398]
ILMN_1724350	548	ILMN_1724350	TRIM36	2.34179	0.162437	0.341557	-0.433153	0.596376	4.92822	6.1084286064883e-06 .	44 x 1	5 q22	tripartite motif containing 36 [Source:HGNC Symbol;Acc:HGNC:16280]
ILMN_1785768	549	ILMN_1785768	PDE4A	1.61056	0.176842	0.341492	-0.332556	0.728679	7.0577	4.70493255466664e-09 .	48 x 2	19 p13	phosphodiesterase 4A [Source:HGNC Symbol;Acc:HGNC:8780]
ILMN_2389347	550	ILMN_2389347	NR3C1	1.66501	0.113612	0.340921	-0.206632	0.700035	6.50253	3.07520098274949e-08 .	44 x 1	5 q31	nuclear receptor subfamily 3 group C member 1 [Source:HGNC Symbol;Acc:HGNC:7978]
ILMN_1702487	551	ILMN_1702487	SGK1	3.10079	0.169702	0.340855	-0.435022	0.390048	2.80984	0.00368454856470624 .	44 x 4	6 q23	serum/glucocorticoid regulated kinase 1 [Source:HGNC Symbol;Acc:HGNC:10810]
ILMN_2077952	552	ILMN_2077952	GALNT16	1.30022	0.160166	0.340419	-0.538988	0.579271	4.71388	1.23269246978808e-05 .	46 x 5	14 q24	polypeptide N-acetylgalactosaminyltransferase 16 [Source:HGNC Symbol;Acc:HGNC:23233]
ILMN_1669788	553	ILMN_1669788	NUDT14	2.19613	0.186482	0.340243	-0.430244	0.516013	3.99593	0.000121008005285805 .	50 x 6	14 q32	nudix hydrolase 14 [Source:HGNC Symbol;Acc:HGNC:20141]
ILMN_1653202	554	ILMN_1653202		1.40216	0.122755	0.340147	-0.288976	0.638419	5.50195	9.05055499766938e-07 .	44 x 3
ILMN_2073235	555	ILMN_2073235		2.80814	0.150189	0.339935	-0.318029	0.730997	7.10584	4.00022936997146e-09 .	49 x 4	9 p22	ferritin heavy chain 1 pseudogene 12 [Source:HGNC Symbol;Acc:HGNC:3982]
ILMN_1751227	556	ILMN_1751227		2.31842	0.141962	0.339761	-0.278523	0.701947	6.53748	2.73172626741314e-08 .	48 x 4	7 p14	long intergenic non-protein coding RNA 997 [Source:HGNC Symbol;Acc:HGNC:48952]
ILMN_1674574	557	ILMN_1674574	VNN1	2.75244	0.257063	0.339721	-0.765304	0.931918	17.0448	0 .	50 x 1	6 q23	vanin 1 [Source:HGNC Symbol;Acc:HGNC:12705]
ILMN_1741219	558	ILMN_1741219	RRAGB	1.68806	0.146873	0.33886	-0.374194	0.513265	3.96702	0.00013230733402736 .	43 x 2	X p11	Ras related GTP binding B [Source:HGNC Symbol;Acc:HGNC:19901]
ILMN_1668605	559	ILMN_1668605		1.89716	0.161547	0.338594	-0.340061	0.742275	7.34776	1.77318404404048e-09 .	47 x 4
ILMN_2184556	560	ILMN_2184556	SLC4A4	2.23135	0.168139	0.338558	-0.331375	0.804085	8.97151	8.5025320117893e-12 .	45 x 1	4 q13	solute carrier family 4 member 4 [Source:HGNC Symbol;Acc:HGNC:11030]
ILMN_1766657	561	ILMN_1766657	STOM	2.81968	0.173309	0.337843	-0.427547	0.628733	5.36321	1.44077962338507e-06 .	50 x 5	9 q33	stomatin [Source:HGNC Symbol;Acc:HGNC:3383]
ILMN_2376723	562	ILMN_2376723	CDKN2B	2.55986	0.207103	0.336478	-0.606774	0.787889	8.4867	4.07898159693332e-11 .	48 x 1	9 p21	cyclin dependent kinase inhibitor 2B [Source:HGNC Symbol;Acc:HGNC:1788]
ILMN_1685176	563	ILMN_1685176	SGMS2	1.90316	0.122917	0.336066	-0.203278	0.517779	4.01461	0.00011421425799274 .	43 x 3	4 q25	sphingomyelin synthase 2 [Source:HGNC Symbol;Acc:HGNC:28395]
ILMN_1803941	564	ILMN_1803941	TBC1D15	2.30001	0.12507	0.335986	-0.190432	0.616165	5.18929	2.57387438051815e-06 .	43 x 1	12 q21	TBC1 domain family member 15 [Source:HGNC Symbol;Acc:HGNC:25694]
ILMN_2199389	565	ILMN_2199389	VIPR1	2.7055	0.147974	0.335608	-0.4301	0.635872	5.46505	1.02433045023886e-06 .	48 x 6	3 p22	vasoactive intestinal peptide receptor 1 [Source:HGNC Symbol;Acc:HGNC:12694]
ILMN_1767620	566	ILMN_1767620		1.2245	0.129939	0.335542	-0.272489	0.663705	5.88577	2.48295998317438e-07 .	46 x 1
ILMN_1788059	567	ILMN_1788059	PCGF5	1.81662	0.134886	0.335379	-0.296273	0.46087	3.44471	0.000633701298244471 .	42 x 1	10 q23	polycomb group ring finger 5 [Source:HGNC Symbol;Acc:HGNC:28264]
ILMN_2376403	568	ILMN_2376403	TSC22D3	1.68956	0.178934	0.335346	-0.413589	0.635033	5.45297	1.06670251587282e-06 .	50 x 5	X q22	TSC22 domain family member 3 [Source:HGNC Symbol;Acc:HGNC:3051]
ILMN_3243598	569	ILMN_3243598		2.1394	0.186373	0.334876	-0.568909	0.616541	5.19441	2.53047172860121e-06 .	47 x 4
ILMN_1667561	570	ILMN_1667561	IFRD1	2.40185	0.181406	0.334501	-0.370468	0.610817	5.11725	3.26995279298359e-06 .	45 x 1	7 q31	interferon related developmental regulator 1 [Source:HGNC Symbol;Acc:HGNC:5456]
ILMN_2375879	571	ILMN_2375879	VEGFA	1.92281	0.117716	0.334003	-0.23984	0.569839	4.59976	1.7856570833974e-05 .	45 x 5	6 p21	vascular endothelial growth factor A [Source:HGNC Symbol;Acc:HGNC:12680]
ILMN_1661875	572	ILMN_1661875	ANK3	1.57632	0.146233	0.333803	-0.34329	0.577712	4.69482	1.31162640920612e-05 .	50 x 6	10 q21	ankyrin 3 [Source:HGNC Symbol;Acc:HGNC:494]
ILMN_1700855	573	ILMN_1700855	MGAM2	1.89189	0.224686	0.333449	-0.605045	0.520203	4.04035	0.000105450029393439 .	49 x 5	7 q34	maltase-glucoamylase 2 (putative) [Source:HGNC Symbol;Acc:HGNC:28101]
ILMN_1696911	574	ILMN_1696911		2.64979	0.151536	0.333303	-0.35898	0.705641	6.60583	2.16723138324326e-08 .	50 x 5	X q28	ferritin heavy chain 1 pseudogene 8 [Source:HGNC Symbol;Acc:HGNC:3995]
ILMN_1656927	575	ILMN_1656927		1.20558	0.143328	0.3331	-0.261294	0.625506	5.31791	1.67633058234529e-06 .	45 x 1
ILMN_1652857	576	ILMN_1652857		2.5938	0.205825	0.332872	-0.776239	0.852167	10.8025	2.93098878501041e-14 .	49 x 1
ILMN_2091846	577	ILMN_2091846		2.18642	0.143579	0.332646	-0.258377	0.819123	9.47223	1.73083769539062e-12 .	48 x 2	1 q42	ferritin heavy chain 1 pseudogene 2 [Source:HGNC Symbol;Acc:HGNC:3989]
ILMN_1665526	578	ILMN_1665526	TCEA2	1.45407	0.150799	0.332231	-0.480731	0.581667	4.74331	1.11991048665772e-05 .	46 x 5	20 q13	transcription elongation factor A2 [Source:HGNC Symbol;Acc:HGNC:11614]
ILMN_1736806	579	ILMN_1736806	PAG1	1.57984	0.171684	0.332074	-0.312504	0.729244	7.0694	4.52299020459179e-09 .	50 x 4	8 q21	phosphoprotein membrane anchor with glycosphingolipid microdomains 1 [Source:HGNC Symbol;Acc:HGNC:30043]
ILMN_1674519	580	ILMN_1674519	ZP2	1.26518	0.142592	0.332033	-0.297738	0.820636	9.5257	1.46282985724611e-12 .	47 x 3	16 p12	zona pellucida glycoprotein 2 [Source:HGNC Symbol;Acc:HGNC:13188]
ILMN_1672843	581	ILMN_1672843	FBXO8	2.44744	0.13531	0.331576	-0.215388	0.773995	8.10829	1.41065492620385e-10 .	46 x 1	4 q34	F-box protein 8 [Source:HGNC Symbol;Acc:HGNC:13587]
ILMN_2088825	582	ILMN_2088825	ACAP2	2.04064	0.113484	0.331531	-0.171694	0.689765	6.3193	5.72161507061963e-08 .	43 x 1	3 q29	ArfGAP with coiled-coil, ankyrin repeat and PH domains 2 [Source:HGNC Symbol;Acc:HGNC:16469]
ILMN_2083567	583	ILMN_2083567	PHLPP2	2.14057	0.225933	0.331453	-0.694188	0.601465	4.99395	4.91815310710297e-06 .	46 x 4	16 q22	PH domain and leucine rich repeat protein phosphatase 2 [Source:HGNC Symbol;Acc:HGNC:29149]
ILMN_1814022	584	ILMN_1814022	NR1H3	2.73243	0.120236	0.33117	-0.294562	0.715909	6.80156	1.1174276837167e-08 .	50 x 6	11 p11	nuclear receptor subfamily 1 group H member 3 [Source:HGNC Symbol;Acc:HGNC:7966]
ILMN_1807031	585	ILMN_1807031	C14orf28	1.66147	0.133283	0.33074	-0.235126	0.740212	7.30251	2.06411854275501e-09 .	45 x 1	14 q21	chromosome 14 open reading frame 28 [Source:HGNC Symbol;Acc:HGNC:19834]
ILMN_1726549	586	ILMN_1726549	GDPD2	1.78362	0.17141	0.330567	-0.358839	0.798824	8.80835	1.43712819422603e-11 .	50 x 4	X q13	glycerophosphodiester phosphodiesterase domain containing 2 [Source:HGNC Symbol;Acc:HGNC:25974]
ILMN_1809003	587	ILMN_1809003	CBR1	2.96833	0.116754	0.330189	-0.490967	0.660457	5.83458	2.95185853205204e-07 .	48 x 6	21 q22	carbonyl reductase 1 [Source:HGNC Symbol;Acc:HGNC:1548]
ILMN_3244583	588	ILMN_3244583		2.23152	0.158335	0.329456	-0.313538	0.632081	5.41068	1.2291168851597e-06 .	48 x 4
ILMN_1707370	589	ILMN_1707370	SLC2A7	1.28728	0.189899	0.328982	-0.533602	0.676751	6.09751	1.21298576960527e-07 .	48 x 1	1 p36	solute carrier family 2 member 7 [Source:HGNC Symbol;Acc:HGNC:13445]
ILMN_1795344	590	ILMN_1795344	GOLIM4	2.59007	0.191357	0.328581	-0.66335	0.614385	5.16519	2.78868057790316e-06 .	47 x 1	3 q26	golgi integral membrane protein 4 [Source:HGNC Symbol;Acc:HGNC:15448]
ILMN_1674941	591	ILMN_1674941	ANO6	2.65985	0.155771	0.328235	-0.380767	0.769367	7.98895	2.09205097689846e-10 .	47 x 4	12 q12	anoctamin 6 [Source:HGNC Symbol;Acc:HGNC:25240]
ILMN_3237376	592	ILMN_3237376		2.13077	0.202362	0.327932	-0.560424	0.749831	7.51753	1.00397312685629e-09 .	50 x 3
ILMN_1791147	593	ILMN_1791147	YPEL3	2.08628	0.175212	0.327775	-0.415499	0.858329	11.0963	1.22124532708767e-14 .	49 x 1	16 p11	yippee like 3 [Source:HGNC Symbol;Acc:HGNC:18327]
ILMN_2151739	594	ILMN_2151739	CAT	2.57874	0.131954	0.327375	-0.307927	0.583682	4.76822	1.03244207202424e-05 .	43 x 1	11 p13	catalase [Source:HGNC Symbol;Acc:HGNC:1516]
ILMN_1753823	595	ILMN_1753823	IL17D	1.50264	0.133516	0.327345	-0.259753	0.736349	7.21899	2.73307754206087e-09 .	47 x 4	13 q12	interleukin 17D [Source:HGNC Symbol;Acc:HGNC:5984]
ILMN_1758626	596	ILMN_1758626	IDS	2.08967	0.14782	0.327337	-0.308123	0.751838	7.56374	8.60260307433691e-10 .	47 x 1	X q28	iduronate 2-sulfatase [Source:HGNC Symbol;Acc:HGNC:5389]
ILMN_1678671	597	ILMN_1678671	KLHL24	2.22757	0.179497	0.32701	-0.504975	0.78839	8.50095	3.89388521426781e-11 .	47 x 1	3 q27	kelch like family member 24 [Source:HGNC Symbol;Acc:HGNC:25947]
ILMN_3259884	598	ILMN_3259884		1.81508	0.187898	0.326914	-0.473718	0.633911	5.43684	1.12594661372256e-06 .	50 x 5
ILMN_1732555	599	ILMN_1732555	B4GALT6	1.40449	0.121194	0.326886	-0.284746	0.591458	4.86557	7.50565202567444e-06 .	42 x 1	18 q12	beta-1,4-galactosyltransferase 6 [Source:HGNC Symbol;Acc:HGNC:929]
ILMN_1811933	600	ILMN_1811933	MIR6778	2.84832	0.195624	0.326627	-0.520027	0.735354	7.19775	2.93556179364884e-09 .	49 x 4	17 p11	serine hydroxymethyltransferase 1 [Source:HGNC Symbol;Acc:HGNC:10850]
ILMN_1674580	601	ILMN_1674580	TRIM36	1.60776	0.188894	0.326265	-0.381924	0.756085	7.66311	6.17404349867456e-10 .	48 x 1	5 q22	tripartite motif containing 36 [Source:HGNC Symbol;Acc:HGNC:16280]
ILMN_1700967	602	ILMN_1700967		2.4127	0.125673	0.325907	-0.3355	0.574969	4.66149	1.46174579971348e-05 .	42 x 1
ILMN_1698487	603	ILMN_1698487	SDHD	2.99103	0.119338	0.325827	-0.22172	0.468218	3.51489	0.000516269157865734 .	42 x 1	11 q23	succinate dehydrogenase complex subunit D [Source:HGNC Symbol;Acc:HGNC:10683]
ILMN_2205963	604	ILMN_2205963	C10orf54	2.21157	0.187006	0.325502	-0.499485	0.733893	7.16671	3.25882265617139e-09 .	50 x 4	10 q22	chromosome 10 open reading frame 54 [Source:HGNC Symbol;Acc:HGNC:30085]
ILMN_1736796	605	ILMN_1736796	RB1CC1	2.40067	0.134442	0.325371	-0.277905	0.744692	7.40137	1.48137435651563e-09 .	44 x 1	8 q11	RB1 inducible coiled-coil 1 [Source:HGNC Symbol;Acc:HGNC:15574]
ILMN_1744293	606	ILMN_1744293	CDHR5	2.8498	0.202801	0.324138	-0.590555	0.640091	5.52635	8.33858907034468e-07 .	50 x 5	11 p15	cadherin related family member 5 [Source:HGNC Symbol;Acc:HGNC:7521]
ILMN_1740949	607	ILMN_1740949		2.31269	0.14211	0.323879	-0.316006	0.609903	5.10505	3.40500674833599e-06 .	44 x 1
ILMN_1768115	608	ILMN_1768115	TSPAN12	1.92104	0.163669	0.323425	-0.493651	0.722421	6.93033	7.23140103353614e-09 .	45 x 1	7 q31	tetraspanin 12 [Source:HGNC Symbol;Acc:HGNC:21641]
ILMN_1728555	609	ILMN_1728555		1.695	0.173653	0.323287	-0.469839	0.84804	10.615	5.12923037376822e-14 .	50 x 2
ILMN_1747577	610	ILMN_1747577	ALAD	2.22318	0.154367	0.323281	-0.311345	0.810218	9.16928	4.51849668792192e-12 .	49 x 4	9 q32	aminolevulinate dehydratase [Source:HGNC Symbol;Acc:HGNC:395]
ILMN_2225537	611	ILMN_2225537	PTGR1	3.18183	0.169766	0.323188	-0.633827	0.699437	6.49164	3.19075216248521e-08 .	48 x 5	9 q31
ILMN_3290800	612	ILMN_3290800		2.66685	0.121846	0.322075	-0.393253	0.421608	3.08414	0.0017604191732834 .	42 x 1
ILMN_3275771	613	ILMN_3275771		2.06687	0.153049	0.321883	-0.344977	0.79644	8.73629	1.81379355979061e-11 .	50 x 4
ILMN_2198239	614	ILMN_2198239	HGD	2.21478	0.18784	0.321776	-0.374166	0.586878	4.80799	9.06525233967947e-06 .	50 x 6	3 q13	homogentisate 1,2-dioxygenase [Source:HGNC Symbol;Acc:HGNC:4892]
ILMN_1803217	615	ILMN_1803217	GPRIN2	1.93798	0.183048	0.321692	-0.4309	0.689175	6.309	5.92484561412476e-08 .	50 x 3	10 q11	G protein regulated inducer of neurite outgrowth 2 [Source:HGNC Symbol;Acc:HGNC:23730]
ILMN_1778756	616	ILMN_1778756	SULT1A1	1.71196	0.189178	0.321383	-0.504069	0.565132	4.54383	2.13934232700108e-05 .	46 x 3	16 p11	sulfotransferase family 1A member 1 [Source:HGNC Symbol;Acc:HGNC:11453]
ILMN_1917290	617	ILMN_1917290	LAMP2	1.86234	0.175953	0.321279	-0.407012	0.688038	6.28921	6.33580727882332e-08 .	45 x 2	X q24	lysosomal associated membrane protein 2 [Source:HGNC Symbol;Acc:HGNC:6501]
ILMN_2412380	618	ILMN_2412380	TSC22D1	2.46272	0.150764	0.320766	-0.380267	0.640928	5.53861	8.00213172391651e-07 .	44 x 1	13 q14	TSC22 domain family member 1 [Source:HGNC Symbol;Acc:HGNC:16826]
ILMN_1774779	619	ILMN_1774779	EMB	1.69997	0.148887	0.320403	-0.332442	0.611423	5.12536	3.18316938163754e-06 .	45 x 2	5 q11	embigin [Source:HGNC Symbol;Acc:HGNC:30465]
ILMN_3245069	620	ILMN_3245069		1.26705	0.13773	0.320291	-0.323887	0.736146	7.21465	2.7732764973365e-09 .	46 x 2
ILMN_2204876	621	ILMN_2204876	FLVCR2	2.4996	0.126839	0.319957	-0.34092	0.703484	6.5658	2.48191243112927e-08 .	46 x 5	14 q24	feline leukemia virus subgroup C cellular receptor family member 2 [Source:HGNC Symbol;Acc:HGNC:20105]
ILMN_2322935	622	ILMN_2322935	MAPKAPK5	2.69713	0.150363	0.319942	-0.328326	0.459357	3.43036	0.000660658399358138 .	43 x 3	12 q24	mitogen-activated protein kinase-activated protein kinase 5 [Source:HGNC Symbol;Acc:HGNC:6889]
ILMN_2380561	623	ILMN_2380561	PKLR	1.37243	0.164106	0.319276	-0.436139	0.748583	7.48903	1.1044223313661e-09 .	48 x 4	1 q22	pyruvate kinase, liver and RBC [Source:HGNC Symbol;Acc:HGNC:9020]
ILMN_1810785	624	ILMN_1810785	RNF11	2.3811	0.127243	0.319186	-0.420775	0.447272	3.31717	0.000915183993994373 .	42 x 1	1 p32	ring finger protein 11 [Source:HGNC Symbol;Acc:HGNC:10056]
ILMN_1711069	625	ILMN_1711069	YPEL5	2.64689	0.137047	0.318816	-0.28631	0.801527	8.89146	1.09958708804925e-11 .	45 x 1	2 p23	yippee like 5 [Source:HGNC Symbol;Acc:HGNC:18329]
ILMN_2166972	626	ILMN_2166972	BBS12	1.42223	0.117927	0.318452	-0.177745	0.715921	6.80179	1.11655824586165e-08 .	46 x 4	4 q27	Bardet-Biedl syndrome 12 [Source:HGNC Symbol;Acc:HGNC:26648]
ILMN_1684928	627	ILMN_1684928		1.51559	0.138842	0.317867	-0.332722	0.544942	4.3111	4.50600104832111e-05 .	45 x 4	6 p12	glutathione S-transferase alpha 12, pseudogene [Source:HGNC Symbol;Acc:HGNC:49906]
ILMN_1713449	628	ILMN_1713449	TBX3	2.23528	0.137719	0.317386	-0.250752	0.661359	5.84874	2.81393533030361e-07 .	47 x 5	12 q24	T-box 3 [Source:HGNC Symbol;Acc:HGNC:11602]
ILMN_1767142	629	ILMN_1767142	LOC145783	1.87967	0.117356	0.316999	-0.177639	0.697038	6.44826	3.69599952865229e-08 .	44 x 1	15 q21	zinc finger protein 280D [Source:HGNC Symbol;Acc:HGNC:25953]
ILMN_1761058	630	ILMN_1761058	ACAD11	2.70715	0.185652	0.31678	-0.565792	0.52123	4.0513	0.000101924125617159 .	45 x 5	3 q22	acyl-CoA dehydrogenase family member 11 [Source:HGNC Symbol;Acc:HGNC:30211]
ILMN_1727704	631	ILMN_1727704	LRRC29	1.40507	0.119037	0.316498	-0.365668	0.799818	8.83875	1.30295774170008e-11 .	47 x 4	16 q22	leucine rich repeat containing 29 [Source:HGNC Symbol;Acc:HGNC:13605]
ILMN_2336280	632	ILMN_2336280		1.42655	0.154874	0.316326	-0.25635	0.634007	5.43823	1.12073503077958e-06 .	50 x 5
ILMN_1659753	633	ILMN_1659753	LAMP2	2.46396	0.16851	0.316301	-0.337332	0.91215	14.7625	0 .	47 x 1	X q24	lysosomal associated membrane protein 2 [Source:HGNC Symbol;Acc:HGNC:6501]
ILMN_1824297	634	ILMN_1824297	ATP2B1	1.89018	0.127093	0.316109	-0.26704	0.610824	5.11735	3.26892645396981e-06 .	43 x 1	12 q21	ATPase plasma membrane Ca2+ transporting 1 [Source:HGNC Symbol;Acc:HGNC:814]
ILMN_1755720	635	ILMN_1755720	SLC2A2	2.79615	0.221702	0.315549	-0.989297	0.75289	7.58815	7.92890419987202e-10 .	48 x 1	3 q26	solute carrier family 2 member 2 [Source:HGNC Symbol;Acc:HGNC:11006]
ILMN_1802053	636	ILMN_1802053	ZNF91	2.06721	0.164881	0.3154	-0.490667	0.673451	6.04299	1.45886605240619e-07 .	46 x 1	19 p12	zinc finger protein 91 [Source:HGNC Symbol;Acc:HGNC:13166]
ILMN_1703891	637	ILMN_1703891	TBC1D9	1.9238	0.133871	0.315322	-0.203278	0.570603	4.60891	1.73356164423488e-05 .	43 x 1	4 q31	TBC1 domain family member 9 [Source:HGNC Symbol;Acc:HGNC:21710]
ILMN_1712582	638	ILMN_1712582	FOLR1	1.3268	0.126978	0.315207	-0.200454	0.674712	6.06375	1.35986365723539e-07 .	45 x 1	11 q13	folate receptor 1 [Source:HGNC Symbol;Acc:HGNC:3791]
ILMN_1651800	639	ILMN_1651800	GSTM4	2.16181	0.151173	0.314635	-0.577303	0.715889	6.80117	1.11890274823168e-08 .	46 x 3	1 p13	glutathione S-transferase mu 4 [Source:HGNC Symbol;Acc:HGNC:4636]
ILMN_1700880	640	ILMN_1700880		2.41327	0.190403	0.313983	-0.626539	0.889176	12.8903	0 .	48 x 1	X p11
ILMN_1800008	641	ILMN_1800008		2.96792	0.205306	0.313878	-0.506162	0.91727	15.2774	0 .	50 x 1
ILMN_1676895	642	ILMN_1676895	BTNL8	2.12109	0.217175	0.313712	-0.574213	0.387656	2.78955	0.00388584028833938 .	50 x 6	5 q35	butyrophilin like 8 [Source:HGNC Symbol;Acc:HGNC:26131]
ILMN_1809931	643	ILMN_1809931	NDRG1	3.09585	0.153138	0.313476	-0.322395	0.66098	5.84278	2.87122259301498e-07 .	50 x 6	8 q24	N-myc downstream regulated 1 [Source:HGNC Symbol;Acc:HGNC:7679]
ILMN_1731433	644	ILMN_1731433	AOC1	3.09274	0.162579	0.313304	-0.320378	0.744818	7.40417	1.46750445129129e-09 .	50 x 5	7 q36	amine oxidase, copper containing 1 [Source:HGNC Symbol;Acc:HGNC:80]
ILMN_1651253	645	ILMN_1651253	WIPF3	1.56815	0.178103	0.31329	-0.395382	0.854453	10.9095	2.1316282072803e-14 .	50 x 1	7 p14	WAS/WASL interacting protein family member 3 [Source:HGNC Symbol;Acc:HGNC:22004]
ILMN_1789913	646	ILMN_1789913	SMPDL3B	1.50623	0.13585	0.313218	-0.264861	0.67945	6.14261	1.0411676121258e-07 .	50 x 6	1 p35	sphingomyelin phosphodiesterase acid like 3B [Source:HGNC Symbol;Acc:HGNC:21416]
ILMN_1813256	647	ILMN_1813256	CRIPT	2.41536	0.142532	0.313005	-0.231935	0.619542	5.23537	2.20781906312695e-06 .	44 x 1	2 p21	CXXC repeat containing interactor of PDZ3 domain [Source:HGNC Symbol;Acc:HGNC:14312]
ILMN_1738491	648	ILMN_1738491	SNX30	2.04001	0.176517	0.312789	-0.447397	0.696029	6.43015	3.92983983132922e-08 .	47 x 3	9 q32	sorting nexin family member 30 [Source:HGNC Symbol;Acc:HGNC:23685]
ILMN_2332964	649	ILMN_2332964		2.33888	0.155123	0.312598	-0.325737	0.674873	6.0664	1.34771633408803e-07 .	50 x 5
ILMN_2372403	650	ILMN_2372403	ALDH5A1	1.69412	0.138163	0.312502	-0.404655	0.453861	3.3786	0.000767323027534239 .	43 x 3	6 p22	aldehyde dehydrogenase 5 family member A1 [Source:HGNC Symbol;Acc:HGNC:408]
ILMN_1780236	651	ILMN_1780236	PMM1	2.5778	0.19506	0.311993	-0.589537	0.853518	10.8655	2.42028619368284e-14 .	50 x 3	22 q13	phosphomannomutase 1 [Source:HGNC Symbol;Acc:HGNC:9114]
ILMN_1729191	652	ILMN_1729191		2.1578	0.152987	0.311919	-0.581252	0.619382	5.23318	2.22399356519798e-06 .	45 x 3	10 q23
ILMN_1662038	653	ILMN_1662038	LARGE1	2.33717	0.110895	0.311778	-0.28247	0.766203	7.90915	2.72470490614296e-10 .	46 x 5	22 q12	LARGE xylosyl- and glucuronyltransferase 1 [Source:HGNC Symbol;Acc:HGNC:6511]
ILMN_2195957	654	ILMN_2195957	RHOBTB2	1.47041	0.133281	0.311463	-0.273625	0.761229	7.78651	4.09393630107502e-10 .	49 x 5	8 p21	Rho related BTB domain containing 2 [Source:HGNC Symbol;Acc:HGNC:18756]
ILMN_1791678	655	ILMN_1791678	TAT	1.14908	0.134802	0.311449	-0.314697	0.577181	4.68836	1.33949418399393e-05 .	45 x 4	16 q22	tyrosine aminotransferase [Source:HGNC Symbol;Acc:HGNC:11573]
ILMN_2147471	656	ILMN_2147471	PI4K2B	1.71791	0.132735	0.311444	-0.253958	0.740094	7.29992	2.08214090413605e-09 .	44 x 1	4 p15	phosphatidylinositol 4-kinase type 2 beta [Source:HGNC Symbol;Acc:HGNC:18215]
ILMN_2173835	657	ILMN_2173835		2.51921	0.146917	0.310912	-0.2371	0.814426	9.30999	2.88968848849436e-12 .	48 x 2	2 p23	ferritin heavy chain 1 pseudogene 3 [Source:HGNC Symbol;Acc:HGNC:3990]
ILMN_1654609	658	ILMN_1654609		2.28542	0.158953	0.310834	-0.328046	0.642692	5.56454	7.3340961825874e-07 .	48 x 4
ILMN_1780132	659	ILMN_1780132	PELI2	2.24599	0.160899	0.310522	-0.289055	0.734077	7.17061	3.21622772858632e-09 .	45 x 1	14 q22	pellino E3 ubiquitin protein ligase family member 2 [Source:HGNC Symbol;Acc:HGNC:8828]
ILMN_2094952	660	ILMN_2094952	NUAK2	2.09413	0.179374	0.310511	-0.641694	0.735395	7.1986	2.92710600202639e-09 .	47 x 4	1 q32	NUAK family kinase 2 [Source:HGNC Symbol;Acc:HGNC:29558]
ILMN_2289623	661	ILMN_2289623	TMEM25	1.36643	0.132363	0.310484	-0.328353	0.691938	6.35745	5.02784729405903e-08 .	45 x 1	11 q23	transmembrane protein 25 [Source:HGNC Symbol;Acc:HGNC:25890]
ILMN_1804351	662	ILMN_1804351	FZD7	1.70314	0.128959	0.310354	-0.370845	0.587596	4.81697	8.80258193258765e-06 .	43 x 1	2 q33	frizzled class receptor 7 [Source:HGNC Symbol;Acc:HGNC:4045]
ILMN_2060115	663	ILMN_2060115	SORL1	1.99744	0.193535	0.310205	-0.455424	0.70019	6.50535	3.04591831756795e-08 .	50 x 5	11 q24	sortilin related receptor 1 [Source:HGNC Symbol;Acc:HGNC:11185]
ILMN_1803593	664	ILMN_1803593	LOC101929777	1.38338	0.155015	0.309804	-0.427954	0.775514	8.14816	1.23696164422427e-10 .	48 x 3	17 q21	Wnt family member 3 [Source:HGNC Symbol;Acc:HGNC:12782]
ILMN_1703178	665	ILMN_1703178	SCG2	2.43347	0.146176	0.309709	-0.333437	0.463699	3.47162	0.000585929870218216 .	42 x 1	2 q36	secretogranin II [Source:HGNC Symbol;Acc:HGNC:10575]
ILMN_1681651	666	ILMN_1681651	FOLH1B	2.55816	0.138499	0.309639	-0.308662	0.689457	6.31393	5.82685267813687e-08 .	45 x 3	11 p11	folate hydrolase 1 [Source:HGNC Symbol;Acc:HGNC:3788]
ILMN_1660864	667	ILMN_1660864	RHBDL1	1.42428	0.118518	0.309297	-0.196839	0.703058	6.55793	2.54889839235162e-08 .	49 x 6	16 p13	rhomboid like 1 [Source:HGNC Symbol;Acc:HGNC:10007]
ILMN_2053103	668	ILMN_2053103	SLC40A1	3.6138	0.174621	0.309087	-0.392394	0.686271	6.25866	7.0270713914411e-08 .	45 x 1	2 q32	solute carrier family 40 member 1 [Source:HGNC Symbol;Acc:HGNC:10909]
ILMN_1776435	669	ILMN_1776435	GPRIN3	1.71932	0.156122	0.308687	-0.327212	0.617841	5.2121	2.38576312128203e-06 .	45 x 1	4 q22	GPRIN family member 3 [Source:HGNC Symbol;Acc:HGNC:27733]
ILMN_2147517	670	ILMN_2147517		2.46647	0.116078	0.308291	-0.26475	0.344051	2.43056	0.00961028024303157 .	42 x 1
ILMN_1763144	671	ILMN_1763144	NEU1	2.34818	0.121219	0.308286	-0.361714	0.727736	7.03828	5.0233698312141e-09 .	50 x 6	6 p21	neuraminidase 1 [Source:HGNC Symbol;Acc:HGNC:7758]
ILMN_2229922	672	ILMN_2229922	KIAA1551	2.57368	0.158416	0.307756	-0.37691	0.424403	3.10906	0.0016433404397751 .	43 x 2	12 p11	KIAA1551 [Source:HGNC Symbol;Acc:HGNC:25559]
ILMN_1751452	673	ILMN_1751452	NDFIP1	2.15627	0.123568	0.307742	-0.208194	0.732251	7.13209	3.66164198961627e-09 .	44 x 1	5 q31	Nedd4 family interacting protein 1 [Source:HGNC Symbol;Acc:HGNC:17592]
ILMN_2085236	674	ILMN_2085236	SNX24	1.82002	0.135234	0.307653	-0.26836	0.816913	9.3952	2.20690132834989e-12 .	45 x 1	5 q23	sorting nexin 24 [Source:HGNC Symbol;Acc:HGNC:21533]
ILMN_2077623	675	ILMN_2077623	RRAS2	2.05934	0.148543	0.307366	-0.337107	0.635443	5.45886	1.0458320057749e-06 .	43 x 1	11 p15	related RAS viral (r-ras) oncogene homolog 2 [Source:HGNC Symbol;Acc:HGNC:17271]
ILMN_1693090	676	ILMN_1693090	CROT	2.51918	0.171832	0.307246	-0.56445	0.855234	10.9466	1.90958360235527e-14 .	49 x 2	7 q21	carnitine O-octanoyltransferase [Source:HGNC Symbol;Acc:HGNC:2366]
ILMN_1767481	677	ILMN_1767481		1.95187	0.136991	0.307134	-0.280956	0.745556	7.42068	1.3885385063972e-09 .	44 x 1
ILMN_1748124	678	ILMN_1748124	TSC22D3	2.23743	0.180352	0.306925	-0.449335	0.71652	6.81347	1.07330395682226e-08 .	50 x 4	X q22	TSC22 domain family member 3 [Source:HGNC Symbol;Acc:HGNC:3051]
ILMN_1683023	679	ILMN_1683023	PDGFC	1.76848	0.15899	0.306544	-0.318347	0.666159	5.92483	2.17585520712049e-07 .	45 x 1	4 q32	platelet derived growth factor C [Source:HGNC Symbol;Acc:HGNC:8801]
ILMN_1733690	680	ILMN_1733690	AKAP7	2.6314	0.172181	0.306406	-0.521936	0.762766	7.82404	3.61382812563704e-10 .	47 x 1	6 q23	A-kinase anchoring protein 7 [Source:HGNC Symbol;Acc:HGNC:377]
ILMN_2305116	681	ILMN_2305116	CTH	1.54778	0.140743	0.305919	-0.271669	0.567436	4.57112	1.95892501859696e-05 .	44 x 3	1 p31	cystathionine gamma-lyase [Source:HGNC Symbol;Acc:HGNC:2501]
ILMN_1813846	682	ILMN_1813846	P2RX4	2.07832	0.148784	0.305431	-0.363332	0.706973	6.63074	1.99188148197749e-08 .	50 x 5	12 q24	purinergic receptor P2X 4 [Source:HGNC Symbol;Acc:HGNC:8535]
ILMN_1658513	683	ILMN_1658513	IQSEC2	1.4885	0.107805	0.305289	-0.233966	0.625651	5.31993	1.66505494281211e-06 .	42 x 1	X p11	IQ motif and Sec7 domain 2 [Source:HGNC Symbol;Acc:HGNC:29059]
ILMN_3258955	684	ILMN_3258955		1.33534	0.161952	0.305228	-0.299866	0.527847	4.12242	8.16571393323917e-05 .	45 x 3
ILMN_3245707	685	ILMN_3245707		1.39698	0.129209	0.305118	-0.24064	0.622166	5.2715	1.95726530582974e-06 .	46 x 4
ILMN_1692902	686	ILMN_1692902	TENM4	1.72454	0.181648	0.304818	-0.450054	0.851359	10.7652	3.27515792264421e-14 .	50 x 2	11 q14	teneurin transmembrane protein 4 [Source:HGNC Symbol;Acc:HGNC:29945]
ILMN_1675803	687	ILMN_1675803	FAM200B	1.60146	0.114194	0.304801	-0.241952	0.432379	3.18078	0.00134595021636574 .	42 x 1	4 p15	family with sequence similarity 200 member B [Source:HGNC Symbol;Acc:HGNC:27740]
ILMN_1664024	688	ILMN_1664024	APOB	3.48033	0.226798	0.304791	-0.872119	0.856334	10.9993	1.63202784619898e-14 .	50 x 2	2 p24	apolipoprotein B [Source:HGNC Symbol;Acc:HGNC:603]
ILMN_3251497	689	ILMN_3251497		3.5654	0.196829	0.304711	-0.816871	0.557435	4.45376	2.85814762051029e-05 .	47 x 4
ILMN_1665775	690	ILMN_1665775		2.45069	0.159012	0.304447	-0.460526	0.860362	11.1971	9.10382880192628e-15 .	48 x 3
ILMN_1712305	691	ILMN_1712305	CYBRD1	3.33293	0.222264	0.304252	-0.726787	0.759998	7.75667	4.52105131110159e-10 .	48 x 2	2 q31	cytochrome b reductase 1 [Source:HGNC Symbol;Acc:HGNC:20797]
ILMN_2155708	692	ILMN_2155708	TLR3	1.69871	0.160186	0.304234	-0.314792	0.624293	5.301	1.773755399892e-06 .	44 x 1	4 q35	toll like receptor 3 [Source:HGNC Symbol;Acc:HGNC:11849]
ILMN_1681628	693	ILMN_1681628	ZNF277	2.19506	0.125945	0.304159	-0.207797	0.776535	8.17514	1.13184794869881e-10 .	44 x 1	7 q31	zinc finger protein 277 [Source:HGNC Symbol;Acc:HGNC:13070]
ILMN_1814573	694	ILMN_1814573	CMTR2	2.27147	0.117583	0.303643	-0.398207	0.447802	3.32208	0.000902422912021028 .	42 x 1	16 q22	cap methyltransferase 2 [Source:HGNC Symbol;Acc:HGNC:25635]
ILMN_1757757	695	ILMN_1757757	TM6SF2	2.48662	0.176775	0.30352	-0.48832	0.505517	3.88637	0.000169498180592309 .	50 x 6	19 p13	transmembrane 6 superfamily member 2 [Source:HGNC Symbol;Acc:HGNC:11861]
ILMN_1764970	696	ILMN_1764970	JMJD1C	2.49857	0.121881	0.30348	-0.284832	0.561159	4.49713	2.48661190587196e-05 .	43 x 1	10 q21	jumonji domain containing 1C [Source:HGNC Symbol;Acc:HGNC:12313]
ILMN_3239610	697	ILMN_3239610		1.36012	0.133249	0.30348	-0.242153	0.671425	6.00985	1.63204837644315e-07 .	46 x 1
ILMN_1787567	698	ILMN_1787567	TSC22D1	3.04099	0.144157	0.303462	-0.320683	0.615079	5.17457	2.70302161919922e-06 .	44 x 3	13 q14	TSC22 domain family member 1 [Source:HGNC Symbol;Acc:HGNC:16826]
ILMN_1874323	699	ILMN_1874323		1.77162	0.125321	0.303294	-0.227168	0.538833	4.24283	5.59326259801374e-05 .	44 x 4
ILMN_1738494	700	ILMN_1738494	AQP7	1.52068	0.172962	0.302926	-0.614265	0.733793	7.16459	3.28214722067344e-09 .	47 x 3	9 p13	aquaporin 7 [Source:HGNC Symbol;Acc:HGNC:640]
ILMN_1780711	701	ILMN_1780711		1.75653	0.128888	0.302883	-0.285002	0.708439	6.65831	1.81435364510207e-08 .	50 x 6
ILMN_1721876	702	ILMN_1721876	TIMP2	2.60615	0.172768	0.302856	-0.399703	0.595623	4.91858	6.30547869695519e-06 .	50 x 6	17 q25	TIMP metallopeptidase inhibitor 2 [Source:HGNC Symbol;Acc:HGNC:11821]
ILMN_1714765	703	ILMN_1714765		2.22732	0.159528	0.302392	-0.530348	0.680217	6.15551	9.96649855977694e-08 .	44 x 2	7 q36	STE20-related kinase adaptor beta pseudogene 1 [Source:HGNC Symbol;Acc:HGNC:22478]
ILMN_2188405	704	ILMN_2188405		1.35925	0.149819	0.302316	-0.319743	0.719058	6.86335	9.06763930608179e-09 .	47 x 2
ILMN_1662949	705	ILMN_1662949	FAM132A	1.75376	0.173805	0.30231	-0.588989	0.538116	4.23488	5.73531958333318e-05 .	50 x 6	1 p36	family with sequence similarity 132 member A [Source:HGNC Symbol;Acc:HGNC:32308]
ILMN_1779882	706	ILMN_1779882	SOWAHA	2.90068	0.167734	0.302237	-0.545988	0.763058	7.83123	3.52857743024515e-10 .	45 x 1	5 q31	sosondowah ankyrin repeat domain family member A [Source:HGNC Symbol;Acc:HGNC:27033]
ILMN_2124471	707	ILMN_2124471	SLC36A1	2.53343	0.151764	0.302226	-0.495871	0.705502	6.60324	2.18631590609419e-08 .	48 x 5	5 q33	solute carrier family 36 member 1 [Source:HGNC Symbol;Acc:HGNC:18761]
ILMN_1780057	708	ILMN_1780057		1.26505	0.152058	0.302096	-0.320234	0.563055	4.51935	2.31496215359339e-05 .	46 x 4
ILMN_2199439	709	ILMN_2199439	CA2	3.40726	0.141785	0.302029	-0.382346	0.528489	4.12939	7.98974750693127e-05 .	43 x 1	8 q21	carbonic anhydrase 2 [Source:HGNC Symbol;Acc:HGNC:1373]
ILMN_1714461	710	ILMN_1714461	RNF14	2.51646	0.110176	0.302007	-0.170252	0.58069	4.73129	1.16471055120471e-05 .	42 x 1	5 q31	ring finger protein 14 [Source:HGNC Symbol;Acc:HGNC:10058]
ILMN_1719616	711	ILMN_1719616		2.94531	0.218028	0.301999	-0.96996	0.845228	10.4913	7.46069872548105e-14 .	50 x 2
ILMN_2188959	712	ILMN_2188959	ACOT2	1.67316	0.146461	0.301792	-0.275173	0.534321	4.19303	6.54380880718008e-05 .	45 x 4	14 q24	acyl-CoA thioesterase 2 [Source:HGNC Symbol;Acc:HGNC:18431]
ILMN_1698243	713	ILMN_1698243	GLMP	2.66806	0.143938	0.301618	-0.274327	0.668507	5.96253	1.91536078109067e-07 .	50 x 6	1 q22	glycosylated lysosomal membrane protein [Source:HGNC Symbol;Acc:HGNC:29436]
ILMN_2138765	714	ILMN_2138765	PLIN2	3.39319	0.164174	0.30146	-0.327863	0.716649	6.81601	1.06414264067212e-08 .	47 x 4	9 p22	perilipin 2 [Source:HGNC Symbol;Acc:HGNC:248]
ILMN_1789171	715	ILMN_1789171	LOC101930123	2.27782	0.151078	0.301349	-0.347013	0.704723	6.58875	2.29627319381365e-08 .	48 x 4	16 p12	eukaryotic elongation factor 2 kinase [Source:HGNC Symbol;Acc:HGNC:24615]
ILMN_1812070	716	ILMN_1812070	ABCB1	2.61182	0.226682	0.300803	-0.731343	0.721034	6.90259	7.94176380214395e-09 .	48 x 3	7 q21	ATP binding cassette subfamily B member 1 [Source:HGNC Symbol;Acc:HGNC:40]
ILMN_2087692	717	ILMN_2087692	CYBRD1	3.46056	0.205977	0.300656	-0.703575	0.796251	8.73063	1.84727788621331e-11 .	48 x 2	2 q31	cytochrome b reductase 1 [Source:HGNC Symbol;Acc:HGNC:20797]
ILMN_1667519	718	ILMN_1667519	RRAS2	2.03112	0.147359	0.299909	-0.343655	0.675919	6.08369	1.27107781744407e-07 .	44 x 1	11 p15	related RAS viral (r-ras) oncogene homolog 2 [Source:HGNC Symbol;Acc:HGNC:17271]
ILMN_3261811	719	ILMN_3261811		2.09273	0.146163	0.299896	-0.368577	0.724825	6.97883	6.13902795265631e-09 .	47 x 4
ILMN_1802699	720	ILMN_1802699	PCK2	1.99872	0.148094	0.299759	-0.468934	0.71891	6.86044	9.15724718275612e-09 .	47 x 4	14 q11	phosphoenolpyruvate carboxykinase 2, mitochondrial [Source:HGNC Symbol;Acc:HGNC:8725]
ILMN_1815010	721	ILMN_1815010	RNF141	1.98827	0.144611	0.299601	-0.288384	0.77758	8.20296	1.03286601493835e-10 .	45 x 1	11 p15	ring finger protein 141 [Source:HGNC Symbol;Acc:HGNC:21159]
ILMN_1713529	722	ILMN_1713529	SEMA6A	2.66359	0.177501	0.299566	-0.645062	0.719006	6.86232	9.09915698343866e-09 .	48 x 3	5 q23	semaphorin 6A [Source:HGNC Symbol;Acc:HGNC:10738]
ILMN_3251676	723	ILMN_3251676		2.27558	0.156495	0.299536	-0.518299	0.629629	5.37587	1.38103408553469e-06 .	45 x 4
ILMN_1670875	724	ILMN_1670875	PPM1D	2.06295	0.103415	0.299525	-0.188826	0.502567	3.856	0.000185975091521406 .	42 x 1	17 q23	protein phosphatase, Mg2+/Mn2+ dependent 1D [Source:HGNC Symbol;Acc:HGNC:9277]
ILMN_1777260	725	ILMN_1777260	ATXN7L1	1.54341	0.141456	0.298965	-0.466464	0.73255	7.13838	3.58492424634704e-09 .	47 x 1	7 q22	ataxin 7 like 1 [Source:HGNC Symbol;Acc:HGNC:22210]
ILMN_2052373	726	ILMN_2052373	RAB17	3.03238	0.143303	0.298963	-0.381873	0.745716	7.42426	1.37196765059855e-09 .	49 x 5	2 q37	RAB17, member RAS oncogene family [Source:HGNC Symbol;Acc:HGNC:16523]
ILMN_2289924	727	ILMN_2289924	TRAK1	2.15704	0.141989	0.29878	-0.240449	0.640237	5.52848	8.27895386024124e-07 .	48 x 6	3 p22	trafficking kinesin protein 1 [Source:HGNC Symbol;Acc:HGNC:29947]
ILMN_1674032	728	ILMN_1674032	ABCD3	2.33247	0.143161	0.298433	-0.436096	0.559845	4.48179	2.6123078769702e-05 .	43 x 1	1 p21	ATP binding cassette subfamily D member 3 [Source:HGNC Symbol;Acc:HGNC:67]
ILMN_1758146	729	ILMN_1758146	SIRPA	2.60275	0.176404	0.298278	-0.494535	0.800132	8.84839	1.26312293957653e-11 .	50 x 4	20 p13	signal regulatory protein alpha [Source:HGNC Symbol;Acc:HGNC:9662]
ILMN_1811632	730	ILMN_1811632	FMO5	2.60963	0.2038	0.298115	-0.484953	0.739185	7.28015	2.22517848591508e-09 .	48 x 3	1 q21	flavin containing monooxygenase 5 [Source:HGNC Symbol;Acc:HGNC:3773]
ILMN_1695092	731	ILMN_1695092	WRB	2.01019	0.138625	0.297714	-0.34806	0.609987	5.10618	3.39230217205611e-06 .	43 x 1	21 q22	tryptophan rich basic protein [Source:HGNC Symbol;Acc:HGNC:12790]
ILMN_1792997	732	ILMN_1792997	NPTN	2.79719	0.110448	0.297537	-0.200137	0.573904	4.64861	1.52419453474106e-05 .	42 x 1	15 q24	neuroplastin [Source:HGNC Symbol;Acc:HGNC:17867]
ILMN_2134538	733	ILMN_2134538		2.45085	0.147122	0.29745	-0.253906	0.782128	8.32596	6.89774903861462e-11 .	48 x 2	8 q21	ferritin heavy chain 1 pseudogene 11 [Source:HGNC Symbol;Acc:HGNC:3981]
ILMN_1795835	734	ILMN_1795835		2.20091	0.133658	0.297343	-0.353946	0.728165	7.0471	4.8761676918474e-09 .	46 x 2	12 q21	long intergenic non-protein coding RNA 936 [Source:HGNC Symbol;Acc:HGNC:27883]
ILMN_1756502	735	ILMN_1756502	ISX	1.68706	0.172301	0.297248	-0.449572	0.537406	4.22702	5.87941956852189e-05 .	50 x 6	22 q12	intestine specific homeobox [Source:HGNC Symbol;Acc:HGNC:28084]
ILMN_1661994	736	ILMN_1661994	ESRRG	2.13472	0.182058	0.297153	-0.468575	0.729914	7.08328	4.31626989705336e-09 .	46 x 1	1 q41	estrogen related receptor gamma [Source:HGNC Symbol;Acc:HGNC:3474]
ILMN_1728810	737	ILMN_1728810	NDUFS1	1.51754	0.139229	0.297152	-0.312324	0.420231	3.0719	0.00182076450321356 .	42 x 1	2 q33	NADH:ubiquinone oxidoreductase core subunit S1 [Source:HGNC Symbol;Acc:HGNC:7707]
ILMN_1693932	738	ILMN_1693932	SMLR1	1.75999	0.155577	0.296996	-0.349474	0.86172	11.2656	7.43849426498855e-15 .	48 x 2	6 q23	small leucine rich protein 1 [Source:HGNC Symbol;Acc:HGNC:44670]
ILMN_1727360	739	ILMN_1727360	MAOB	2.4512	0.178147	0.29686	-0.591704	0.875995	12.0474	7.7715611723761e-16 .	49 x 3	X p11	monoamine oxidase B [Source:HGNC Symbol;Acc:HGNC:6834]
ILMN_1746578	740	ILMN_1746578	SLC23A2	1.61184	0.137308	0.296791	-0.308234	0.722329	6.92848	7.27672844202942e-09 .	47 x 5	20 p13	solute carrier family 23 member 2 [Source:HGNC Symbol;Acc:HGNC:10973]
ILMN_1670672	741	ILMN_1670672	TMEM37	2.07458	0.185163	0.296469	-0.400464	0.667439	5.94534	2.03004488552594e-07 .	50 x 4	2 q14	transmembrane protein 37 [Source:HGNC Symbol;Acc:HGNC:18216]
ILMN_1711799	742	ILMN_1711799	C9orf40	1.91011	0.131504	0.296434	-0.421382	0.667696	5.94948	2.00185494403371e-07 .	44 x 3	9 q21	chromosome 9 open reading frame 40 [Source:HGNC Symbol;Acc:HGNC:23433]
ILMN_1697460	743	ILMN_1697460	REEP6	2.85369	0.210724	0.296061	-0.920429	0.814041	9.29694	3.01181302120312e-12 .	50 x 3	19 p13	receptor accessory protein 6 [Source:HGNC Symbol;Acc:HGNC:30078]
ILMN_1671791	744	ILMN_1671791	PCK2	3.32777	0.150294	0.295904	-0.523879	0.497612	3.80538	0.000216930653345715 .	48 x 6	14 q11	phosphoenolpyruvate carboxykinase 2, mitochondrial [Source:HGNC Symbol;Acc:HGNC:8725]
ILMN_1678478	745	ILMN_1678478	CHST5	2.05448	0.144017	0.295813	-0.370355	0.573922	4.64883	1.52311204870692e-05 .	50 x 6	16 q23	carbohydrate sulfotransferase 5 [Source:HGNC Symbol;Acc:HGNC:1973]
ILMN_1738921	746	ILMN_1738921		2.77666	0.192705	0.295323	-0.519838	0.69536	6.41818	4.09253642086327e-08 .	50 x 4
ILMN_3230880	747	ILMN_3230880		2.27476	0.161356	0.295299	-0.501128	0.859005	11.1296	1.11022302462516e-14 .	49 x 4
ILMN_2378952	748	ILMN_2378952	GPX4	2.9915	0.21057	0.294886	-0.539349	0.836596	10.1299	2.24043006369357e-13 .	50 x 3	19 p13	glutathione peroxidase 4 [Source:HGNC Symbol;Acc:HGNC:4556]
ILMN_1738736	749	ILMN_1738736	SNX4	2.72499	0.135669	0.294671	-0.24145	0.748329	7.48326	1.12597131618486e-09 .	44 x 1	3 q21	sorting nexin 4 [Source:HGNC Symbol;Acc:HGNC:11175]
ILMN_1703955	750	ILMN_1703955	FBXO32	1.94898	0.142465	0.294144	-0.28766	0.780277	8.27547	8.13948908273687e-11 .	48 x 3	8 q24	F-box protein 32 [Source:HGNC Symbol;Acc:HGNC:16731]
ILMN_1710000	751	ILMN_1710000	PEX11G	2.20776	0.132372	0.294115	-0.419979	0.624801	5.30807	1.73235626599322e-06 .	46 x 4	19 p13	peroxisomal biogenesis factor 11 gamma [Source:HGNC Symbol;Acc:HGNC:20208]
ILMN_1668312	752	ILMN_1668312	SLC2A9	1.87496	0.182993	0.293914	-0.625659	0.792836	8.62943	2.56401566645081e-11 .	48 x 3	4 p16	solute carrier family 2 member 9 [Source:HGNC Symbol;Acc:HGNC:13446]
ILMN_2358560	753	ILMN_2358560	TIAM2	2.2054	0.136464	0.293817	-0.430562	0.732148	7.12993	3.68837771436148e-09 .	47 x 5	6 q25	T-cell lymphoma invasion and metastasis 2 [Source:HGNC Symbol;Acc:HGNC:11806]
ILMN_1798448	754	ILMN_1798448	IDS	1.36035	0.123603	0.293729	-0.351221	0.706609	6.62393	2.03839010115558e-08 .	45 x 2	X q28	iduronate 2-sulfatase [Source:HGNC Symbol;Acc:HGNC:5389]
ILMN_1786021	755	ILMN_1786021	PRKAB2	2.31622	0.168185	0.29372	-0.473138	0.830515	9.89056	4.68514116391816e-13 .	47 x 2	1 q21	protein kinase AMP-activated non-catalytic subunit beta 2 [Source:HGNC Symbol;Acc:HGNC:9379]
ILMN_1662839	756	ILMN_1662839	PLEKHA1	2.66637	0.12307	0.293632	-0.305469	0.576926	4.68524	1.35312937759036e-05 .	43 x 1	10 q26	pleckstrin homology domain containing A1 [Source:HGNC Symbol;Acc:HGNC:14335]
ILMN_1689578	757	ILMN_1689578	TLR3	1.88311	0.157636	0.293315	-0.325761	0.648873	5.65666	5.37925412880114e-07 .	45 x 2	4 q35	toll like receptor 3 [Source:HGNC Symbol;Acc:HGNC:11849]
ILMN_1706687	758	ILMN_1706687	KLHL5	2.11902	0.15854	0.293297	-0.377648	0.508949	3.92193	0.000151996097716545 .	44 x 3	4 p14	kelch like family member 5 [Source:HGNC Symbol;Acc:HGNC:6356]
ILMN_2384536	759	ILMN_2384536	ECI2	2.21382	0.136207	0.293067	-0.319676	0.666507	5.93041	2.13521153202834e-07 .	48 x 5	6 p25	enoyl-CoA delta isomerase 2 [Source:HGNC Symbol;Acc:HGNC:14601]
ILMN_1746883	760	ILMN_1746883	SAT2	2.85022	0.186474	0.292937	-0.581022	0.855368	10.953	1.86517468137026e-14 .	50 x 3	17 p13	spermidine/spermine N1-acetyltransferase family member 2 [Source:HGNC Symbol;Acc:HGNC:23160]
ILMN_1709265	761	ILMN_1709265	MIR4469	1.50495	0.124528	0.292587	-0.307774	0.690564	6.33329	5.45682500296962e-08 .	45 x 3	8 p11	ring finger protein 170 [Source:HGNC Symbol;Acc:HGNC:25358]
ILMN_1782938	762	ILMN_1782938	SLC16A10	2.89039	0.185475	0.292496	-0.617864	0.627464	5.34534	1.52953158760738e-06 .	46 x 3	6 q21	solute carrier family 16 member 10 [Source:HGNC Symbol;Acc:HGNC:17027]
ILMN_2343278	763	ILMN_2343278	PLPP1	2.31812	0.163382	0.292398	-0.438747	0.860061	11.1821	9.54791801177635e-15 .	49 x 3	5 q11	phospholipid phosphatase 1 [Source:HGNC Symbol;Acc:HGNC:9228]
ILMN_1724658	764	ILMN_1724658	BNIP3	2.33114	0.177334	0.292132	-0.439417	0.692232	6.36262	4.94043324028581e-08 .	46 x 1	10 q26	BCL2 interacting protein 3 [Source:HGNC Symbol;Acc:HGNC:1084]
ILMN_2372974	765	ILMN_2372974	SIRPA	1.69757	0.169552	0.291699	-0.417483	0.776825	8.18285	1.10349285264988e-10 .	50 x 5	20 p13	signal regulatory protein alpha [Source:HGNC Symbol;Acc:HGNC:9662]
ILMN_1746819	766	ILMN_1746819	C5	2.12752	0.195172	0.291535	-0.548607	0.475315	3.58358	0.000421699499246087 .	45 x 4	9 q33	complement C5 [Source:HGNC Symbol;Acc:HGNC:1331]
ILMN_1809894	767	ILMN_1809894	TMEM117	1.92144	0.140117	0.290875	-0.266947	0.799979	8.8437	1.28232979790255e-11 .	45 x 1	12 q12	transmembrane protein 117 [Source:HGNC Symbol;Acc:HGNC:25308]
ILMN_1662243	768	ILMN_1662243	ING1	1.95346	0.104772	0.290853	-0.191841	0.619608	5.23628	2.20113341264927e-06 .	43 x 1	13 q34	inhibitor of growth family member 1 [Source:HGNC Symbol;Acc:HGNC:6062]
ILMN_1751264	769	ILMN_1751264	CCDC126	1.49593	0.12734	0.29071	-0.318961	0.363643	2.58941	0.00649263290212088 .	42 x 1	7 p15	coiled-coil domain containing 126 [Source:HGNC Symbol;Acc:HGNC:22398]
ILMN_1735367	770	ILMN_1735367		3.02303	0.172032	0.290486	-0.452457	0.774049	8.10969	1.40411682281183e-10 .	46 x 2	4 q22
ILMN_1656149	771	ILMN_1656149		1.59132	0.153347	0.289924	-0.296631	0.622939	5.28221	1.88857809413356e-06 .	44 x 1
ILMN_1691264	772	ILMN_1691264	NAT8B	3.17302	0.227722	0.289799	-0.99575	0.78737	8.472	4.27935464841767e-11 .	50 x 1	2 p13	N-acetyltransferase 8B (putative, gene/pseudogene) [Source:HGNC Symbol;Acc:HGNC:30235]
ILMN_1692865	773	ILMN_1692865	VPS37D	1.80347	0.153511	0.289223	-0.290495	0.746551	7.44303	1.28832877699381e-09 .	48 x 2	7 q11	VPS37D, ESCRT-I subunit [Source:HGNC Symbol;Acc:HGNC:18287]
ILMN_1842850	774	ILMN_1842850	P2RY1	1.55311	0.14332	0.28917	-0.218874	0.460363	3.4399	0.000642618909433068 .	42 x 1	3 q25	purinergic receptor P2Y1 [Source:HGNC Symbol;Acc:HGNC:8539]
ILMN_2403237	775	ILMN_2403237	LOC101928168	2.93316	0.23179	0.288832	-0.621125	0.875652	12.0271	8.88178419700125e-16 .	50 x 1	7 p14	chimerin 2 [Source:HGNC Symbol;Acc:HGNC:1944]
ILMN_2102069	776	ILMN_2102069	SLC16A4	1.80377	0.147051	0.288794	-0.389312	0.440328	3.25316	0.00109785476575475 .	43 x 1	1 p13	solute carrier family 16 member 4 [Source:HGNC Symbol;Acc:HGNC:10925]
ILMN_1785661	777	ILMN_1785661	ABHD17B	2.14558	0.137215	0.288752	-0.315506	0.695793	6.42592	3.98656577749179e-08 .	44 x 1	9 q21	abhydrolase domain containing 17B [Source:HGNC Symbol;Acc:HGNC:24278]
ILMN_1743663	778	ILMN_1743663		1.86797	0.122639	0.288678	-0.238039	0.714729	6.77862	1.20757939203742e-08 .	49 x 6
ILMN_2203896	779	ILMN_2203896	SMAD7	1.75945	0.115183	0.288207	-0.241929	0.628722	5.36306	1.44152107084405e-06 .	44 x 4	18 q21	SMAD family member 7 [Source:HGNC Symbol;Acc:HGNC:6773]
ILMN_1752669	780	ILMN_1752669	ALPI	3.04353	0.185366	0.287817	-0.551168	0.541206	4.26923	5.14544601961653e-05 .	50 x 5	2 q37	alkaline phosphatase, intestinal [Source:HGNC Symbol;Acc:HGNC:437]
ILMN_1672389	781	ILMN_1672389	CRYZ	3.08617	0.115028	0.287534	-0.245693	0.591342	4.86411	7.54170034711343e-06 .	42 x 1	1 p31	crystallin zeta [Source:HGNC Symbol;Acc:HGNC:2419]
ILMN_2340919	782	ILMN_2340919	GRB10	1.38983	0.144754	0.287386	-0.327601	0.733187	7.1518	3.42653083684752e-09 .	47 x 5	7 p12	growth factor receptor bound protein 10 [Source:HGNC Symbol;Acc:HGNC:4564]
ILMN_2113470	783	ILMN_2113470	GSTA1	3.45632	0.212957	0.287304	-0.905425	0.571481	4.61943	1.67544961746646e-05 .	47 x 4	6 p12	glutathione S-transferase alpha 1 [Source:HGNC Symbol;Acc:HGNC:4626]
ILMN_1669617	784	ILMN_1669617	GRB10	1.94857	0.165603	0.287184	-0.414693	0.836664	10.1326	2.22155627227494e-13 .	49 x 3	7 p12	growth factor receptor bound protein 10 [Source:HGNC Symbol;Acc:HGNC:4564]
ILMN_1656285	785	ILMN_1656285	METTL7A	2.41047	0.135599	0.287123	-0.282793	0.616553	5.19457	2.52909271369894e-06 .	44 x 1	12 q13	methyltransferase like 7A [Source:HGNC Symbol;Acc:HGNC:24550]
ILMN_1730516	786	ILMN_1730516	TMEM133	1.50085	0.115272	0.286934	-0.327775	0.618887	5.2264	2.27481198955548e-06 .	44 x 4	11 q22	transmembrane protein 133 [Source:HGNC Symbol;Acc:HGNC:24033]
ILMN_1767475	787	ILMN_1767475	CERK	2.39346	0.150534	0.28612	-0.335272	0.823149	9.61589	1.10234044115032e-12 .	50 x 4	22 q13	ceramide kinase [Source:HGNC Symbol;Acc:HGNC:19256]
ILMN_2220845	788	ILMN_2220845	TMPRSS15	2.63505	0.16395	0.286077	-0.574143	0.740379	7.30615	2.03907057905184e-09 .	45 x 2	21 q21	transmembrane protease, serine 15 [Source:HGNC Symbol;Acc:HGNC:9490]
ILMN_1750278	789	ILMN_1750278		2.90584	0.135789	0.286076	-0.20891	0.753974	7.61344	7.28676008421303e-10 .	47 x 2	9 p22	ferritin heavy chain 1 pseudogene 12 [Source:HGNC Symbol;Acc:HGNC:3982]
ILMN_1736317	790	ILMN_1736317		1.49004	0.123886	0.285716	-0.314268	0.557984	4.46013	2.80042076792331e-05 .	42 x 1
ILMN_1698685	791	ILMN_1698685	MATN2	1.91188	0.194329	0.285462	-0.477188	0.748738	7.49257	1.09140529946927e-09 .	48 x 3	8 q22	matrilin 2 [Source:HGNC Symbol;Acc:HGNC:6908]
ILMN_1731206	792	ILMN_1731206	NKD2	1.65264	0.148609	0.285451	-0.431249	0.832053	9.94998	3.89910326248355e-13 .	47 x 1	5 p15	naked cuticle homolog 2 [Source:HGNC Symbol;Acc:HGNC:17046]
ILMN_2390310	793	ILMN_2390310	MIR22	2.44158	0.145402	0.285424	-0.322388	0.410248	2.98394	0.00231515920838077 .	43 x 2	17 p13	MIR22 host gene [Source:HGNC Symbol;Acc:HGNC:28219]
ILMN_1789653	794	ILMN_1789653		2.23047	0.169636	0.28531	-0.443637	0.500157	3.83131	0.000200499720616198 .	49 x 6
ILMN_2215194	795	ILMN_2215194	GCLC	1.44671	0.124506	0.285178	-0.201553	0.626145	5.32685	1.62704231065902e-06 .	43 x 1	6 p12	glutamate-cysteine ligase catalytic subunit [Source:HGNC Symbol;Acc:HGNC:4311]
ILMN_1696317	796	ILMN_1696317	CACNA2D4	1.65045	0.155695	0.285056	-0.424379	0.713133	6.74779	1.34031865606232e-08 .	48 x 4	12 p13	calcium voltage-gated channel auxiliary subunit alpha2delta 4 [Source:HGNC Symbol;Acc:HGNC:20202]
ILMN_1707124	797	ILMN_1707124	TFPI	2.66198	0.15662	0.28496	-0.36191	0.761892	7.80268	3.87968324133681e-10 .	47 x 1	2 q32	tissue factor pathway inhibitor [Source:HGNC Symbol;Acc:HGNC:11760]
ILMN_1715814	798	ILMN_1715814	LMAN1	1.98772	0.160104	0.284916	-0.428543	0.506255	3.89399	0.000165588282722284 .	42 x 1	18 q21	lectin, mannose binding 1 [Source:HGNC Symbol;Acc:HGNC:6631]
ILMN_1670263	799	ILMN_1670263	CNST	2.5382	0.141011	0.284442	-0.387911	0.653378	5.72501	4.27252172197079e-07 .	44 x 1	1 q44	consortin, connexin sorting protein [Source:HGNC Symbol;Acc:HGNC:26486]
ILMN_1750312	800	ILMN_1750312	SLC51B	2.74176	0.160287	0.284296	-0.504995	0.553399	4.4072	3.31760749032739e-05 .	49 x 5	15 q22	solute carrier family 51 beta subunit [Source:HGNC Symbol;Acc:HGNC:29956]
ILMN_1775742	801	ILMN_1775742	RNF128	2.51513	0.132042	0.28413	-0.282726	0.765866	7.90075	2.80170109334676e-10 .	44 x 1	X q22	ring finger protein 128, E3 ubiquitin protein ligase [Source:HGNC Symbol;Acc:HGNC:21153]
ILMN_1771139	802	ILMN_1771139	FBXO31	2.24815	0.114487	0.283544	-0.346449	0.654294	5.73904	4.07509700650621e-07 .	48 x 6	16 q24	F-box protein 31 [Source:HGNC Symbol;Acc:HGNC:16510]
ILMN_1889752	803	ILMN_1889752	SMIM13	1.61623	0.115807	0.283506	-0.33074	0.63967	5.52018	8.51302739190984e-07 .	43 x 1	6 p24	small integral membrane protein 13 [Source:HGNC Symbol;Acc:HGNC:27356]
ILMN_2339748	804	ILMN_2339748	RNF13	2.03994	0.108	0.283491	-0.174848	0.660956	5.8424	2.87483179040038e-07 .	43 x 1	3 q25	ring finger protein 13 [Source:HGNC Symbol;Acc:HGNC:10057]
ILMN_1794588	805	ILMN_1794588	DYRK2	1.98784	0.146462	0.283286	-0.357534	0.412633	3.00483	0.00218747307301792 .	42 x 1	12 q15	dual specificity tyrosine phosphorylation regulated kinase 2 [Source:HGNC Symbol;Acc:HGNC:3093]
ILMN_1758938	806	ILMN_1758938	SLC31A2	2.23579	0.189793	0.283094	-0.512907	0.916326	15.1791	0 .	49 x 2	9 q32	solute carrier family 31 member 2 [Source:HGNC Symbol;Acc:HGNC:11017]
ILMN_1678170	807	ILMN_1678170	MME	3.30842	0.221577	0.28295	-0.948195	0.842179	10.3606	1.10800257857591e-13 .	50 x 2	3 q25	membrane metalloendopeptidase [Source:HGNC Symbol;Acc:HGNC:7154]
ILMN_1776602	808	ILMN_1776602	RNASE4	2.72319	0.17629	0.28261	-0.405435	0.648178	5.64621	5.5719448188718e-07 .	46 x 1	14 q11	ribonuclease A family member 4 [Source:HGNC Symbol;Acc:HGNC:10047]
ILMN_2052871	809	ILMN_2052871	TMEM116	2.09446	0.171916	0.282569	-0.46495	0.85575	10.9712	1.77635683940025e-14 .	50 x 3	12 q24	transmembrane protein 116 [Source:HGNC Symbol;Acc:HGNC:25084]
ILMN_3305942	810	ILMN_3305942		1.83013	0.151184	0.282452	-0.521085	0.661931	5.85774	2.72965917647028e-07 .	47 x 5
ILMN_1799601	811	ILMN_1799601	UHRF1BP1L	1.58834	0.121839	0.282099	-0.270661	0.613388	5.15174	2.91613687442016e-06 .	44 x 2	12 q23	UHRF1 binding protein 1 like [Source:HGNC Symbol;Acc:HGNC:29102]
ILMN_1667418	812	ILMN_1667418	TMEM114	1.60819	0.114416	0.281778	-0.252481	0.669365	5.9764	1.82759463118742e-07 .	49 x 6	16 p13	transmembrane protein 114 [Source:HGNC Symbol;Acc:HGNC:33227]
ILMN_2358886	813	ILMN_2358886	EDN3	2.39409	0.161371	0.281368	-0.341564	0.69819	6.46903	3.4447352748046e-08 .	49 x 4	20 q13	endothelin 3 [Source:HGNC Symbol;Acc:HGNC:3178]
ILMN_3237574	814	ILMN_3237574		1.62567	0.144157	0.281159	-0.283535	0.811341	9.20641	4.01478850164949e-12 .	48 x 3
ILMN_1735192	815	ILMN_1735192	COLEC11	1.44454	0.144738	0.280623	-0.219915	0.60714	5.06838	3.84508049589005e-06 .	46 x 1	2 p25	collectin subfamily member 11 [Source:HGNC Symbol;Acc:HGNC:17213]
ILMN_2106818	816	ILMN_2106818	MBIP	1.88103	0.12422	0.280429	-0.278266	0.610188	5.10886	3.36234260678303e-06 .	43 x 1	14 q13	MAP3K12 binding inhibitory protein 1 [Source:HGNC Symbol;Acc:HGNC:20427]
ILMN_1739751	817	ILMN_1739751	SLC26A11	1.6148	0.120442	0.280223	-0.274465	0.773717	8.10104	1.4447776308657e-10 .	47 x 5	17 q25	solute carrier family 26 member 11 [Source:HGNC Symbol;Acc:HGNC:14471]
ILMN_2316918	818	ILMN_2316918	PANK1	2.92269	0.126459	0.280222	-0.377463	0.613599	5.15458	2.88872927811656e-06 .	44 x 1	10 q23	pantothenate kinase 1 [Source:HGNC Symbol;Acc:HGNC:8598]
ILMN_1809292	819	ILMN_1809292	IMMP2L	1.72885	0.128185	0.28017	-0.300294	0.74985	7.51797	1.00250940882063e-09 .	47 x 3	7 q31	inner mitochondrial membrane peptidase subunit 2 [Source:HGNC Symbol;Acc:HGNC:14598]
ILMN_1796801	820	ILMN_1796801	ABCA8	1.46778	0.12355	0.280153	-0.25926	0.645612	5.60783	6.34034313939935e-07 .	46 x 5	17 q24	ATP binding cassette subfamily A member 8 [Source:HGNC Symbol;Acc:HGNC:38]
ILMN_1712798	821	ILMN_1712798	ZNF608	1.68392	0.106298	0.279701	-0.179557	0.489762	3.7262	0.000275550202334385 .	42 x 1	5 q23	zinc finger protein 608 [Source:HGNC Symbol;Acc:HGNC:29238]
ILMN_2128967	822	ILMN_2128967	C11orf1	2.24481	0.129094	0.279297	-0.28702	0.64558	5.60736	6.35053525765983e-07 .	45 x 1	11 q23	chromosome 11 open reading frame 1 [Source:HGNC Symbol;Acc:HGNC:1163]
ILMN_1692535	823	ILMN_1692535	DPP4	2.54609	0.19521	0.27913	-0.827304	0.835658	10.0922	2.5157653738006e-13 .	48 x 2	2 q24	dipeptidyl peptidase 4 [Source:HGNC Symbol;Acc:HGNC:3009]
ILMN_2323801	824	ILMN_2323801	MOCS1	2.64387	0.170349	0.278991	-0.617693	0.662064	5.85984	2.71041594945842e-07 .	48 x 5	6 p21	molybdenum cofactor synthesis 1 [Source:HGNC Symbol;Acc:HGNC:7190]
ILMN_2230566	825	ILMN_2230566		2.29214	0.149135	0.278846	-0.293345	0.741206	7.32425	1.91882465472304e-09 .	47 x 1
ILMN_2404407	826	ILMN_2404407	ABAT	1.96661	0.143276	0.278749	-0.550855	0.688374	6.29506	6.21161643232782e-08 .	45 x 3	16 p13	4-aminobutyrate aminotransferase [Source:HGNC Symbol;Acc:HGNC:23]
ILMN_1735762	827	ILMN_1735762	NPNT	1.93746	0.136607	0.278186	-0.38072	0.562046	4.50752	2.40487328084793e-05 .	45 x 5	4 q24	nephronectin [Source:HGNC Symbol;Acc:HGNC:27405]
ILMN_1721626	828	ILMN_1721626	ARID5B	2.36561	0.160935	0.278027	-0.497798	0.542828	4.28736	4.85832675238829e-05 .	45 x 5	10 q21	AT-rich interaction domain 5B [Source:HGNC Symbol;Acc:HGNC:17362]
ILMN_1728498	829	ILMN_1728498	PCBP4	1.90667	0.138669	0.277725	-0.304386	0.688395	6.29543	6.20385492977604e-08 .	50 x 6	3 p21	poly(rC) binding protein 4 [Source:HGNC Symbol;Acc:HGNC:8652]
ILMN_2330697	830	ILMN_2330697		1.26318	0.13404	0.277721	-0.235461	0.552361	4.39531	3.44617174050654e-05 .	45 x 5
ILMN_1728083	831	ILMN_1728083	EIF4EBP2	2.28831	0.147266	0.27762	-0.310341	0.846781	10.5593	6.07291994469961e-14 .	50 x 4	10 q22	eukaryotic translation initiation factor 4E binding protein 2 [Source:HGNC Symbol;Acc:HGNC:3289]
ILMN_1694491	832	ILMN_1694491	CCNG1	2.93111	0.159759	0.277553	-0.33214	0.608781	5.09014	3.57765987302194e-06 .	44 x 1	5 q34	cyclin G1 [Source:HGNC Symbol;Acc:HGNC:1592]
ILMN_1816603	833	ILMN_1816603	SLC8A1	1.42481	0.137422	0.277544	-0.265898	0.592862	4.88338	7.07931991561495e-06 .	45 x 4	2 p22	solute carrier family 8 member A1 [Source:HGNC Symbol;Acc:HGNC:11068]
ILMN_2266214	834	ILMN_2266214	LGALS8	1.58213	0.121077	0.277177	-0.375908	0.727819	7.03999	4.99451680013863e-09 .	45 x 1	1 q43	galectin 8 [Source:HGNC Symbol;Acc:HGNC:6569]
ILMN_1739161	835	ILMN_1739161	PLPP1	1.93135	0.180406	0.277165	-0.554094	0.725924	7.00118	5.69319003052016e-09 .	48 x 4	5 q11	phospholipid phosphatase 1 [Source:HGNC Symbol;Acc:HGNC:9228]
ILMN_1729170	836	ILMN_1729170	GPA33	3.23986	0.107978	0.277144	-0.2841	0.673902	6.05039	1.42276511461148e-07 .	45 x 5	1 q24	glycoprotein A33 [Source:HGNC Symbol;Acc:HGNC:4445]
ILMN_1719543	837	ILMN_1719543		2.82776	0.173977	0.276721	-0.511957	0.661205	5.84632	2.83701652503687e-07 .	48 x 5
ILMN_3243578	838	ILMN_3243578		1.78883	0.152085	0.276387	-0.330358	0.766482	7.91614	2.66234811974186e-10 .	50 x 5
ILMN_1711766	839	ILMN_1711766	SKP1	2.54785	0.0937582	0.276007	-0.176804	0.662784	5.87119	2.60842646593318e-07 .	42 x 1	5 q31	S-phase kinase associated protein 1 [Source:HGNC Symbol;Acc:HGNC:10899]
ILMN_1814315	840	ILMN_1814315	PBXIP1	1.44625	0.138495	0.275895	-0.419995	0.792498	8.61954	2.64768207358657e-11 .	48 x 4	1 q21	PBX homeobox interacting protein 1 [Source:HGNC Symbol;Acc:HGNC:21199]
ILMN_1744534	841	ILMN_1744534	ETFRF1	2.79812	0.133561	0.275449	-0.208565	0.584092	4.7733	1.01545196440345e-05 .	43 x 1	12 p12	electron transfer flavoprotein regulatory factor 1 [Source:HGNC Symbol;Acc:HGNC:27052]
ILMN_1800837	842	ILMN_1800837	CFDP1	2.67086	0.195474	0.275367	-0.666945	0.656372	5.77102	3.65833025539608e-07 .	50 x 4	16 q23	craniofacial development protein 1 [Source:HGNC Symbol;Acc:HGNC:1873]
ILMN_1718977	843	ILMN_1718977	GADD45B	1.89042	0.139959	0.275316	-0.253968	0.615887	5.18551	2.60644110849917e-06 .	45 x 3	19 p13	growth arrest and DNA damage inducible beta [Source:HGNC Symbol;Acc:HGNC:4096]
ILMN_1772876	844	ILMN_1772876	ZNF395	2.32319	0.15859	0.275188	-0.469669	0.860693	11.2137	8.65973959207622e-15 .	49 x 3	8 p21	zinc finger protein 395 [Source:HGNC Symbol;Acc:HGNC:18737]
ILMN_2067852	845	ILMN_2067852	SLC30A1	2.00085	0.120557	0.274968	-0.331057	0.49113	3.73992	0.000264406829371455 .	42 x 1	1 q32	solute carrier family 30 member 1 [Source:HGNC Symbol;Acc:HGNC:11012]
ILMN_2203891	846	ILMN_2203891	SMAD7	1.97978	0.122129	0.274771	-0.247385	0.732932	7.14642	3.48912032599458e-09 .	46 x 5	18 q21	SMAD family member 7 [Source:HGNC Symbol;Acc:HGNC:6773]
ILMN_1657475	847	ILMN_1657475	IL11RA	2.56707	0.133233	0.274266	-0.422353	0.772583	8.07155	1.59235957752912e-10 .	49 x 5	9 p13	interleukin 11 receptor subunit alpha [Source:HGNC Symbol;Acc:HGNC:5967]
ILMN_1838655	848	ILMN_1838655		1.42247	0.114046	0.274097	-0.279208	0.717982	6.84215	9.74119562791032e-09 .	46 x 4	21 q21
ILMN_3229770	849	ILMN_3229770		2.37985	0.115446	0.274017	-0.263798	0.649675	5.66876	5.1645583165616e-07 .	44 x 1
ILMN_1782439	850	ILMN_1782439	CNN3	3.27024	0.111196	0.273343	-0.297565	0.540016	4.25597	5.36571731475366e-05 .	43 x 3	1 p21	calponin 3 [Source:HGNC Symbol;Acc:HGNC:2157]
ILMN_1769556	851	ILMN_1769556	NPR3	0.982224	0.197444	0.273213	-0.970314	0.333514	2.34664	0.0117553086308084 .	45 x 5	5 p13	natriuretic peptide receptor 3 [Source:HGNC Symbol;Acc:HGNC:7945]
ILMN_1690484	852	ILMN_1690484	KIAA0895	1.74054	0.161648	0.273042	-0.484936	0.630384	5.38656	1.3324983896279e-06 .	44 x 1	7 p14	KIAA0895 [Source:HGNC Symbol;Acc:HGNC:22206]
ILMN_3244521	853	ILMN_3244521		1.92073	0.163194	0.27264	-0.456863	0.655943	5.76441	3.74087216092889e-07 .	46 x 5
ILMN_1673282	854	ILMN_1673282	LAMP2	2.89454	0.150732	0.272624	-0.303293	0.919004	15.4623	0 .	47 x 1	X q24	lysosomal associated membrane protein 2 [Source:HGNC Symbol;Acc:HGNC:6501]
ILMN_1814247	855	ILMN_1814247	TCFL5	1.88543	0.135361	0.272551	-0.267061	0.610316	5.11057	3.34330440621144e-06 .	43 x 1	20 q13	transcription factor like 5 [Source:HGNC Symbol;Acc:HGNC:11646]
ILMN_1715789	856	ILMN_1715789	DOCK1	1.97161	0.137409	0.272468	-0.350138	0.618091	5.21551	2.35879228860369e-06 .	45 x 5	10 q26	dedicator of cytokinesis 1 [Source:HGNC Symbol;Acc:HGNC:2987]
ILMN_1681249	857	ILMN_1681249	KIF21A	2.11792	0.0948258	0.272421	-0.194547	0.549722	4.36518	3.7937884944661e-05 .	42 x 1	12 q12	kinesin family member 21A [Source:HGNC Symbol;Acc:HGNC:19349]
ILMN_2312194	858	ILMN_2312194	CYB5A	2.91695	0.164686	0.272259	-0.469134	0.805848	9.0275	7.10587144681085e-12 .	50 x 4	18 q22	cytochrome b5 type A [Source:HGNC Symbol;Acc:HGNC:2570]
ILMN_1706013	859	ILMN_1706013		2.95257	0.126657	0.271652	-0.236591	0.746679	7.44592	1.2759073797497e-09 .	47 x 2	8 q21	ferritin heavy chain 1 pseudogene 11 [Source:HGNC Symbol;Acc:HGNC:3981]
ILMN_2221673	860	ILMN_2221673	ASNSD1	2.55589	0.136634	0.271577	-0.334483	0.508205	3.9142	0.000155646857021741 .	42 x 1	2 q32	asparagine synthetase domain containing 1 [Source:HGNC Symbol;Acc:HGNC:24910]
ILMN_2362681	861	ILMN_2362681	CES2	2.5356	0.157661	0.271284	-0.3076	0.696332	6.43559	3.85816658621252e-08 .	50 x 4	16 q22	carboxylesterase 2 [Source:HGNC Symbol;Acc:HGNC:1864]
ILMN_1712095	862	ILMN_1712095	FOXO4	2.47419	0.140986	0.271254	-0.354187	0.693113	6.3782	4.686318710867e-08 .	49 x 6	X q13	forkhead box O4 [Source:HGNC Symbol;Acc:HGNC:7139]
ILMN_1740572	863	ILMN_1740572	TCN2	1.8633	0.176511	0.271182	-0.290231	0.814079	9.29824	2.99937852332732e-12 .	49 x 2	22 q12	transcobalamin 2 [Source:HGNC Symbol;Acc:HGNC:11653]
ILMN_1785821	864	ILMN_1785821	TDP2	2.21399	0.132874	0.271114	-0.393688	0.555686	4.43353	3.04960534491805e-05 .	43 x 2	6 p22	tyrosyl-DNA phosphodiesterase 2 [Source:HGNC Symbol;Acc:HGNC:17768]
ILMN_1678710	865	ILMN_1678710	PHYHIPL	1.94492	0.153193	0.270832	-0.5933	0.647628	5.63795	5.72914437779737e-07 .	45 x 4	10 q21	phytanoyl-CoA 2-hydroxylase interacting protein like [Source:HGNC Symbol;Acc:HGNC:29378]
ILMN_1740585	866	ILMN_1740585		1.3441	0.1125	0.270566	-0.208849	0.66605	5.9231	2.18863767109667e-07 .	43 x 1
ILMN_1754149	867	ILMN_1754149	LETMD1	2.2661	0.114919	0.269913	-0.322066	0.728663	7.05737	4.71018901659903e-09 .	46 x 5	12 q13	LETM1 domain containing 1 [Source:HGNC Symbol;Acc:HGNC:24241]
ILMN_2129388	868	ILMN_2129388	CCSER2	2.16242	0.144985	0.269748	-0.477036	0.579669	4.71876	1.21327533495474e-05 .	45 x 5	10 q23	coiled-coil serine rich protein 2 [Source:HGNC Symbol;Acc:HGNC:29197]
ILMN_2185563	869	ILMN_2185563	ANKRA2	2.09236	0.100507	0.269674	-0.158231	0.622497	5.27608	1.92759082584537e-06 .	43 x 2	5 q13	ankyrin repeat family A member 2 [Source:HGNC Symbol;Acc:HGNC:13208]
ILMN_1706901	870	ILMN_1706901	HOXD13	1.5223	0.152494	0.269377	-0.42354	0.852589	10.8221	2.76445533131664e-14 .	46 x 1	2 q31	homeobox D13 [Source:HGNC Symbol;Acc:HGNC:5136]
ILMN_2102960	871	ILMN_2102960	FAM214A	2.05473	0.110856	0.269318	-0.258955	0.522495	4.06482	9.77284384096055e-05 .	43 x 3	15 q21	family with sequence similarity 214 member A [Source:HGNC Symbol;Acc:HGNC:25609]
ILMN_1849941	872	ILMN_1849941	MAPK8	1.92044	0.109731	0.269167	-0.220713	0.519903	4.03716	0.000106500769466944 .	43 x 3	10 q11	mitogen-activated protein kinase 8 [Source:HGNC Symbol;Acc:HGNC:6881]
ILMN_1688877	873	ILMN_1688877	DIRAS3	1.53828	0.139097	0.269049	-0.373932	0.669283	5.97506	1.83589629054737e-07 .	46 x 4	1 p31	DIRAS family GTPase 3 [Source:HGNC Symbol;Acc:HGNC:687]
ILMN_1654385	874	ILMN_1654385	ASB13	2.29335	0.12973	0.268899	-0.515429	0.805392	9.01297	7.44448946932152e-12 .	48 x 5	10 p15	ankyrin repeat and SOCS box containing 13 [Source:HGNC Symbol;Acc:HGNC:19765]
ILMN_1807455	875	ILMN_1807455	DHRS7	3.09166	0.154818	0.268636	-0.344337	0.926506	16.3329	0 .	48 x 2	14 q23	dehydrogenase/reductase 7 [Source:HGNC Symbol;Acc:HGNC:21524]
ILMN_1743232	876	ILMN_1743232	MICALCL	1.54594	0.145369	0.268379	-0.293805	0.586905	4.80832	9.05540251461279e-06 .	45 x 4	11 p15	MICAL C-terminal like [Source:HGNC Symbol;Acc:HGNC:25933]
ILMN_1784709	877	ILMN_1784709	GNPDA1	2.91968	0.107564	0.268292	-0.345594	0.772565	8.07108	1.59484425665823e-10 .	46 x 5	5 q31	glucosamine-6-phosphate deaminase 1 [Source:HGNC Symbol;Acc:HGNC:4417]
ILMN_1732534	878	ILMN_1732534	CHMP5	2.64541	0.119338	0.267771	-0.375772	0.409746	2.97956	0.00234283309593408 .	42 x 1	9 p13	charged multivesicular body protein 5 [Source:HGNC Symbol;Acc:HGNC:26942]
ILMN_1698019	879	ILMN_1698019	LGMN	2.81649	0.131394	0.267665	-0.365891	0.731958	7.12594	3.73839359468775e-09 .	46 x 3	14 q32	legumain [Source:HGNC Symbol;Acc:HGNC:9472]
ILMN_1723048	880	ILMN_1723048	GJC2	2.00695	0.162969	0.26762	-0.464651	0.944168	19.0094	0 .	48 x 1	1 q42	gap junction protein gamma 2 [Source:HGNC Symbol;Acc:HGNC:17494]
ILMN_1671337	881	ILMN_1671337	SLC2A5	3.27735	0.185615	0.267604	-0.675124	0.771475	8.04292	1.75025549609131e-10 .	48 x 3	1 p36	solute carrier family 2 member 5 [Source:HGNC Symbol;Acc:HGNC:11010]
ILMN_2360307	882	ILMN_2360307		1.12035	0.130443	0.267543	-0.449951	0.588509	4.82841	8.47857097641125e-06 .	43 x 1
ILMN_2380566	883	ILMN_2380566	SIAH1	2.24952	0.0856651	0.267218	-0.107528	0.609203	5.09574	3.51187855973656e-06 .	42 x 1	16 q12	siah E3 ubiquitin protein ligase 1 [Source:HGNC Symbol;Acc:HGNC:10857]
ILMN_1695969	884	ILMN_1695969	TMPRSS15	3.5108	0.170804	0.267197	-0.652302	0.653059	5.72014	4.34331228316154e-07 .	46 x 4	21 q21	transmembrane protease, serine 15 [Source:HGNC Symbol;Acc:HGNC:9490]
ILMN_1784176	885	ILMN_1784176	ABCA5	1.51667	0.131713	0.266988	-0.267097	0.620678	5.25098	2.09589862865123e-06 .	44 x 1	17 q24	ATP binding cassette subfamily A member 5 [Source:HGNC Symbol;Acc:HGNC:35]
ILMN_1752283	886	ILMN_1752283	ITCH	2.00016	0.0988237	0.266932	-0.171561	0.730627	7.09812	4.10571376896485e-09 .	43 x 1	20 q11	itchy E3 ubiquitin protein ligase [Source:HGNC Symbol;Acc:HGNC:13890]
ILMN_2195665	887	ILMN_2195665	PANK3	2.0723	0.159261	0.266925	-0.340919	0.87795	12.1642	5.55111512312578e-16 .	47 x 1	5 q34	pantothenate kinase 3 [Source:HGNC Symbol;Acc:HGNC:19365]
ILMN_2282352	888	ILMN_2282352		2.01345	0.157841	0.266209	-0.459292	0.659868	5.82535	3.0452389632174e-07 .	50 x 5
ILMN_1800602	889	ILMN_1800602	GCA	2.45525	0.117277	0.265939	-0.217868	0.624667	5.3062	1.74318546464214e-06 .	43 x 1	2 q24	grancalcin [Source:HGNC Symbol;Acc:HGNC:15990]
ILMN_1793743	890	ILMN_1793743	DIRC2	2.14101	0.114721	0.265908	-0.216377	0.741432	7.32921	1.88710691517713e-09 .	45 x 1	3 q21	disrupted in renal carcinoma 2 [Source:HGNC Symbol;Acc:HGNC:16628]
ILMN_1814966	891	ILMN_1814966	PIAS3	1.71691	0.148944	0.265903	-0.409376	0.55433	4.41791	3.20594847118549e-05 .	48 x 6	1 q21	protein inhibitor of activated STAT 3 [Source:HGNC Symbol;Acc:HGNC:16861]
ILMN_1839750	892	ILMN_1839750	LOC101929243	1.99903	0.100331	0.265874	-0.183967	0.763004	7.8299	3.54417384329508e-10 .	45 x 2	6 p21
ILMN_1675448	893	ILMN_1675448	ZFP36L1	2.49134	0.146894	0.264894	-0.308481	0.458782	3.42493	0.000671157103428799 .	43 x 1	14 q24	ZFP36 ring finger protein like 1 [Source:HGNC Symbol;Acc:HGNC:1107]
ILMN_3187771	894	ILMN_3187771		2.45902	0.136101	0.264633	-0.359892	0.712026	6.72652	1.44029932425127e-08 .	47 x 4
ILMN_1803882	895	ILMN_1803882	VEGFA	1.61878	0.0997455	0.2646	-0.210564	0.617255	5.20411	2.45004213716982e-06 .	44 x 4	6 p21	vascular endothelial growth factor A [Source:HGNC Symbol;Acc:HGNC:12680]
ILMN_1654441	896	ILMN_1654441	OAT	3.1882	0.18488	0.264505	-0.626745	0.856165	10.9912	1.66533453693773e-14 .	48 x 3	10 q26	ornithine aminotransferase [Source:HGNC Symbol;Acc:HGNC:8091]
ILMN_1704431	897	ILMN_1704431	JPX	1.79389	0.129347	0.264289	-0.277091	0.684432	6.22706	7.82115672226524e-08 .	45 x 2	X q13	JPX transcript, XIST activator (non-protein coding) [Source:HGNC Symbol;Acc:HGNC:37191]
ILMN_1670912	898	ILMN_1670912	ACVR2A	1.57082	0.130905	0.263983	-0.307002	0.676937	6.1006	1.20035006712094e-07 .	44 x 3	2 q22	activin A receptor type 2A [Source:HGNC Symbol;Acc:HGNC:173]
ILMN_1787843	899	ILMN_1787843	HSDL2	2.44168	0.110587	0.263447	-0.237923	0.690849	6.33828	5.36523875327433e-08 .	42 x 1	9 q32	hydroxysteroid dehydrogenase like 2 [Source:HGNC Symbol;Acc:HGNC:18572]
ILMN_1672135	900	ILMN_1672135	ZNF615	1.86143	0.107703	0.263353	-0.272713	0.713706	6.75883	1.29114937630348e-08 .	44 x 4	19 q13	zinc finger protein 615 [Source:HGNC Symbol;Acc:HGNC:24740]
ILMN_2166457	901	ILMN_2166457	HPGD	3.17596	0.145866	0.263252	-0.378829	0.551338	4.3836	3.57735649068047e-05 .	43 x 1	4 q34	hydroxyprostaglandin dehydrogenase 15-(NAD) [Source:HGNC Symbol;Acc:HGNC:5154]
ILMN_1695246	902	ILMN_1695246	KLHDC8B	1.65188	0.143486	0.263008	-0.406628	0.677898	6.11661	1.13698796599948e-07 .	47 x 3	3 p21	kelch domain containing 8B [Source:HGNC Symbol;Acc:HGNC:28557]
ILMN_1761721	903	ILMN_1761721	VPS35	3.00518	0.144163	0.262911	-0.256651	0.855854	10.9762	1.75415237890775e-14 .	46 x 1	16 q11	VPS35, retromer complex component [Source:HGNC Symbol;Acc:HGNC:13487]
ILMN_1738987	904	ILMN_1738987	HS2ST1	1.53722	0.0999688	0.262537	-0.214319	0.678614	6.12859	1.09179956964134e-07 .	43 x 1	1 p22	heparan sulfate 2-O-sulfotransferase 1 [Source:HGNC Symbol;Acc:HGNC:5193]
ILMN_1666924	905	ILMN_1666924	MIR6084	2.21297	0.128139	0.262481	-0.262722	0.839233	10.2375	1.61204383175573e-13 .	49 x 5	1 p36	PTEN induced putative kinase 1 [Source:HGNC Symbol;Acc:HGNC:14581]
ILMN_2285568	906	ILMN_2285568		1.64148	0.171198	0.262459	-0.299835	0.714833	6.78064	1.19933247777482e-08 .	47 x 4
ILMN_1712298	907	ILMN_1712298	ANKRD46	2.2355	0.144492	0.262417	-0.25065	0.718196	6.84635	9.60389923143623e-09 .	45 x 1	8 q22	ankyrin repeat domain 46 [Source:HGNC Symbol;Acc:HGNC:27229]
ILMN_1712075	908	ILMN_1712075	SYNM	1.72682	0.12938	0.262229	-0.359901	0.580028	4.72316	1.19597562042717e-05 .	45 x 3	15 q26	synemin [Source:HGNC Symbol;Acc:HGNC:24466]
ILMN_1737025	909	ILMN_1737025	MIR3714	2.42941	0.15059	0.261991	-0.368062	0.689384	6.31264	5.8522150125917e-08 .	49 x 4	3 p24	phospholipase C like 2 [Source:HGNC Symbol;Acc:HGNC:9064]
ILMN_2127328	910	ILMN_2127328	PURA	2.11901	0.129877	0.261601	-0.245934	0.767746	7.9479	2.39645192579019e-10 .	44 x 2	5 q31	purine rich element binding protein A [Source:HGNC Symbol;Acc:HGNC:9701]
ILMN_1662619	911	ILMN_1662619	TFPI	2.56027	0.160551	0.261473	-0.352709	0.761543	7.79415	3.99124511218929e-10 .	46 x 1	2 q32	tissue factor pathway inhibitor [Source:HGNC Symbol;Acc:HGNC:11760]
ILMN_1792404	912	ILMN_1792404	TM4SF4	3.74472	0.270127	0.261406	-1.00697	0.706586	6.62349	2.0414139934033e-08 .	50 x 2	3 q25	transmembrane 4 L six family member 4 [Source:HGNC Symbol;Acc:HGNC:11856]
ILMN_1891229	913	ILMN_1891229		1.47485	0.111819	0.260835	-0.268449	0.593383	4.89	6.92697392179475e-06 .	42 x 1
ILMN_1662340	914	ILMN_1662340	ZNF358	2.36826	0.130073	0.260125	-0.294742	0.663552	5.88334	2.50348989982996e-07 .	49 x 6	19 p13	zinc finger protein 358 [Source:HGNC Symbol;Acc:HGNC:16838]
ILMN_1720844	915	ILMN_1720844	SSX2IP	2.36206	0.171889	0.260017	-0.608741	0.811805	9.22184	3.82249787378441e-12 .	48 x 2	1 p22	SSX family member 2 interacting protein [Source:HGNC Symbol;Acc:HGNC:16509]
ILMN_1770610	916	ILMN_1770610	MERTK	1.66243	0.146992	0.259412	-0.449437	0.722379	6.92948	7.25205373530713e-09 .	49 x 5	2 q13	MER proto-oncogene, tyrosine kinase [Source:HGNC Symbol;Acc:HGNC:7027]
ILMN_1657868	917	ILMN_1657868	SIRT4	1.60949	0.155919	0.259285	-0.365432	0.775176	8.13925	1.27382326908787e-10 .	48 x 3	12 q24	sirtuin 4 [Source:HGNC Symbol;Acc:HGNC:14932]
ILMN_2170353	918	ILMN_2170353	HACD2	2.95289	0.0972214	0.259041	-0.234471	0.662507	5.86682	2.64724800969063e-07 .	43 x 1	3 q21	3-hydroxyacyl-CoA dehydratase 2 [Source:HGNC Symbol;Acc:HGNC:9640]
ILMN_1672545	919	ILMN_1672545	GIPC2	1.70201	0.117898	0.259004	-0.26335	0.589758	4.84412	8.05302588069434e-06 .	43 x 1	1 p31	GIPC PDZ domain containing family member 2 [Source:HGNC Symbol;Acc:HGNC:18177]
ILMN_2203768	920	ILMN_2203768	PRR15	1.68085	0.13731	0.258922	-0.266079	0.694583	6.40432	4.28938620178343e-08 .	50 x 6	7 p14	proline rich 15 [Source:HGNC Symbol;Acc:HGNC:22310]
ILMN_3241099	921	ILMN_3241099		1.65688	0.105273	0.258403	-0.205112	0.682712	6.19772	8.63842677389925e-08 .	44 x 4
ILMN_1787556	922	ILMN_1787556	NPC1L1	2.84481	0.174289	0.258068	-0.616166	0.695909	6.428	3.95862680413472e-08 .	50 x 5	7 p13	NPC1 like intracellular cholesterol transporter 1 [Source:HGNC Symbol;Acc:HGNC:7898]
ILMN_1674024	923	ILMN_1674024	IKZF5	1.57973	0.11971	0.257898	-0.35419	0.370824	2.64861	0.00559025086299403 .	42 x 1	10 q26	IKAROS family zinc finger 5 [Source:HGNC Symbol;Acc:HGNC:14283]
ILMN_1685703	924	ILMN_1685703		2.65203	0.166589	0.256614	-0.648021	0.783957	8.37637	5.84838844019941e-11 .	49 x 4
ILMN_1765122	925	ILMN_1765122	MAP3K2	2.02233	0.150684	0.25638	-0.488212	0.601475	4.99409	4.91597039398162e-06 .	45 x 1	2 q14	mitogen-activated protein kinase kinase kinase 2 [Source:HGNC Symbol;Acc:HGNC:6854]
ILMN_2234016	926	ILMN_2234016		3.48751	0.126388	0.256108	-0.389903	0.643087	5.57038	7.19158648299079e-07 .	50 x 6	13 q12	ferritin heavy chain 1 pseudogene 7 [Source:HGNC Symbol;Acc:HGNC:3994]
ILMN_1706957	927	ILMN_1706957	BMPR1A	2.0175	0.102894	0.255961	-0.254991	0.714825	6.78048	1.19999820080707e-08 .	43 x 2	10 q23	bone morphogenetic protein receptor type 1A [Source:HGNC Symbol;Acc:HGNC:1076]
ILMN_1655595	928	ILMN_1655595	SERPINE2	3.05316	0.185042	0.255412	-0.491507	0.735113	7.19261	2.9866906725573e-09 .	47 x 2	2 q36	serpin family E member 2 [Source:HGNC Symbol;Acc:HGNC:8951]
ILMN_2144573	929	ILMN_2144573	CTBS	2.29686	0.133927	0.255218	-0.337523	0.483236	3.66129	0.000334722516174502 .	42 x 1	1 p22	chitobiase [Source:HGNC Symbol;Acc:HGNC:2496]
ILMN_2405018	930	ILMN_2405018	PPP1CB	2.63044	0.11973	0.254681	-0.276062	0.722172	6.92533	7.3545891599025e-09 .	44 x 1	2 p23	protein phosphatase 1 catalytic subunit beta [Source:HGNC Symbol;Acc:HGNC:9282]
ILMN_1815134	931	ILMN_1815134	PI4K2B	2.74954	0.117851	0.254277	-0.257554	0.751091	7.54648	9.11338116083016e-10 .	44 x 1	4 p15	phosphatidylinositol 4-kinase type 2 beta [Source:HGNC Symbol;Acc:HGNC:18215]
ILMN_1773395	932	ILMN_1773395	RDH5	2.62905	0.139965	0.254137	-0.353648	0.778428	8.22564	9.58673140871724e-11 .	49 x 4	12 q13	retinol dehydrogenase 5 [Source:HGNC Symbol;Acc:HGNC:9940]
ILMN_2351241	933	ILMN_2351241	RNF14	2.23004	0.102971	0.254035	-0.195687	0.600149	4.97687	5.20351467425684e-06 .	42 x 1	5 q31	ring finger protein 14 [Source:HGNC Symbol;Acc:HGNC:10058]
ILMN_2085922	934	ILMN_2085922	WRB	1.93961	0.13276	0.253604	-0.199631	0.536797	4.22029	6.00542197560783e-05 .	43 x 1	21 q22	tryptophan rich basic protein [Source:HGNC Symbol;Acc:HGNC:12790]
ILMN_2183216	935	ILMN_2183216	TDP2	2.59042	0.140213	0.253359	-0.34248	0.590977	4.85949	7.65701924942963e-06 .	43 x 1	6 p22	tyrosyl-DNA phosphodiesterase 2 [Source:HGNC Symbol;Acc:HGNC:17768]
ILMN_3272267	936	ILMN_3272267		2.2101	0.172802	0.253301	-0.527693	0.728956	7.06342	4.61502747128861e-09 .	50 x 4
ILMN_1664323	937	ILMN_1664323	MBIP	2.00578	0.114332	0.253056	-0.254722	0.690155	6.32612	5.59095135743704e-08 .	43 x 2	14 q13	MAP3K12 binding inhibitory protein 1 [Source:HGNC Symbol;Acc:HGNC:20427]
ILMN_1676197	938	ILMN_1676197	LRP11	2.10309	0.146147	0.253046	-0.308511	0.686212	6.25764	7.05139573398128e-08 .	45 x 1	6 q25	LDL receptor related protein 11 [Source:HGNC Symbol;Acc:HGNC:16936]
ILMN_1760414	939	ILMN_1760414	AADAC	3.08852	0.164934	0.252765	-0.406035	0.632231	5.41282	1.2203312351744e-06 .	44 x 1	3 q25	arylacetamide deacetylase [Source:HGNC Symbol;Acc:HGNC:17]
ILMN_1677885	940	ILMN_1677885	FMO4	2.13316	0.167321	0.251855	-0.466208	0.715422	6.79207	1.15384424237419e-08 .	46 x 3	1 q24	flavin containing monooxygenase 4 [Source:HGNC Symbol;Acc:HGNC:3772]
ILMN_1667430	941	ILMN_1667430	DEGS1	2.19599	0.149174	0.25183	-0.321785	0.603911	5.02589	4.42569580050289e-06 .	48 x 5	1 q42	delta 4-desaturase, sphingolipid 1 [Source:HGNC Symbol;Acc:HGNC:13709]
ILMN_1737343	942	ILMN_1737343	FNIP1	2.1963	0.125256	0.251685	-0.233992	0.547755	4.34285	4.07343999908605e-05 .	43 x 1	5 q31	folliculin interacting protein 1 [Source:HGNC Symbol;Acc:HGNC:29418]
ILMN_1704091	943	ILMN_1704091		3.03992	0.129173	0.25031	-0.421533	0.669334	5.97589	1.83074874704481e-07 .	48 x 6
ILMN_1704332	944	ILMN_1704332		1.52168	0.126886	0.250096	-0.379416	0.737189	7.23701	2.57235865941396e-09 .	45 x 1
ILMN_1691175	945	ILMN_1691175	ADH6	2.04806	0.1544	0.249947	-0.443599	0.774643	8.12526	1.33389521650429e-10 .	49 x 4	4 q23	alcohol dehydrogenase 6 (class V) [Source:HGNC Symbol;Acc:HGNC:255]
ILMN_1867588	946	ILMN_1867588	MIR6125	1.33849	0.0989017	0.24993	-0.165548	0.59417	4.90001	6.70261726409827e-06 .	42 x 1	12 q14	ubiquitin specific peptidase 15 [Source:HGNC Symbol;Acc:HGNC:12613]
ILMN_2152711	947	ILMN_2152711	ACVR2A	2.01601	0.143691	0.249553	-0.332641	0.803858	8.96436	8.69970762096273e-12 .	46 x 1	2 q22	activin A receptor type 2A [Source:HGNC Symbol;Acc:HGNC:173]
ILMN_1808249	948	ILMN_1808249	MS4A8	2.87377	0.181158	0.2494	-0.624543	0.883827	12.532	2.22044604925031e-16 .	50 x 3	11 q12	membrane spanning 4-domains A8 [Source:HGNC Symbol;Acc:HGNC:13380]
ILMN_1723962	949	ILMN_1723962	LXN	2.47697	0.119628	0.24907	-0.281364	0.766915	7.927	2.56827226152723e-10 .	44 x 1	3 q25	latexin [Source:HGNC Symbol;Acc:HGNC:13347]
ILMN_1654370	950	ILMN_1654370	TESK2	1.89	0.136087	0.24877	-0.350746	0.679801	6.1485	1.02060801476789e-07 .	45 x 4	1 p34	testis-specific kinase 2 [Source:HGNC Symbol;Acc:HGNC:11732]
ILMN_2154053	951	ILMN_2154053	KDSR	2.28331	0.124977	0.248232	-0.192781	0.709179	6.67229	1.73048881890736e-08 .	45 x 1	18 q21	3-ketodihydrosphingosine reductase [Source:HGNC Symbol;Acc:HGNC:4021]
ILMN_2130525	952	ILMN_2130525	TSPAN13	2.63115	0.144157	0.24821	-0.316949	0.45383	3.37831	0.000767959798969375 .	42 x 1	7 p21	tetraspanin 13 [Source:HGNC Symbol;Acc:HGNC:21643]
ILMN_1701386	953	ILMN_1701386	STRADB	2.58682	0.135344	0.248205	-0.524835	0.817371	9.41108	2.09898765035632e-12 .	45 x 1	2 q33	STE20-related kinase adaptor beta [Source:HGNC Symbol;Acc:HGNC:13205]
ILMN_2392356	954	ILMN_2392356	CTPS2	1.64127	0.140818	0.248131	-0.276031	0.734677	7.18333	3.08152370287473e-09 .	50 x 6	X p22	CTP synthase 2 [Source:HGNC Symbol;Acc:HGNC:2520]
ILMN_1760792	955	ILMN_1760792	KLHL7	1.8124	0.102268	0.24789	-0.26474	0.636808	5.47858	9.78901428583256e-07 .	43 x 2	7 p15	kelch like family member 7 [Source:HGNC Symbol;Acc:HGNC:15646]
ILMN_1747020	956	ILMN_1747020	SGK3	1.82528	0.098996	0.247399	-0.161547	0.634575	5.44637	1.09054845731649e-06 .	43 x 1	8 q13	serum/glucocorticoid regulated kinase family member 3 [Source:HGNC Symbol;Acc:HGNC:10812]
ILMN_1709237	957	ILMN_1709237	EPHX2	2.8212	0.166369	0.246994	-0.591925	0.688966	6.30536	5.99842537862827e-08 .	48 x 5	8 p21	epoxide hydrolase 2 [Source:HGNC Symbol;Acc:HGNC:3402]
ILMN_1651574	958	ILMN_1651574	AQP3	1.54613	0.164461	0.246367	-0.493863	0.500278	3.83255	0.000199744666647073 .	47 x 5	9 p13	aquaporin 3 (Gill blood group) [Source:HGNC Symbol;Acc:HGNC:636]
ILMN_2096372	959	ILMN_2096372	ALDH1A1	3.39821	0.1012	0.246183	-0.234046	0.671335	6.00838	1.64017477377598e-07 .	43 x 2	9 q21	aldehyde dehydrogenase 1 family member A1 [Source:HGNC Symbol;Acc:HGNC:402]
ILMN_1771264	960	ILMN_1771264	ELL3	2.10122	0.137087	0.246133	-0.471627	0.753261	7.59678	7.70364660951373e-10 .	49 x 5	15 q15	elongation factor for RNA polymerase II 3 [Source:HGNC Symbol;Acc:HGNC:23113]
ILMN_2401761	961	ILMN_2401761		1.93476	0.105265	0.246079	-0.284317	0.618437	5.22025	2.32187372328774e-06 .	48 x 6
ILMN_1790249	962	ILMN_1790249	F8A1	2.25889	0.117961	0.246024	-0.318456	0.592946	4.88444	7.05464547301471e-06 .	45 x 5	X q28	coagulation factor VIII-associated 1 [Source:HGNC Symbol;Acc:HGNC:3547]
ILMN_1711542	963	ILMN_1711542	CHMP4C	2.25505	0.126398	0.245841	-0.298447	0.671105	6.00463	1.66108515609054e-07 .	44 x 1	8 q21	charged multivesicular body protein 4C [Source:HGNC Symbol;Acc:HGNC:30599]
ILMN_1674650	964	ILMN_1674650	NMRK1	2.1378	0.119942	0.245769	-0.307452	0.639163	5.51279	8.72688932007648e-07 .	44 x 1	9 q21	nicotinamide riboside kinase 1 [Source:HGNC Symbol;Acc:HGNC:26057]
ILMN_1805104	965	ILMN_1805104	ABAT	1.96059	0.139732	0.245336	-0.562158	0.720431	6.89058	8.27047186291452e-09 .	47 x 5	16 p13	4-aminobutyrate aminotransferase [Source:HGNC Symbol;Acc:HGNC:23]
ILMN_1774930	966	ILMN_1774930	CDC14A	1.90392	0.136415	0.245115	-0.351331	0.710432	6.69608	1.5966273192447e-08 .	44 x 3	1 p21	cell division cycle 14A [Source:HGNC Symbol;Acc:HGNC:1718]
ILMN_2390609	967	ILMN_2390609	ANK3	1.99854	0.177704	0.244862	-0.48374	0.889089	12.8842	0 .	49 x 1	10 q21	ankyrin 3 [Source:HGNC Symbol;Acc:HGNC:494]
ILMN_2113938	968	ILMN_2113938	TOR1AIP2	2.03969	0.144172	0.244723	-0.274561	0.735456	7.19991	2.91430279908411e-09 .	44 x 1	1 q25	torsin 1A interacting protein 2 [Source:HGNC Symbol;Acc:HGNC:24055]
ILMN_1757872	969	ILMN_1757872	SGK223	2.21224	0.144448	0.244547	-0.482838	0.777669	8.20533	1.02484132291636e-10 .	48 x 5	8 p23	Tyrosine-protein kinase SgK223 [Source:UniProtKB/Swiss-Prot;Acc:Q86YV5]
ILMN_1788384	970	ILMN_1788384	TMEM245	2.18412	0.0994912	0.243907	-0.177627	0.753401	7.60004	7.62032104084653e-10 .	43 x 2	9 q31	transmembrane protein 245 [Source:HGNC Symbol;Acc:HGNC:1363]
ILMN_1653133	971	ILMN_1653133	SH3D19	2.60756	0.111646	0.243571	-0.21289	0.656989	5.78057	3.54233489874289e-07 .	43 x 1	4 q31	SH3 domain containing 19 [Source:HGNC Symbol;Acc:HGNC:30418]
ILMN_1790197	972	ILMN_1790197	VSIG10	2.02412	0.103279	0.243504	-0.284296	0.716522	6.81352	1.07311769470542e-08 .	44 x 4	12 q24	V-set and immunoglobulin domain containing 10 [Source:HGNC Symbol;Acc:HGNC:26078]
ILMN_1732452	973	ILMN_1732452	MAPKAPK3	2.78922	0.141086	0.243232	-0.277772	0.749826	7.51741	1.00436770011925e-09 .	50 x 5	3 p21	mitogen-activated protein kinase-activated protein kinase 3 [Source:HGNC Symbol;Acc:HGNC:6888]
ILMN_1781761	974	ILMN_1781761	ENPP4	2.3044	0.128822	0.243087	-0.325488	0.478046	3.61024	0.000389659250971341 .	42 x 1	6 p21	ectonucleotide pyrophosphatase/phosphodiesterase 4 (putative) [Source:HGNC Symbol;Acc:HGNC:3359]
ILMN_2083946	975	ILMN_2083946	TGFA	1.94074	0.113636	0.242689	-0.270656	0.706915	6.62966	1.9992235200661e-08 .	44 x 1	2 p13	transforming growth factor alpha [Source:HGNC Symbol;Acc:HGNC:11765]
ILMN_1692058	976	ILMN_1692058	NDN	2.31087	0.198619	0.242373	-0.556027	0.507372	3.90556	0.000159823445178175 .	48 x 5	15 q11	necdin, MAGE family member [Source:HGNC Symbol;Acc:HGNC:7675]
ILMN_1742390	977	ILMN_1742390	FRMD1	1.10214	0.124815	0.241608	-0.244068	0.61878	5.22493	2.28595506523988e-06 .	44 x 2	6 q27	FERM domain containing 1 [Source:HGNC Symbol;Acc:HGNC:21240]
ILMN_1794875	978	ILMN_1794875	GPAT3	3.00274	0.153862	0.241446	-0.383807	0.476961	3.59963	0.000402118485336889 .	43 x 2	4 q21	glycerol-3-phosphate acyltransferase 3 [Source:HGNC Symbol;Acc:HGNC:28157]
ILMN_1804676	979	ILMN_1804676	VAMP4	1.60667	0.125086	0.241366	-0.284964	0.516186	3.99776	0.000120324802009852 .	42 x 1	1 q24	vesicle associated membrane protein 4 [Source:HGNC Symbol;Acc:HGNC:12645]
ILMN_1728799	980	ILMN_1728799	FBP1	3.39144	0.160882	0.241237	-0.538501	0.804882	8.99673	7.84194931213733e-12 .	49 x 4	9 q22	fructose-bisphosphatase 1 [Source:HGNC Symbol;Acc:HGNC:3606]
ILMN_2167808	981	ILMN_2167808	TM4SF5	3.46844	0.172468	0.240851	-0.6152	0.88519	12.621	2.22044604925031e-16 .	50 x 3	17 p13	transmembrane 4 L six family member 5 [Source:HGNC Symbol;Acc:HGNC:11857]
ILMN_3251298	982	ILMN_3251298		1.84733	0.149797	0.24085	-0.524811	0.828245	9.80423	6.12399020383236e-13 .	46 x 1
ILMN_1694847	983	ILMN_1694847		2.02684	0.134709	0.240779	-0.249833	0.818033	9.43408	1.95199412189595e-12 .	46 x 1	X q21	telomeric repeat binding factor 1 pseudogene 4 [Source:HGNC Symbol;Acc:HGNC:38500]
ILMN_1712396	984	ILMN_1712396	GJD2	1.03065	0.137751	0.240631	-0.544886	0.455618	3.39509	0.000731671237992226 .	44 x 4	15 q14	gap junction protein delta 2 [Source:HGNC Symbol;Acc:HGNC:19154]
ILMN_1782743	985	ILMN_1782743	LETMD1	2.19835	0.134342	0.240585	-0.350316	0.696441	6.43753	3.83278988547175e-08 .	46 x 4	12 q13	LETM1 domain containing 1 [Source:HGNC Symbol;Acc:HGNC:24241]
ILMN_1741613	986	ILMN_1741613	SERINC1	2.35845	0.137881	0.240317	-0.272848	0.763116	7.83265	3.5119296359909e-10 .	44 x 1	6 q22	serine incorporator 1 [Source:HGNC Symbol;Acc:HGNC:13464]
ILMN_1658469	987	ILMN_1658469		1.84597	0.114127	0.24031	-0.33021	0.766463	7.91566	2.6665381014368e-10 .	50 x 6	7 q21	TP53 target 1 (non-protein coding) [Source:HGNC Symbol;Acc:HGNC:17026]
ILMN_1734694	988	ILMN_1734694	MEP1B	3.18612	0.211643	0.240226	-0.81912	0.891606	13.0612	0 .	50 x 2	18 q12	meprin A subunit beta [Source:HGNC Symbol;Acc:HGNC:7020]
ILMN_1680673	989	ILMN_1680673	NT5DC1	2.37904	0.106508	0.24013	-0.206186	0.616378	5.19218	2.54927842879837e-06 .	42 x 1	6 q22	5'-nucleotidase domain containing 1 [Source:HGNC Symbol;Acc:HGNC:21556]
ILMN_1723414	990	ILMN_1723414		3.24235	0.157315	0.239933	-0.540278	0.860733	11.2158	8.65973959207622e-15 .	48 x 3
ILMN_1761511	991	ILMN_1761511	APOH	1.23133	0.123427	0.239722	-0.282395	0.616518	5.19409	2.53312987141818e-06 .	45 x 4	17 q24	apolipoprotein H [Source:HGNC Symbol;Acc:HGNC:616]
ILMN_1794863	992	ILMN_1794863	CAMK2N1	3.13231	0.161225	0.239689	-0.365164	0.762444	7.81617	3.70953490147485e-10 .	50 x 5	1 p36	calcium/calmodulin dependent protein kinase II inhibitor 1 [Source:HGNC Symbol;Acc:HGNC:24190]
ILMN_3292320	993	ILMN_3292320		1.91361	0.10466	0.239548	-0.263245	0.679775	6.14806	1.02212749597541e-07 .	42 x 1
ILMN_1780058	994	ILMN_1780058	DEGS1	2.90362	0.124818	0.239539	-0.266792	0.754995	7.63739	6.72707334281597e-10 .	45 x 1	1 q42	delta 4-desaturase, sphingolipid 1 [Source:HGNC Symbol;Acc:HGNC:13709]
ILMN_1821176	995	ILMN_1821176		2.53016	0.131527	0.239466	-0.404677	0.677192	6.10485	1.18318681074925e-07 .	45 x 3
ILMN_1682147	996	ILMN_1682147	HOOK2	2.26158	0.114869	0.23946	-0.356258	0.655327	5.75492	3.86257427598125e-07 .	48 x 6	19 p13	hook microtubule tethering protein 2 [Source:HGNC Symbol;Acc:HGNC:19885]
ILMN_1757388	997	ILMN_1757388	OCEL1	2.40478	0.122125	0.239035	-0.361768	0.702798	6.55314	2.59058898777198e-08 .	49 x 6	19 p13	occludin/ELL domain containing 1 [Source:HGNC Symbol;Acc:HGNC:26221]
ILMN_1680805	998	ILMN_1680805	IFNLR1	1.67557	0.111882	0.239009	-0.313076	0.669067	5.97157	1.85769965188598e-07 .	46 x 5	1 p36	interferon lambda receptor 1 [Source:HGNC Symbol;Acc:HGNC:18584]
ILMN_3226181	999	ILMN_3226181		2.3926	0.113393	0.238916	-0.321628	0.57414	4.65146	1.51013977208736e-05 .	43 x 2
ILMN_1687824	1000	ILMN_1687824	SEPHS2	2.6122	0.101731	0.238646	-0.256065	0.771099	8.03326	1.80700121532595e-10 .	44 x 1	16 p11	selenophosphate synthetase 2 [Source:HGNC Symbol;Acc:HGNC:19686]
ILMN_1754247	1001	ILMN_1754247	SLC3A1	2.84396	0.192591	0.238086	-0.775149	0.794588	8.68107	2.16870965630278e-11 .	47 x 3	2 p21	solute carrier family 3 member 1 [Source:HGNC Symbol;Acc:HGNC:11025]
ILMN_1686951	1002	ILMN_1686951	TM6SF2	2.91351	0.138333	0.2378	-0.47793	0.732657	7.14063	3.55787399541896e-09 .	49 x 5	19 p13	transmembrane 6 superfamily member 2 [Source:HGNC Symbol;Acc:HGNC:11861]
ILMN_1863185	1003	ILMN_1863185		1.59767	0.0917347	0.237489	-0.201732	0.455141	3.39061	0.00074120441944725 .	42 x 1	1 p34
ILMN_1739586	1004	ILMN_1739586	FEZ2	2.83903	0.0966453	0.236679	-0.153197	0.75493	7.63587	6.76127820398165e-10 .	43 x 1	2 p22	fasciculation and elongation protein zeta 2 [Source:HGNC Symbol;Acc:HGNC:3660]
ILMN_1791642	1005	ILMN_1791642	ZNF468	1.54265	0.108831	0.236339	-0.195213	0.705655	6.6061	2.16525397611633e-08 .	45 x 2	19 q13	zinc finger protein 468 [Source:HGNC Symbol;Acc:HGNC:33105]
ILMN_1762606	1006	ILMN_1762606	AQP11	3.08255	0.135459	0.236095	-0.454961	0.595864	4.92166	6.2418147598331e-06 .	44 x 4	11 q14	aquaporin 11 [Source:HGNC Symbol;Acc:HGNC:19940]
ILMN_2351795	1007	ILMN_2351795	LDLRAD4	1.39936	0.129139	0.235892	-0.240136	0.593868	4.89617	6.7879546002958e-06 .	44 x 3	18 p11	low density lipoprotein receptor class A domain containing 4 [Source:HGNC Symbol;Acc:HGNC:1224]
ILMN_1813400	1008	ILMN_1813400	CBR4	2.18919	0.107466	0.235722	-0.233015	0.534149	4.19114	6.58279780042514e-05 .	42 x 1	4 q32	carbonyl reductase 4 [Source:HGNC Symbol;Acc:HGNC:25891]
ILMN_1714335	1009	ILMN_1714335	RDH10	2.58375	0.10257	0.235572	-0.204008	0.530502	4.15126	7.4608964634626e-05 .	42 x 1	8 q21	retinol dehydrogenase 10 (all-trans) [Source:HGNC Symbol;Acc:HGNC:19975]
ILMN_3235727	1010	ILMN_3235727		2.84435	0.130066	0.235483	-0.580528	0.670945	6.00203	1.67580513910082e-07 .	45 x 4
ILMN_1742187	1011	ILMN_1742187	MAN1A1	2.11591	0.126504	0.235132	-0.333302	0.609557	5.10046	3.45734137474629e-06 .	43 x 2	6 q22	mannosidase alpha class 1A member 1 [Source:HGNC Symbol;Acc:HGNC:6821]
ILMN_1730611	1012	ILMN_1730611	RTN4	3.38334	0.106747	0.235071	-0.239733	0.75657	7.6746	5.94210236570802e-10 .	43 x 1	2 p16	reticulon 4 [Source:HGNC Symbol;Acc:HGNC:14085]
ILMN_1657746	1013	ILMN_1657746	BPHL	2.60936	0.140043	0.234969	-0.511319	0.808329	9.10745	5.50315348846198e-12 .	48 x 4	6 p25	biphenyl hydrolase like [Source:HGNC Symbol;Acc:HGNC:1094]
ILMN_3299878	1014	ILMN_3299878		1.48223	0.121246	0.234884	-0.395367	0.847364	10.585	5.61772850460329e-14 .	49 x 5
ILMN_1758057	1015	ILMN_1758057	TOR1AIP2	1.96308	0.156349	0.234651	-0.354658	0.770307	8.01295	1.93246751933884e-10 .	45 x 1	1 q25	torsin 1A interacting protein 2 [Source:HGNC Symbol;Acc:HGNC:24055]
ILMN_1661833	1016	ILMN_1661833	ANKRD12	2.23829	0.10169	0.234544	-0.183461	0.642267	5.55828	7.49011390244192e-07 .	43 x 3	18 p11	ankyrin repeat domain 12 [Source:HGNC Symbol;Acc:HGNC:29135]
ILMN_1730575	1017	ILMN_1730575	GCLC	2.34141	0.137239	0.233894	-0.327366	0.76806	7.95582	2.33447483566351e-10 .	45 x 1	6 p12	glutamate-cysteine ligase catalytic subunit [Source:HGNC Symbol;Acc:HGNC:4311]
ILMN_1657679	1018	ILMN_1657679	VAV3	1.96712	0.127392	0.233261	-0.391704	0.618398	5.2197	2.32609851957832e-06 .	45 x 4	1 p13	vav guanine nucleotide exchange factor 3 [Source:HGNC Symbol;Acc:HGNC:12659]
ILMN_2198812	1019	ILMN_2198812	FDX1	1.88854	0.123712	0.232787	-0.343911	0.680851	6.16619	9.61230601781438e-08 .	44 x 2	11 q22	ferredoxin 1 [Source:HGNC Symbol;Acc:HGNC:3638]
ILMN_3242586	1020	ILMN_3242586		3.25062	0.119977	0.232594	-0.33441	0.7711	8.03326	1.80697568019639e-10 .	45 x 3
ILMN_1753415	1021	ILMN_1753415	LY6H	1.51584	0.108771	0.231764	-0.378085	0.758067	7.71026	5.27640486858161e-10 .	47 x 5	8 q24	lymphocyte antigen 6 complex, locus H [Source:HGNC Symbol;Acc:HGNC:6728]
ILMN_1677866	1022	ILMN_1677866		1.90316	0.127126	0.231647	-0.252136	0.725334	6.98917	5.92847793079443e-09 .	47 x 5
ILMN_1734897	1023	ILMN_1734897	SLC4A4	3.00488	0.172088	0.231388	-0.541993	0.765925	7.90223	2.78799539010777e-10 .	45 x 1	4 q13	solute carrier family 4 member 4 [Source:HGNC Symbol;Acc:HGNC:11030]
ILMN_1789338	1024	ILMN_1789338	SORBS3	1.80756	0.149848	0.231345	-0.502976	0.724669	6.97566	6.2051717097944e-09 .	49 x 5	8 p21	sorbin and SH3 domain containing 3 [Source:HGNC Symbol;Acc:HGNC:30907]
ILMN_1798030	1025	ILMN_1798030	XPR1	2.55491	0.111185	0.230606	-0.376611	0.641353	5.54483	7.83637839951723e-07 .	43 x 3	1 q25	xenotropic and polytropic retrovirus receptor 1 [Source:HGNC Symbol;Acc:HGNC:12827]
ILMN_1813763	1026	ILMN_1813763	SLC20A2	2.36994	0.158305	0.22987	-0.33847	0.61504	5.17404	2.70783508038441e-06 .	50 x 6	8 p11	solute carrier family 20 member 2 [Source:HGNC Symbol;Acc:HGNC:10947]
ILMN_3274596	1027	ILMN_3274596		2.63178	0.122816	0.229509	-0.251873	0.668762	5.96665	1.88885545537865e-07 .	44 x 1
ILMN_2134555	1028	ILMN_2134555	KCTD3	2.81675	0.0961506	0.229413	-0.19914	0.713015	6.74551	1.3506824769749e-08 .	43 x 1	1 q41	potassium channel tetramerization domain containing 3 [Source:HGNC Symbol;Acc:HGNC:21305]
ILMN_2045849	1029	ILMN_2045849	SI	3.58744	0.195957	0.228412	-0.804186	0.829438	9.84943	5.322409180053e-13 .	47 x 1	3 q26	sucrase-isomaltase [Source:HGNC Symbol;Acc:HGNC:10856]
ILMN_1676629	1030	ILMN_1676629	INSIG2	2.21888	0.1197	0.228104	-0.279423	0.863936	11.3795	5.32907051820075e-15 .	45 x 1	2 q14	insulin induced gene 2 [Source:HGNC Symbol;Acc:HGNC:20452]
ILMN_1698231	1031	ILMN_1698231	RRM2B	1.59775	0.116976	0.227322	-0.323039	0.710281	6.6932	1.61224034123109e-08 .	44 x 4	8 q22	ribonucleotide reductase regulatory TP53 inducible subunit M2B [Source:HGNC Symbol;Acc:HGNC:17296]
ILMN_1791890	1032	ILMN_1791890	SPON1	2.80428	0.125001	0.225922	-0.450524	0.556224	4.43975	2.98949720478614e-05 .	43 x 3	11 p15	spondin 1 [Source:HGNC Symbol;Acc:HGNC:11252]
ILMN_1801304	1033	ILMN_1801304	FAM78A	1.38143	0.113431	0.225346	-0.253785	0.62505	5.31155	1.71236669499475e-06 .	45 x 3	9 q34	family with sequence similarity 78 member A [Source:HGNC Symbol;Acc:HGNC:25465]
ILMN_1717674	1034	ILMN_1717674	PEPD	3.36474	0.168472	0.225241	-0.681828	0.864293	11.398	5.10702591327572e-15 .	49 x 3	19 q13	peptidase D [Source:HGNC Symbol;Acc:HGNC:8840]
ILMN_1709796	1035	ILMN_1709796	AGXT	1.41032	0.122478	0.225009	-0.306676	0.739741	7.29223	2.13661865977599e-09 .	50 x 6	2 q37	alanine-glyoxylate aminotransferase [Source:HGNC Symbol;Acc:HGNC:341]
ILMN_1695759	1036	ILMN_1695759	AMDHD2	1.56397	0.117009	0.224682	-0.220158	0.734045	7.16993	3.22359139381945e-09 .	50 x 6	16 p13	amidohydrolase domain containing 2 [Source:HGNC Symbol;Acc:HGNC:24262]
ILMN_1735115	1037	ILMN_1735115		2.66239	0.14683	0.224668	-0.352187	0.79393	8.66159	2.31004104733756e-11 .	48 x 4
ILMN_1652128	1038	ILMN_1652128	LMBRD1	2.99266	0.0897106	0.224375	-0.21159	0.731617	7.11879	3.82947429322655e-09 .	43 x 2	6 q13	LMBR1 domain containing 1 [Source:HGNC Symbol;Acc:HGNC:23038]
ILMN_2192385	1039	ILMN_2192385	TTC19	2.36071	0.116721	0.224303	-0.377565	0.736753	7.22766	2.65453459213916e-09 .	47 x 5	17 p12	tetratricopeptide repeat domain 19 [Source:HGNC Symbol;Acc:HGNC:26006]
ILMN_3176403	1040	ILMN_3176403		3.55831	0.122194	0.224127	-0.368057	0.622527	5.2765	1.92491543837825e-06 .	49 x 6
ILMN_1785175	1041	ILMN_1785175	SWAP70	2.12663	0.098508	0.223969	-0.166805	0.789649	8.53699	3.46263018258242e-11 .	44 x 3	11 p15	SWAP switching B-cell complex 70kDa subunit [Source:HGNC Symbol;Acc:HGNC:17070]
ILMN_1696254	1042	ILMN_1696254	CYB5D2	2.19281	0.117156	0.223841	-0.329808	0.879168	12.2384	4.44089209850063e-16 .	46 x 3	17 p13	cytochrome b5 domain containing 2 [Source:HGNC Symbol;Acc:HGNC:28471]
ILMN_2154101	1043	ILMN_2154101	UPRT	1.94916	0.103828	0.223378	-0.235715	0.701683	6.53264	2.7768922383764e-08 .	45 x 4	X q13	uracil phosphoribosyltransferase homolog [Source:HGNC Symbol;Acc:HGNC:28334]
ILMN_1794951	1044	ILMN_1794951	SLC39A5	3.21847	0.127247	0.22317	-0.517115	0.660306	5.83222	2.97547609329207e-07 .	49 x 6	12 q13	solute carrier family 39 member 5 [Source:HGNC Symbol;Acc:HGNC:20502]
ILMN_3251572	1045	ILMN_3251572		1.79266	0.145198	0.22244	-0.471273	0.572746	4.63464	1.59484853313741e-05 .	46 x 4
ILMN_1693259	1046	ILMN_1693259	PDCD6IP	2.43714	0.125153	0.22242	-0.36362	0.666238	5.92609	2.166593472408e-07 .	43 x 1	3 p22	programmed cell death 6 interacting protein [Source:HGNC Symbol;Acc:HGNC:8766]
ILMN_2403946	1047	ILMN_2403946	FEZ2	2.59968	0.104769	0.221824	-0.168483	0.73426	7.17447	3.17471671174019e-09 .	43 x 1	2 p22	fasciculation and elongation protein zeta 2 [Source:HGNC Symbol;Acc:HGNC:3660]
ILMN_1678504	1048	ILMN_1678504	RHOT1	2.4859	0.0983282	0.221656	-0.146879	0.717922	6.84096	9.78061165390898e-09 .	43 x 1	17 q11	ras homolog family member T1 [Source:HGNC Symbol;Acc:HGNC:21168]
ILMN_2299612	1049	ILMN_2299612	TMEM150A	1.95006	0.126512	0.221497	-0.253964	0.770677	8.02241	1.87296844700313e-10 .	47 x 4	2 p11	transmembrane protein 150A [Source:HGNC Symbol;Acc:HGNC:24677]
ILMN_1804148	1050	ILMN_1804148	TMED4	2.67961	0.113249	0.221419	-0.304638	0.721566	6.91321	7.66178276379037e-09 .	45 x 4	7 p13	transmembrane p24 trafficking protein 4 [Source:HGNC Symbol;Acc:HGNC:22301]
ILMN_1798659	1051	ILMN_1798659	CCDC28A	2.73664	0.116602	0.22131	-0.245187	0.87556	12.0217	8.88178419700125e-16 .	46 x 3	6 q24	coiled-coil domain containing 28A [Source:HGNC Symbol;Acc:HGNC:21098]
ILMN_1660199	1052	ILMN_1660199	ACAA2	3.03973	0.108443	0.220896	-0.258361	0.723508	6.9522	6.71657107709223e-09 .	45 x 5	18 q21	acetyl-CoA acyltransferase 2 [Source:HGNC Symbol;Acc:HGNC:83]
ILMN_3251672	1053	ILMN_3251672		3.37626	0.101705	0.220865	-0.162647	0.466245	3.49596	0.000545711380671277 .	42 x 1
ILMN_2225151	1054	ILMN_2225151	DLX6	0.994774	0.181812	0.220702	-0.982864	0.48793	3.7079	0.000291126166704236 .	46 x 5	7 q21	distal-less homeobox 6 [Source:HGNC Symbol;Acc:HGNC:2919]
ILMN_1751143	1055	ILMN_1751143	TMEM243	2.28074	0.11177	0.220696	-0.232061	0.566589	4.56107	2.02357968288602e-05 .	42 x 1	7 q21	transmembrane protein 243 [Source:HGNC Symbol;Acc:HGNC:21707]
ILMN_1703140	1056	ILMN_1703140	NEDD4	1.54094	0.0982929	0.219721	-0.291279	0.59564	4.9188	6.3009263692182e-06 .	42 x 1	15 q21	neural precursor cell expressed, developmentally down-regulated 4, E3 ubiquitin protein ligase [Source:HGNC Symbol;Acc:HGNC:7727]
ILMN_1707199	1057	ILMN_1707199	WDR20	2.33024	0.115285	0.218864	-0.220539	0.780137	8.2717	8.2409856716481e-11 .	45 x 1	14 q32	WD repeat domain 20 [Source:HGNC Symbol;Acc:HGNC:19667]
ILMN_2392352	1058	ILMN_2392352	CTPS2	2.47986	0.129522	0.218224	-0.351444	0.796377	8.7344	1.82488468780662e-11 .	49 x 5	X p22	CTP synthase 2 [Source:HGNC Symbol;Acc:HGNC:2520]
ILMN_1658639	1059	ILMN_1658639	SLC46A3	2.87259	0.122177	0.218035	-0.266871	0.609463	5.0992	3.47171464121221e-06 .	44 x 4	13 q12	solute carrier family 46 member 3 [Source:HGNC Symbol;Acc:HGNC:27501]
ILMN_2302716	1060	ILMN_2302716	ALDH18A1	2.72407	0.118648	0.217839	-0.302833	0.716553	6.81413	1.07090811773958e-08 .	45 x 1	10 q24	aldehyde dehydrogenase 18 family member A1 [Source:HGNC Symbol;Acc:HGNC:9722]
ILMN_1698770	1061	ILMN_1698770	NADK2	1.60444	0.106931	0.21631	-0.208797	0.557968	4.45994	2.80206889697876e-05 .	42 x 1	5 p13	NAD kinase 2, mitochondrial [Source:HGNC Symbol;Acc:HGNC:26404]
ILMN_1796240	1062	ILMN_1796240	TRAPPC8	2.64035	0.0895847	0.21543	-0.198572	0.509704	3.92979	0.000148373711474137 .	42 x 1	18 q12	trafficking protein particle complex 8 [Source:HGNC Symbol;Acc:HGNC:29169]
ILMN_1735955	1063	ILMN_1735955		2.1364	0.100324	0.215141	-0.195283	0.641861	5.55231	7.64206941838985e-07 .	44 x 4	8 p23
ILMN_3240222	1064	ILMN_3240222		2.71454	0.13636	0.215051	-0.448322	0.800987	8.87474	1.16033849195674e-11 .	48 x 5
ILMN_1799744	1065	ILMN_1799744	GALC	2.9501	0.111552	0.214692	-0.19173	0.64408	5.58507	6.84490401803295e-07 .	43 x 3	14 q31	galactosylceramidase [Source:HGNC Symbol;Acc:HGNC:4115]
ILMN_2231911	1066	ILMN_2231911		2.2567	0.121855	0.214069	-0.315384	0.755394	7.64679	6.51950049501693e-10 .	46 x 4
ILMN_2154052	1067	ILMN_2154052	KDSR	2.08535	0.111388	0.212526	-0.199781	0.677544	6.1107	1.15997621508157e-07 .	47 x 5	18 q21	3-ketodihydrosphingosine reductase [Source:HGNC Symbol;Acc:HGNC:4021]
ILMN_1798624	1068	ILMN_1798624	MOCS1	1.40296	0.122872	0.211774	-0.327337	0.691586	6.35124	5.13478357611064e-08 .	47 x 5	6 p21	molybdenum cofactor synthesis 1 [Source:HGNC Symbol;Acc:HGNC:7190]
ILMN_1786976	1069	ILMN_1786976	RAB22A	2.46711	0.101909	0.211571	-0.259939	0.698335	6.47166	3.4142020099992e-08 .	44 x 4	20 q13	RAB22A, member RAS oncogene family [Source:HGNC Symbol;Acc:HGNC:9764]
ILMN_1739144	1070	ILMN_1739144	SI	3.40279	0.210426	0.211059	-0.963707	0.825343	9.69607	8.57869331127858e-13 .	48 x 2	3 q26	sucrase-isomaltase [Source:HGNC Symbol;Acc:HGNC:10856]
ILMN_1683883	1071	ILMN_1683883		3.19964	0.144175	0.210335	-0.39048	0.549947	4.36774	3.76301795534939e-05 .	50 x 6
ILMN_1662795	1072	ILMN_1662795	CA2	3.56776	0.113516	0.210242	-0.299015	0.556911	4.44769	2.91437749857515e-05 .	43 x 3	8 q21	carbonic anhydrase 2 [Source:HGNC Symbol;Acc:HGNC:1373]
ILMN_1764061	1073	ILMN_1764061	F11	1.49809	0.131265	0.210217	-0.360146	0.677308	6.10677	1.17552226619466e-07 .	45 x 4	4 q35	coagulation factor XI [Source:HGNC Symbol;Acc:HGNC:3529]
ILMN_1675706	1074	ILMN_1675706	APOA4	3.84253	0.25827	0.209682	-0.91454	0.746946	7.45195	1.25041399456904e-09 .	50 x 2	11 q23	apolipoprotein A4 [Source:HGNC Symbol;Acc:HGNC:602]
ILMN_1685854	1075	ILMN_1685854	IGIP	2.0512	0.128847	0.209665	-0.331382	0.774644	8.12529	1.33376643063343e-10 .	45 x 1	5 q31	IgA inducing protein [Source:HGNC Symbol;Acc:HGNC:33847]
ILMN_1824337	1076	ILMN_1824337	ACVR2B	1.28515	0.132165	0.208969	-0.275913	0.62678	5.33574	1.57937590905544e-06 .	45 x 1	3 p22	activin A receptor type 2B [Source:HGNC Symbol;Acc:HGNC:174]
ILMN_2181064	1077	ILMN_2181064	GBA3	3.41923	0.14679	0.208859	-0.699612	0.64076	5.53614	8.06864828950538e-07 .	44 x 4	4 p15	glucosylceramidase beta 3 (gene/pseudogene) [Source:HGNC Symbol;Acc:HGNC:19069]
ILMN_1807633	1078	ILMN_1807633		2.27025	0.116076	0.208851	-0.267636	0.749556	7.51123	1.02537334178976e-09 .	46 x 4
ILMN_3294024	1079	ILMN_3294024		1.24841	0.106333	0.208388	-0.230803	0.62513	5.31266	1.70601319804398e-06 .	45 x 5
ILMN_3247438	1080	ILMN_3247438		2.97109	0.146951	0.208254	-0.52259	0.543876	4.29911	4.68060786857905e-05 .	45 x 5
ILMN_1804988	1081	ILMN_1804988	MOAP1	2.04331	0.0911038	0.207984	-0.193745	0.75533	7.64528	6.55234200230836e-10 .	44 x 4	14 q32	modulator of apoptosis 1 [Source:HGNC Symbol;Acc:HGNC:16658]
ILMN_2160764	1082	ILMN_2160764	HBP1	2.30421	0.114663	0.207695	-0.258689	0.645672	5.60873	6.32127842070673e-07 .	43 x 2	7 q22	HMG-box transcription factor 1 [Source:HGNC Symbol;Acc:HGNC:23200]
ILMN_1767992	1083	ILMN_1767992	SLC12A6	1.77422	0.105403	0.207535	-0.248266	0.744856	7.40501	1.46340384254984e-09 .	43 x 1	15 q14	solute carrier family 12 member 6 [Source:HGNC Symbol;Acc:HGNC:10914]
ILMN_1762103	1084	ILMN_1762103	WDR48	2.17798	0.105533	0.207458	-0.281823	0.712362	6.73295	1.40930966896491e-08 .	45 x 5	3 p22	WD repeat domain 48 [Source:HGNC Symbol;Acc:HGNC:30914]
ILMN_1741204	1085	ILMN_1741204	KLHDC2	2.8822	0.129856	0.207426	-0.259885	0.699138	6.48621	3.24999509526691e-08 .	44 x 1	14 q21	kelch domain containing 2 [Source:HGNC Symbol;Acc:HGNC:20231]
ILMN_1771800	1086	ILMN_1771800	PRKCA	2.45452	0.126838	0.206848	-0.339245	0.683018	6.20293	8.48735686176383e-08 .	44 x 1	17 q24	protein kinase C alpha [Source:HGNC Symbol;Acc:HGNC:9393]
ILMN_1685415	1087	ILMN_1685415	HBP1	2.28227	0.113611	0.206787	-0.253487	0.642798	5.56611	7.29556344447602e-07 .	44 x 4	7 q22	HMG-box transcription factor 1 [Source:HGNC Symbol;Acc:HGNC:23200]
ILMN_1808487	1088	ILMN_1808487	PLA2G12B	2.93335	0.115956	0.205935	-0.345691	0.73922	7.28091	2.21946083733826e-09 .	44 x 2	10 q22	phospholipase A2 group XIIB [Source:HGNC Symbol;Acc:HGNC:18555]
ILMN_1795063	1089	ILMN_1795063		1.92132	0.112482	0.205687	-0.297349	0.67444	6.05925	1.38073548039408e-07 .	46 x 5
ILMN_1664350	1090	ILMN_1664350	GBA3	3.14543	0.149756	0.204487	-0.724745	0.562281	4.51027	2.38369723055687e-05 .	45 x 5	4 p15	glucosylceramidase beta 3 (gene/pseudogene) [Source:HGNC Symbol;Acc:HGNC:19069]
ILMN_2120695	1091	ILMN_2120695		2.54642	0.148145	0.204055	-0.62638	0.828808	9.82549	5.73319169916431e-13 .	47 x 3	X p21
ILMN_1778632	1092	ILMN_1778632		1.50133	0.0926619	0.203744	-0.259008	0.787318	8.47051	4.30009361451766e-11 .	44 x 3
ILMN_2219556	1093	ILMN_2219556	ISCA1	2.19603	0.0965514	0.202646	-0.174509	0.551893	4.38995	3.50558577509874e-05 .	42 x 1	9 q21	iron-sulfur cluster assembly 1 [Source:HGNC Symbol;Acc:HGNC:28660]
ILMN_1714167	1094	ILMN_1714167	CYB5A	3.35435	0.127811	0.202187	-0.436305	0.922828	15.8909	0 .	47 x 3	18 q22	cytochrome b5 type A [Source:HGNC Symbol;Acc:HGNC:2570]
ILMN_1773073	1095	ILMN_1773073	PHYH	3.12586	0.126669	0.200577	-0.298392	0.912915	14.8367	0 .	47 x 2	10 p13	phytanoyl-CoA 2-hydroxylase [Source:HGNC Symbol;Acc:HGNC:8940]
ILMN_2248589	1096	ILMN_2248589	DHX40	2.17006	0.107227	0.200247	-0.23315	0.653691	5.7298	4.2041317049879e-07 .	43 x 3	17 q23	DEAH-box helicase 40 [Source:HGNC Symbol;Acc:HGNC:18018]
ILMN_1761131	1097	ILMN_1761131	ECI2	2.91474	0.10453	0.200037	-0.273642	0.812166	9.23389	3.67905705900284e-12 .	45 x 3	6 p25	enoyl-CoA delta isomerase 2 [Source:HGNC Symbol;Acc:HGNC:14601]
ILMN_1741171	1098	ILMN_1741171	TM2D2	1.99937	0.0974049	0.199883	-0.163837	0.754714	7.63079	6.8769867578311e-10 .	43 x 2	8 p11	TM2 domain containing 2 [Source:HGNC Symbol;Acc:HGNC:24127]
ILMN_1759117	1099	ILMN_1759117	XK	2.25756	0.126738	0.198252	-0.344396	0.505434	3.88551	0.000169944813519063 .	42 x 1	X p21	X-linked Kx blood group [Source:HGNC Symbol;Acc:HGNC:12811]
ILMN_2058795	1100	ILMN_2058795	CPQ	2.47845	0.102225	0.198234	-0.293012	0.821868	9.56971	1.27409194305983e-12 .	45 x 3	8 q22	carboxypeptidase Q [Source:HGNC Symbol;Acc:HGNC:16910]
ILMN_1681252	1101	ILMN_1681252	LINC00324	1.73874	0.119077	0.197965	-0.250855	0.725113	6.98468	6.0190294970397e-09 .	46 x 4	17 p13	long intergenic non-protein coding RNA 324 [Source:HGNC Symbol;Acc:HGNC:26628]
ILMN_1677829	1102	ILMN_1677829	SLC9A6	2.23071	0.0922395	0.197795	-0.188018	0.716583	6.81471	1.06880679862087e-08 .	43 x 2	X q26	solute carrier family 9 member A6 [Source:HGNC Symbol;Acc:HGNC:11079]
ILMN_1783497	1103	ILMN_1783497	PANK1	2.2992	0.143949	0.196519	-0.564655	0.602549	5.00809	4.69387069657046e-06 .	44 x 4	10 q23	pantothenate kinase 1 [Source:HGNC Symbol;Acc:HGNC:8598]
ILMN_1761961	1104	ILMN_1761961		2.51399	0.112303	0.196052	-0.320364	0.802426	8.91944	1.00497388189069e-11 .	46 x 4
ILMN_1777261	1105	ILMN_1777261		2.60599	0.163125	0.19551	-0.523627	0.658461	5.80341	3.27949246425874e-07 .	45 x 3	X p22	family with sequence similarity 3 member C2 (pseudogene) [Source:HGNC Symbol;Acc:HGNC:34501]
ILMN_1680799	1106	ILMN_1680799	LOC642366	1.54044	0.117281	0.195113	-0.449205	0.78197	8.32163	6.99623692312912e-11 .	46 x 4	5 q11
ILMN_1748844	1107	ILMN_1748844	CNKSR3	2.46762	0.129847	0.194851	-0.382939	0.770016	8.00551	1.98053351496696e-10 .	45 x 3	6 q25	CNKSR family member 3 [Source:HGNC Symbol;Acc:HGNC:23034]
ILMN_1737308	1108	ILMN_1737308	GLRX	3.47644	0.0980659	0.193974	-0.27803	0.685026	6.23725	7.5558020284916e-08 .	43 x 3	5 q15	glutaredoxin [Source:HGNC Symbol;Acc:HGNC:4330]
ILMN_1810275	1109	ILMN_1810275	SLC7A7	2.93627	0.153415	0.193799	-0.472092	0.679283	6.13981	1.05109352777077e-07 .	47 x 4	14 q11	solute carrier family 7 member 7 [Source:HGNC Symbol;Acc:HGNC:11065]
ILMN_1809291	1110	ILMN_1809291		2.08495	0.138417	0.193753	-0.552614	0.75934	7.74079	4.76635175772344e-10 .	46 x 4	X p21
ILMN_1669033	1111	ILMN_1669033	NCOA1	2.64196	0.100765	0.193695	-0.33021	0.752122	7.5703	8.41608560619989e-10 .	44 x 4	2 p23	nuclear receptor coactivator 1 [Source:HGNC Symbol;Acc:HGNC:7668]
ILMN_1765979	1112	ILMN_1765979	VSIG10L	1.28515	0.0939587	0.193666	-0.196968	0.697016	6.44787	3.70090884604934e-08 .	45 x 5	19 q13	V-set and immunoglobulin domain containing 10 like [Source:HGNC Symbol;Acc:HGNC:27111]
ILMN_1797974	1113	ILMN_1797974	AIG1	2.27538	0.113955	0.193618	-0.425153	0.667671	5.94908	2.00454575605136e-07 .	47 x 5	6 q24	androgen induced 1 [Source:HGNC Symbol;Acc:HGNC:21607]
ILMN_2068747	1114	ILMN_2068747	OAT	3.50481	0.151161	0.193486	-0.56701	0.889885	12.9395	0 .	48 x 3	10 q26	ornithine aminotransferase [Source:HGNC Symbol;Acc:HGNC:8091]
ILMN_1725831	1115	ILMN_1725831		1.283	0.124472	0.193359	-0.248499	0.687927	6.2873	6.37703969630365e-08 .	46 x 5	19 p13	tissue differentiation-inducing non-protein coding RNA [Source:HGNC Symbol;Acc:HGNC:14607]
ILMN_1750158	1116	ILMN_1750158	ACOX1	2.93109	0.126675	0.192654	-0.312352	0.640976	5.53931	7.98331256768314e-07 .	44 x 4	17 q25	acyl-CoA oxidase 1 [Source:HGNC Symbol;Acc:HGNC:119]
ILMN_2341548	1117	ILMN_2341548	MYO5B	2.48037	0.115006	0.191804	-0.225814	0.668106	5.95607	1.95769748301267e-07 .	44 x 4	18 q21	myosin VB [Source:HGNC Symbol;Acc:HGNC:7603]
ILMN_2104106	1118	ILMN_2104106	XPR1	2.67748	0.0923633	0.19176	-0.17844	0.68575	6.24968	7.24399722429325e-08 .	43 x 3	1 q25	xenotropic and polytropic retrovirus receptor 1 [Source:HGNC Symbol;Acc:HGNC:12827]
ILMN_2328952	1119	ILMN_2328952	CLCC1	1.62786	0.147495	0.191586	-0.423838	0.697565	6.45776	3.57891798419274e-08 .	46 x 3	1 p13	chloride channel CLIC like 1 [Source:HGNC Symbol;Acc:HGNC:29675]
ILMN_1749405	1120	ILMN_1749405	KIAA1191	2.41957	0.099629	0.191413	-0.208346	0.841384	10.327	1.2267964422108e-13 .	45 x 4	5 q35	KIAA1191 [Source:HGNC Symbol;Acc:HGNC:29209]
ILMN_1695945	1121	ILMN_1695945	MEIS2	2.72544	0.115501	0.190768	-0.271649	0.65779	5.79298	3.3969775437015e-07 .	45 x 5	15 q14	Meis homeobox 2 [Source:HGNC Symbol;Acc:HGNC:7001]
ILMN_3250032	1122	ILMN_3250032		1.62553	0.107895	0.189636	-0.246803	0.768494	7.9668	2.2511525976654e-10 .	47 x 5
ILMN_1694840	1123	ILMN_1694840	MATN2	3.10259	0.165475	0.18884	-0.462454	0.888222	12.8246	1.11022302462516e-16 .	48 x 1	8 q22	matrilin 2 [Source:HGNC Symbol;Acc:HGNC:6908]
ILMN_1696702	1124	ILMN_1696702	NEO1	2.47707	0.0914787	0.18846	-0.298533	0.775849	8.15699	1.20151000260194e-10 .	45 x 5	15 q24	neogenin 1 [Source:HGNC Symbol;Acc:HGNC:7754]
ILMN_1758597	1125	ILMN_1758597	NAGS	1.93448	0.11261	0.187389	-0.384913	0.72355	6.95304	6.69745703341107e-09 .	49 x 6	17 q21	N-acetylglutamate synthase [Source:HGNC Symbol;Acc:HGNC:17996]
ILMN_1803686	1126	ILMN_1803686		3.65816	0.135456	0.185805	-0.542968	0.736329	7.21856	2.73704492403937e-09 .	47 x 5
ILMN_2145396	1127	ILMN_2145396	AKR7A3	3.76679	0.0903545	0.184462	-0.256496	0.79907	8.81587	1.40271128046265e-11 .	46 x 5	1 p36	aldo-keto reductase family 7 member A3 [Source:HGNC Symbol;Acc:HGNC:390]
ILMN_1674817	1128	ILMN_1674817	C1orf115	3.2767	0.118056	0.183309	-0.410011	0.789419	8.53036	3.53814755271742e-11 .	46 x 5	1 q41	chromosome 1 open reading frame 115 [Source:HGNC Symbol;Acc:HGNC:25873]
ILMN_1716384	1129	ILMN_1716384	ATL2	2.01502	0.101263	0.182576	-0.231105	0.70003	6.50243	3.07623314599326e-08 .	44 x 4	2 p22	atlastin GTPase 2 [Source:HGNC Symbol;Acc:HGNC:24047]
ILMN_2228180	1130	ILMN_2228180	MSRA	2.66347	0.136288	0.182382	-0.519009	0.845784	10.5155	6.92779167366098e-14 .	47 x 4	8 p23	methionine sulfoxide reductase A [Source:HGNC Symbol;Acc:HGNC:7377]
ILMN_2210934	1131	ILMN_2210934	NR3C2	2.3221	0.0947758	0.182308	-0.249418	0.771086	8.03292	1.80901515989262e-10 .	44 x 3	4 q31	nuclear receptor subfamily 3 group C member 2 [Source:HGNC Symbol;Acc:HGNC:7979]
ILMN_1796925	1132	ILMN_1796925	CXADR	2.81045	0.105692	0.18229	-0.295032	0.49884	3.81788	0.000208855873609859 .	42 x 1	21 q21	coxsackie virus and adenovirus receptor [Source:HGNC Symbol;Acc:HGNC:2559]
ILMN_2376133	1133	ILMN_2376133	KIAA1191	2.5974	0.0963552	0.181856	-0.204463	0.88214	12.4238	2.22044604925031e-16 .	44 x 2	5 q35	KIAA1191 [Source:HGNC Symbol;Acc:HGNC:29209]
ILMN_2220403	1134	ILMN_2220403	GINM1	1.64462	0.130728	0.181344	-0.33561	0.709614	6.68053	1.6828747728681e-08 .	44 x 1	6 q25	glycoprotein integral membrane 1 [Source:HGNC Symbol;Acc:HGNC:21074]
ILMN_2368773	1135	ILMN_2368773		2.65777	0.163759	0.180648	-0.580667	0.659221	5.81526	3.15087936408887e-07 .	45 x 3	X p22	family with sequence similarity 3 member C2 (pseudogene) [Source:HGNC Symbol;Acc:HGNC:34501]
ILMN_1689274	1136	ILMN_1689274	NIPA1	2.30038	0.103475	0.180304	-0.224876	0.770054	8.00648	1.97421523573382e-10 .	44 x 3	15 q11	non imprinted in Prader-Willi/Angelman syndrome 1 [Source:HGNC Symbol;Acc:HGNC:17043]
ILMN_1808713	1137	ILMN_1808713	HSD17B2	3.45417	0.13675	0.180186	-0.442325	0.692165	6.36144	4.96029991525759e-08 .	49 x 5	16 q23	hydroxysteroid 17-beta dehydrogenase 2 [Source:HGNC Symbol;Acc:HGNC:5211]
ILMN_1713031	1138	ILMN_1713031	CPQ	1.97063	0.106152	0.180135	-0.280426	0.72438	6.96981	6.32887764417944e-09 .	48 x 6	8 q22	carboxypeptidase Q [Source:HGNC Symbol;Acc:HGNC:16910]
ILMN_1659984	1139	ILMN_1659984	MEP1A	3.57349	0.14276	0.179629	-0.550863	0.883886	12.5358	2.22044604925031e-16 .	47 x 4	6 p12	meprin A subunit alpha [Source:HGNC Symbol;Acc:HGNC:7015]
ILMN_1803219	1140	ILMN_1803219	TMC4	2.4623	0.105551	0.178566	-0.340218	0.798695	8.80442	1.45546907859284e-11 .	49 x 6	19 q13	transmembrane channel like 4 [Source:HGNC Symbol;Acc:HGNC:22998]
ILMN_1663640	1141	ILMN_1663640	MAOA	3.40505	0.159068	0.177871	-0.804549	0.707382	6.63842	1.94073443982035e-08 .	47 x 4	X p11	monoamine oxidase A [Source:HGNC Symbol;Acc:HGNC:6833]
ILMN_1662617	1142	ILMN_1662617	PPP2R3C	2.30379	0.10401	0.177569	-0.240639	0.588137	4.82375	8.60921268563963e-06 .	42 x 1	14 q13	protein phosphatase 2 regulatory subunit B''gamma [Source:HGNC Symbol;Acc:HGNC:17485]
ILMN_1664303	1143	ILMN_1664303	HTATIP2	3.05089	0.11087	0.175116	-0.304946	0.606622	5.06155	3.93313203383983e-06 .	43 x 3	11 p15	HIV-1 Tat interactive protein 2 [Source:HGNC Symbol;Acc:HGNC:16637]
ILMN_1684771	1144	ILMN_1684771	PGRMC1	3.0805	0.10045	0.172212	-0.16519	0.88591	12.6687	2.22044604925031e-16 .	45 x 1	X q24	progesterone receptor membrane component 1 [Source:HGNC Symbol;Acc:HGNC:16090]
ILMN_1670385	1145	ILMN_1670385	TUBAL3	2.77975	0.113117	0.171844	-0.381071	0.676984	6.10138	1.19719874902557e-07 .	44 x 4	10 p15	tubulin alpha like 3 [Source:HGNC Symbol;Acc:HGNC:23534]
ILMN_1681526	1146	ILMN_1681526	SLC5A1	3.58534	0.136733	0.171586	-0.599949	0.862795	11.3205	6.43929354282591e-15 .	47 x 4	22 q12	solute carrier family 5 member 1 [Source:HGNC Symbol;Acc:HGNC:11036]
ILMN_1769390	1147	ILMN_1769390	ABHD15	1.89676	0.102769	0.170452	-0.237117	0.794553	8.68004	2.17595941265358e-11 .	47 x 5	17 q11	abhydrolase domain containing 15 [Source:HGNC Symbol;Acc:HGNC:26971]
ILMN_1813881	1148	ILMN_1813881	APOBEC1	2.91914	0.121469	0.169109	-0.325085	0.588814	4.83224	8.37300505018845e-06 .	44 x 4	12 p13	apolipoprotein B mRNA editing enzyme catalytic subunit 1 [Source:HGNC Symbol;Acc:HGNC:604]
ILMN_1680390	1149	ILMN_1680390	GCNT2	2.47693	0.105117	0.167138	-0.292209	0.778044	8.21534	9.91682291839879e-11 .	45 x 4	6 p24	glucosaminyl (N-acetyl) transferase 2, I-branching enzyme (I blood group) [Source:HGNC Symbol;Acc:HGNC:4204]
ILMN_1811551	1150	ILMN_1811551	DERA	2.96574	0.0999783	0.166771	-0.312466	0.8855	12.6415	2.22044604925031e-16 .	44 x 3	12 p12	deoxyribose-phosphate aldolase [Source:HGNC Symbol;Acc:HGNC:24269]
ILMN_1695631	1151	ILMN_1695631	CHP2	3.20926	0.127451	0.164981	-0.598081	0.665074	5.90752	2.30699806924584e-07 .	48 x 5	16 p12	calcineurin like EF-hand protein 2 [Source:HGNC Symbol;Acc:HGNC:24927]
ILMN_1702526	1152	ILMN_1702526	ADPRM	1.79454	0.0933774	0.163695	-0.253064	0.762495	7.8174	3.69440478209526e-10 .	44 x 4	17 p13	ADP-ribose/CDP-alcohol diphosphatase, manganese dependent [Source:HGNC Symbol;Acc:HGNC:30925]
ILMN_1680110	1153	ILMN_1680110	ADIRF	3.80534	0.0978607	0.160272	-0.412322	0.739898	7.29566	2.11219330914503e-09 .	46 x 5	10 q23	adipogenesis regulatory factor [Source:HGNC Symbol;Acc:HGNC:24043]
ILMN_1675788	1154	ILMN_1675788	ZNF175	1.73773	0.0898981	0.156791	-0.238101	0.813946	9.29373	3.04245517668278e-12 .	45 x 5	19 q13	zinc finger protein 175 [Source:HGNC Symbol;Acc:HGNC:12964]
ILMN_1750689	1155	ILMN_1750689	MPP5	2.38044	0.0965688	0.153582	-0.259707	0.807628	9.08475	5.91704463204223e-12 .	45 x 4	14 q23	membrane palmitoylated protein 5 [Source:HGNC Symbol;Acc:HGNC:18669]
ILMN_1755954	1156	ILMN_1755954	CPEB3	1.93186	0.0962106	0.153138	-0.219863	0.74309	7.36575	1.66931179990115e-09 .	44 x 3	10 q23	cytoplasmic polyadenylation element binding protein 3 [Source:HGNC Symbol;Acc:HGNC:21746]
ILMN_1724718	1157	ILMN_1724718	NCK2	2.86504	0.0990732	0.14967	-0.265461	0.696403	6.43686	3.84159259958494e-08 .	43 x 3	2 q12	NCK adaptor protein 2 [Source:HGNC Symbol;Acc:HGNC:7665]
ILMN_1685722	1158	ILMN_1685722	MIR1248	3.41534	0.0885783	0.149496	-0.259375	0.706678	6.62521	2.02955059425136e-08 .	43 x 2	3 q27	eukaryotic translation initiation factor 4A2 [Source:HGNC Symbol;Acc:HGNC:3284]
ILMN_1714397	1159	ILMN_1714397	CRYL1	3.00837	0.0972038	0.148554	-0.324	0.690577	6.33351	5.45276188645971e-08 .	44 x 4	13 q12	crystallin lambda 1 [Source:HGNC Symbol;Acc:HGNC:18246]
ILMN_1709634	1160	ILMN_1709634	CMBL	3.41445	0.0951873	0.147924	-0.226474	0.765132	7.88247	2.97671109983355e-10 .	44 x 3	5 p15	carboxymethylenebutenolidase homolog [Source:HGNC Symbol;Acc:HGNC:25090]
ILMN_1752728	1161	ILMN_1752728	FUCA1	2.95505	0.112732	0.14594	-0.34012	0.846026	10.5261	6.70574706873595e-14 .	48 x 5	1 p36	fucosidase, alpha-L- 1, tissue [Source:HGNC Symbol;Acc:HGNC:4006]
ILMN_1747716	1162	ILMN_1747716	ALDOB	3.89345	0.127883	0.14123	-0.535138	0.797228	8.75997	1.6801116053955e-11 .	48 x 5	9 q31	aldolase, fructose-bisphosphate B [Source:HGNC Symbol;Acc:HGNC:417]
ILMN_1774375	1163	ILMN_1774375	SMIM24	3.65555	0.117318	0.140303	-0.442991	0.777038	8.1885	1.08317799174529e-10 .	48 x 6	19 p13	small integral membrane protein 24 [Source:HGNC Symbol;Acc:HGNC:37244]
ILMN_1668910	1164	ILMN_1668910	CIDEB	3.16678	0.112203	0.137975	-0.474254	0.698293	6.47091	3.422934691244e-08 .	45 x 5	14 q12	cell death-inducing DFFA-like effector b [Source:HGNC Symbol;Acc:HGNC:1977]
ILMN_1765044	1165	ILMN_1765044	CUTC	1.94371	0.0883029	0.137309	-0.256249	0.781811	8.31728	7.09677872023917e-11 .	43 x 3	10 q24	cutC copper transporter [Source:HGNC Symbol;Acc:HGNC:24271]
ILMN_2144663	1166	ILMN_2144663	GUCY2C	2.93774	0.0823574	0.13145	-0.336851	0.83135	9.92274	4.2410519540681e-13 .	44 x 4	12 p12	guanylate cyclase 2C [Source:HGNC Symbol;Acc:HGNC:4688]

## Sheet: B
	Rank	ID	Symbol	mean expression	SD	max delta e	min delta e	correlation	->t.score	->p.value	Metagene	Chromosome	Description
ILMN_1760638	1	ILMN_1760638		1.17826	0.124445	0.583998	-0.181405	0.317291	2.21935	0.0158326185730499 .	31 x 29
ILMN_1767869	2	ILMN_1767869	RPS3	1.12169	0.127989	0.531167	-0.456483	0.397416	2.87277	0.003120200067523 .	35 x 30	11 q13	ribosomal protein S3 [Source:HGNC Symbol;Acc:HGNC:10420]
ILMN_1872781	3	ILMN_1872781		1.27079	0.111399	0.530565	-0.251685	0.181562	1.2247	0.113601837093582 .	30 x 28
ILMN_1893375	4	ILMN_1893375		1.22961	0.125152	0.504799	-0.207048	0.468907	3.52152	0.000506325294815646 .	37 x 34
ILMN_1723788	5	ILMN_1723788	LOC286177	1.12384	0.133803	0.499851	-0.30714	0.433965	3.19515	0.00129282922565377 .	37 x 29	8 q12
ILMN_3250196	6	ILMN_3250196		1.1564	0.114085	0.48823	-0.258243	0.120775	0.807039	0.211992598276086 .	34 x 38
ILMN_1730972	7	ILMN_1730972		1.13699	0.12182	0.486618	-0.278556	0.495685	3.78583	0.000230173005839607 .	32 x 30
ILMN_1848915	8	ILMN_1848915		1.27133	0.110435	0.485868	-0.200798	0.465207	3.48602	0.000561805833667606 .	35 x 37
ILMN_1671929	9	ILMN_1671929	GPR52	1.17751	0.113305	0.480876	-0.257435	0.426906	3.13147	0.00154432504352875 .	34 x 37	1 q25	G protein-coupled receptor 52 [Source:HGNC Symbol;Acc:HGNC:4508]
ILMN_1744458	10	ILMN_1744458	CYP2W1	1.07877	0.131563	0.475248	-0.283958	0.255055	1.74971	0.0435702902950972 .	34 x 36	7 p22	cytochrome P450 family 2 subfamily W member 1 [Source:HGNC Symbol;Acc:HGNC:20243]
ILMN_1752139	11	ILMN_1752139		1.1206	0.123285	0.473381	-0.273052	0.407391	2.95901	0.00247665045252843 .	35 x 35
ILMN_1655251	12	ILMN_1655251		1.12442	0.13533	0.467624	-0.394842	0.455092	3.39015	0.000742177580197234 .	34 x 36
ILMN_1659085	13	ILMN_1659085	WFDC12	1.16431	0.102899	0.466253	-0.142001	0.617013	5.20082	2.4770313584721e-06 .	35 x 30	20 q13	WAP four-disulfide core domain 12 [Source:HGNC Symbol;Acc:HGNC:16115]
ILMN_1675792	14	ILMN_1675792		1.13378	0.127001	0.46234	-0.343969	0.374948	2.68285	0.0051223559393383 .	37 x 26
ILMN_3176532	15	ILMN_3176532		1.14913	0.112712	0.461811	-0.239453	0.160268	1.07702	0.143671110476381 .	31 x 28
ILMN_1849206	16	ILMN_1849206		1.20201	0.0927445	0.452911	-0.159724	0.515071	3.98601	0.000124777971357126 .	33 x 29
ILMN_3256009	17	ILMN_3256009		1.07236	0.146528	0.451491	-0.394394	0.139121	0.931885	0.178240697164627 .	34 x 38
ILMN_1763400	18	ILMN_1763400		1.12064	0.155278	0.448042	-0.524295	0.56192	4.50604	2.41635675559682e-05 .	34 x 34
ILMN_1788841	19	ILMN_1788841	TCL1A	1.22788	0.134036	0.442773	-0.207478	0.266242	1.83218	0.0368489135395684 .	35 x 27	14 q32	T-cell leukemia/lymphoma 1A [Source:HGNC Symbol;Acc:HGNC:11648]
ILMN_3256751	20	ILMN_3256751		1.11379	0.113688	0.441419	-0.273655	0.490582	3.73442	0.000268822203363328 .	32 x 30
ILMN_1664629	21	ILMN_1664629	PRR23D2	1.16038	0.131342	0.440037	-0.406709	0.475042	3.58092	0.000425030692427719 .	32 x 30	8 p23	proline rich 23 domain containing 2 [Source:HGNC Symbol;Acc:HGNC:49396]
ILMN_1836182	22	ILMN_1836182		1.19848	0.107502	0.438278	-0.164103	0.263358	1.81084	0.0384981624768128 .	34 x 38
ILMN_3310466	23	ILMN_3310466		1.2658	0.0911787	0.437906	-0.157334	0.315689	2.2069	0.0162920549855221 .	35 x 36
ILMN_1657191	24	ILMN_1657191	KRTAP10-6	1.15016	0.113482	0.435506	-0.241777	0.255196	1.75075	0.0434794598784704 .	34 x 37	21 q22	keratin associated protein 10-6 [Source:HGNC Symbol;Acc:HGNC:20523]
ILMN_2050959	25	ILMN_2050959	SLCO1B7	1.14793	0.0884082	0.434109	-0.140339	0.452073	3.36186	0.000805179520220634 .	33 x 31	12 p12	solute carrier organic anion transporter family member 1B7 (putative) [Source:HGNC Symbol;Acc:HGNC:32934]
ILMN_1711275	26	ILMN_1711275	SLC5A5	1.00504	0.127406	0.431464	-0.394886	0.00295224	0.0195831	0.492232259357897 .	29 x 29	19 p13	solute carrier family 5 member 5 [Source:HGNC Symbol;Acc:HGNC:11040]
ILMN_3311175	27	ILMN_3311175		1.17387	0.0974366	0.429142	-0.211343	0.255485	1.75287	0.0432951359793416 .	30 x 28
ILMN_1732672	28	ILMN_1732672	AGPAT4	1.15382	0.0932902	0.427156	-0.166709	0.269294	1.85481	0.0351656438427248 .	30 x 28	6 q26	1-acylglycerol-3-phosphate O-acyltransferase 4 [Source:HGNC Symbol;Acc:HGNC:20885]
ILMN_1809813	29	ILMN_1809813	PGF	1.18204	0.103396	0.425701	-0.242383	0.0720028	0.478855	0.317206432319881 .	40 x 37	14 q24	placental growth factor [Source:HGNC Symbol;Acc:HGNC:8893]
ILMN_2306631	30	ILMN_2306631	SP8	0.986334	0.131953	0.422932	-0.428562	0.275462	1.90074	0.0319494128301768 .	36 x 38	7 p21	Sp8 transcription factor [Source:HGNC Symbol;Acc:HGNC:19196]
ILMN_1784465	31	ILMN_1784465		1.16337	0.113847	0.420751	-0.26681	0.628543	5.36052	1.45379272997737e-06 .	34 x 34
ILMN_1727523	32	ILMN_1727523		1.0942	0.107891	0.418606	-0.218962	0.446255	3.30775	0.00094012760308515 .	34 x 36
ILMN_1861652	33	ILMN_1861652		1.18264	0.100776	0.416713	-0.218018	0.438548	3.23687	0.00114959794576253 .	31 x 29
ILMN_1657079	34	ILMN_1657079		1.19187	0.116436	0.412855	-0.269213	0.455877	3.39753	0.000726536003458067 .	32 x 28
ILMN_1701770	35	ILMN_1701770		1.22906	0.110554	0.412114	-0.270636	0.360526	2.56388	0.00692145418935153 .	32 x 29	10 q11
ILMN_1902278	36	ILMN_1902278		1.20803	0.0954051	0.411269	-0.225592	0.382469	2.74578	0.00435528577548472 .	33 x 29
ILMN_1661160	37	ILMN_1661160		1.15959	0.108492	0.410832	-0.318689	0.446639	3.3113	0.000930654767940631 .	38 x 30
ILMN_1662988	38	ILMN_1662988		1.21265	0.114202	0.410201	-0.228446	0.393474	2.83902	0.00341204756126778 .	31 x 29	5 q35
ILMN_1678260	39	ILMN_1678260	BCORP1	1.11492	0.127631	0.409732	-0.248505	0.515266	3.98806	0.000123990046709377 .	34 x 35	Y q11	BCL6 corepressor pseudogene 1 [Source:HGNC Symbol;Acc:HGNC:23953]
ILMN_1660701	40	ILMN_1660701		1.17849	0.0959517	0.406366	-0.144703	0.4798	3.62744	0.000370253175479007 .	35 x 29
ILMN_3247636	41	ILMN_3247636		1.18757	0.115664	0.404761	-0.382442	0.334653	2.35566	0.011505611093844 .	35 x 37
ILMN_2398211	42	ILMN_2398211	ANKRD20A4	1.23732	0.0928465	0.404687	-0.179663	0.58308	4.76076	1.05789699909042e-05 .	33 x 30	9 q13	ankyrin repeat domain 20 family member A4 [Source:HGNC Symbol;Acc:HGNC:31982]
ILMN_3246821	43	ILMN_3246821		1.24754	0.106391	0.40465	-0.208418	0.303855	2.11557	0.0200388105922196 .	29 x 29
ILMN_1710536	44	ILMN_1710536	TMEM200C	1.15476	0.110157	0.403919	-0.190375	0.629158	5.36921	1.41217082894052e-06 .	34 x 30	18 p11	transmembrane protein 200C [Source:HGNC Symbol;Acc:HGNC:37208]
ILMN_1816063	45	ILMN_1816063		1.17301	0.116498	0.403114	-0.381289	0.476049	3.59072	0.000412870870721394 .	35 x 36
ILMN_1665168	46	ILMN_1665168		1.15256	0.104801	0.403007	-0.254615	0.60752	5.0734	3.78165218672954e-06 .	34 x 35	7 q11	ARAF pseudogene 3 [Source:HGNC Symbol;Acc:HGNC:35474]
ILMN_1771103	47	ILMN_1771103	PDLIM2	1.19193	0.101445	0.40267	-0.17855	0.36036	2.56253	0.00694492271595715 .	35 x 30	8 p21	PDZ and LIM domain 2 [Source:HGNC Symbol;Acc:HGNC:13992]
ILMN_1691994	48	ILMN_1691994	C5orf17	1.13227	0.143512	0.401968	-0.360338	0.614747	5.17008	2.74368538577541e-06 .	39 x 30	5 p14	chromosome 5 open reading frame 17 [Source:HGNC Symbol;Acc:HGNC:26630]
ILMN_1651281	49	ILMN_1651281	C8orf89	1.12354	0.123585	0.401643	-0.235254	0.535939	4.21083	6.18722970903152e-05 .	36 x 31	8 q21	chromosome 8 open reading frame 89 [Source:HGNC Symbol;Acc:HGNC:51258]
ILMN_1660400	50	ILMN_1660400	CELF4	1.1843	0.109159	0.400771	-0.225676	0.556663	4.44483	2.94122357296089e-05 .	33 x 30	18 q12	CUGBP, Elav-like family member 4 [Source:HGNC Symbol;Acc:HGNC:14015]
ILMN_1662061	51	ILMN_1662061		1.12818	0.10816	0.397594	-0.21359	0.228884	1.55965	0.0630040803594604 .	30 x 28	11 p14
ILMN_1658346	52	ILMN_1658346		1.16182	0.106003	0.396185	-0.302497	0.384184	2.76022	0.00419488749726704 .	38 x 29
ILMN_2283245	53	ILMN_2283245	C9orf84	1.17078	0.115593	0.393572	-0.211312	0.551425	4.3846	3.56599095465704e-05 .	33 x 36	9 q31	chromosome 9 open reading frame 84 [Source:HGNC Symbol;Acc:HGNC:26535]
ILMN_1844522	54	ILMN_1844522		1.16746	0.10067	0.392354	-0.219022	0.457938	3.41695	0.000686855190321412 .	35 x 36
ILMN_1839532	55	ILMN_1839532		1.16566	0.122106	0.39089	-0.242852	0.446731	3.31215	0.000928392061114836 .	39 x 32
ILMN_1658635	56	ILMN_1658635		1.1186	0.126699	0.390362	-0.302933	0.575214	4.66446	1.44772531271986e-05 .	35 x 30
ILMN_1784891	57	ILMN_1784891	FAM66E	1.15204	0.106654	0.389429	-0.287173	0.436727	3.22025	0.00120475144168486 .	35 x 30	8 p23	family with sequence similarity 66 member E [Source:HGNC Symbol;Acc:HGNC:18735]
ILMN_1894087	58	ILMN_1894087	LOC101928917	1.17412	0.106282	0.38646	-0.209735	0.347669	2.45962	0.00895446309108949 .	33 x 29	X q28
ILMN_1772277	59	ILMN_1772277		1.1574	0.103945	0.384966	-0.228061	0.500266	3.83242	0.000199820373089188 .	34 x 31
ILMN_1763352	60	ILMN_1763352		1.10886	0.109271	0.383076	-0.210165	0.414687	3.02289	0.00208244824193216 .	32 x 29	22 q11	zinc finger protein 72, pseudogene [Source:HGNC Symbol;Acc:HGNC:13142]
ILMN_1657128	61	ILMN_1657128	PTPRU	1.20911	0.13642	0.383073	-0.309418	0.353539	2.50702	0.00797108549288761 .	33 x 37	1 p35	protein tyrosine phosphatase, receptor type U [Source:HGNC Symbol;Acc:HGNC:9683]
ILMN_1742468	62	ILMN_1742468	TRIM64C	1.10321	0.113442	0.383028	-0.328149	0.439658	3.24702	0.00111708216921036 .	34 x 30	11 p11	tripartite motif containing 64C [Source:HGNC Symbol;Acc:HGNC:37148]
ILMN_1822458	63	ILMN_1822458		1.17649	0.107217	0.380804	-0.282256	0.344406	2.43341	0.00954416338816533 .	39 x 31
ILMN_1665952	64	ILMN_1665952		1.11646	0.102029	0.380546	-0.291009	0.280914	1.94155	0.0293058574399463 .	34 x 37
ILMN_1851487	65	ILMN_1851487		1.17919	0.107192	0.379987	-0.228415	0.418681	3.05815	0.00189086905694502 .	31 x 28
ILMN_1697863	66	ILMN_1697863		1.19272	0.100467	0.379755	-0.151158	0.502748	3.85785	0.000184927516680977 .	34 x 31
ILMN_1712383	67	ILMN_1712383		1.11982	0.106888	0.379402	-0.296788	0.44878	3.33117	0.000879285716199663 .	37 x 31	8 q12	core 1 synthase, glycoprotein-N-acetylgalactosamine 3-beta-galactosyltransferase 1 pseudogene 3 [Source:HGNC Symbol;Acc:HGNC:51616]
ILMN_1907956	68	ILMN_1907956		1.19437	0.0983368	0.379368	-0.151161	0.394675	2.84928	0.00332074099554347 .	34 x 29
ILMN_1701475	69	ILMN_1701475		1.22493	0.0976193	0.375741	-0.186641	0.342191	2.41567	0.00996285264721242 .	34 x 38	1 q25
ILMN_1744500	70	ILMN_1744500	ICMT	1.14285	0.126129	0.375558	-0.358586	0.450682	3.34887	0.000835781953851034 .	35 x 31	1 p36	isoprenylcysteine carboxyl methyltransferase [Source:HGNC Symbol;Acc:HGNC:5350]
ILMN_1852224	71	ILMN_1852224		1.22556	0.105798	0.375469	-0.176384	0.347008	2.45429	0.0090714743345488 .	31 x 28
ILMN_1671276	72	ILMN_1671276	FFAR3	1.10533	0.119751	0.375095	-0.21225	0.409467	2.97711	0.00235837352028168 .	34 x 36	19 q13	free fatty acid receptor 3 [Source:HGNC Symbol;Acc:HGNC:4499]
ILMN_2400360	73	ILMN_2400360	PRSS54	1.12817	0.123766	0.375013	-0.251489	0.444491	3.29144	0.00098483500584412 .	32 x 36	16 q21	protease, serine 54 [Source:HGNC Symbol;Acc:HGNC:26336]
ILMN_1770141	74	ILMN_1770141	TADA3	0.969588	0.125132	0.374597	-0.325403	0.394295	2.84603	0.00334941037874237 .	38 x 25	3 p25	transcriptional adaptor 3 [Source:HGNC Symbol;Acc:HGNC:19422]
ILMN_1668661	75	ILMN_1668661		1.10021	0.112517	0.374145	-0.244078	0.52396	4.08053	9.30656012299025e-05 .	35 x 35
ILMN_1819256	76	ILMN_1819256		1.18695	0.0937763	0.373447	-0.158753	0.343901	2.42936	0.00963836413144259 .	34 x 36
ILMN_2318869	77	ILMN_2318869		1.27244	0.093668	0.373157	-0.1897	0.409975	2.98155	0.00233019174277449 .	35 x 37	3 q26	ubiquitin conjugating enzyme E2 V1 pseudogene 2 [Source:HGNC Symbol;Acc:HGNC:32648]
ILMN_1736101	78	ILMN_1736101	GLIS1	1.14074	0.117124	0.372657	-0.211187	0.418795	3.05917	0.00188562302680917 .	31 x 30	1 p32	GLIS family zinc finger 1 [Source:HGNC Symbol;Acc:HGNC:29525]
ILMN_2052815	79	ILMN_2052815		1.19836	0.10463	0.372402	-0.29728	0.368312	2.62784	0.00589284852146565 .	33 x 29
ILMN_2329171	80	ILMN_2329171	SPDYE1	1.1915	0.0921282	0.371308	-0.252471	0.380289	2.72747	0.00456668046005548 .	34 x 37	7 p13	speedy/RINGO cell cycle regulator family member E1 [Source:HGNC Symbol;Acc:HGNC:16408]
ILMN_1675423	81	ILMN_1675423	ANO7	1.14715	0.126805	0.368422	-0.287075	0.561696	4.50341	2.43686361502959e-05 .	36 x 26	2 q37	anoctamin 7 [Source:HGNC Symbol;Acc:HGNC:31677]
ILMN_1804766	82	ILMN_1804766		1.11903	0.101001	0.367632	-0.217642	0.384648	2.76413	0.00415246306175709 .	34 x 38	15 q15
ILMN_1730097	83	ILMN_1730097		1.16328	0.105196	0.367344	-0.154068	0.344379	2.43319	0.00954922383266166 .	38 x 30
ILMN_1772185	84	ILMN_1772185		1.16092	0.10885	0.367282	-0.243042	0.455251	3.39164	0.000738999504430016 .	33 x 38	1 q21	long intergenic non-protein coding RNA 1138 [Source:HGNC Symbol;Acc:HGNC:49454]
ILMN_1881893	85	ILMN_1881893		1.15862	0.114911	0.366562	-0.207037	0.452113	3.36223	0.000804328627287187 .	33 x 29
ILMN_1893858	86	ILMN_1893858		1.15525	0.0858672	0.366241	-0.162699	0.272404	1.87795	0.0335130483842647 .	35 x 37	13 q12	long intergenic non-protein coding RNA 362 [Source:HGNC Symbol;Acc:HGNC:42682]
ILMN_1663213	87	ILMN_1663213	ITIH5	1.12879	0.101893	0.365762	-0.235121	0.352076	2.49517	0.00820722085333814 .	35 x 36	10 p14	inter-alpha-trypsin inhibitor heavy chain family member 5 [Source:HGNC Symbol;Acc:HGNC:21449]
ILMN_1714118	88	ILMN_1714118	CD164L2	1.17491	0.0859673	0.365669	-0.156706	0.441035	3.25964	0.00107790251734663 .	33 x 29	1 p36	CD164 molecule like 2 [Source:HGNC Symbol;Acc:HGNC:32043]
ILMN_3242647	89	ILMN_3242647		1.23091	0.107303	0.365594	-0.225733	0.433046	3.18681	0.00132339095159262 .	32 x 30
ILMN_3247129	90	ILMN_3247129		1.17229	0.0882821	0.364817	-0.149756	0.525884	4.10122	8.72492730705776e-05 .	31 x 29
ILMN_1656698	91	ILMN_1656698		1.14825	0.098527	0.364395	-0.236016	0.299907	2.08535	0.021435587166879 .	35 x 37
ILMN_1664453	92	ILMN_1664453		1.16173	0.0915177	0.363876	-0.168463	0.33362	2.34748	0.0117319358160644 .	31 x 28
ILMN_1801814	93	ILMN_1801814	VEGFB	1.14026	0.15407	0.363794	-0.488559	0.282436	1.95298	0.0285999817934699 .	32 x 36	11 q13	vascular endothelial growth factor B [Source:HGNC Symbol;Acc:HGNC:12681]
ILMN_1657002	94	ILMN_1657002	OR51B5	1.25204	0.0983497	0.362545	-0.210829	0.460698	3.44307	0.000636722516564325 .	34 x 35	11 p15	olfactory receptor family 51 subfamily B member 5 [Source:HGNC Symbol;Acc:HGNC:19599]
ILMN_1689043	95	ILMN_1689043	DRD5	1.16379	0.126051	0.362229	-0.236463	0.4541	3.38083	0.000762390214186226 .	34 x 34	4 p16	dopamine receptor D5 [Source:HGNC Symbol;Acc:HGNC:3026]
ILMN_2346836	96	ILMN_2346836	HSF5	1.12105	0.102067	0.361486	-0.277158	0.229244	1.56224	0.0626983882612009 .	33 x 38	17 q22	heat shock transcription factor 5 [Source:HGNC Symbol;Acc:HGNC:26862]
ILMN_1797806	97	ILMN_1797806	CGGBP1	1.16793	0.138393	0.361435	-0.294213	0.470252	3.53449	0.000487399499800034 .	34 x 25	3 p11	CGG triplet repeat binding protein 1 [Source:HGNC Symbol;Acc:HGNC:1888]
ILMN_3233455	98	ILMN_3233455		1.1623	0.0923143	0.361428	-0.162831	0.381877	2.7408	0.00441183520856037 .	35 x 37
ILMN_1812222	99	ILMN_1812222	ZNF2	1.16725	0.120907	0.361183	-0.269414	0.584093	4.77331	1.01542070187755e-05 .	39 x 29	2 q11	zinc finger protein 2 [Source:HGNC Symbol;Acc:HGNC:12991]
ILMN_1832672	100	ILMN_1832672		1.32044	0.0980906	0.35959	-0.14826	0.199779	1.35244	0.0915716439166463 .	30 x 28
ILMN_1808241	101	ILMN_1808241	PNPLA1	1.16285	0.101667	0.35851	-0.214994	0.351787	2.49283	0.0082545966805998 .	35 x 30	6 p21	patatin like phospholipase domain containing 1 [Source:HGNC Symbol;Acc:HGNC:21246]
ILMN_1685562	102	ILMN_1685562		1.16859	0.107549	0.3584	-0.338501	0.259293	1.78086	0.0409198158596233 .	35 x 37
ILMN_1813585	103	ILMN_1813585	FEZF1	1.13309	0.122977	0.358274	-0.316716	0.438284	3.23446	0.00115745029386893 .	35 x 36	7 q31	FEZ family zinc finger 1 [Source:HGNC Symbol;Acc:HGNC:22788]
ILMN_1671190	104	ILMN_1671190		1.21097	0.0971885	0.357276	-0.241465	0.323971	2.27149	0.0140309125256683 .	32 x 29
ILMN_1739404	105	ILMN_1739404		1.12623	0.125584	0.357076	-0.405324	0.214641	1.45775	0.0760057429976553 .	27 x 31	2 q37
ILMN_3185087	106	ILMN_3185087		1.11391	0.103081	0.356681	-0.220247	0.393024	2.83518	0.00344681463131491 .	32 x 30
ILMN_1780991	107	ILMN_1780991	DND1	1.17333	0.112985	0.356214	-0.282493	0.307119	2.14065	0.0189411197500635 .	35 x 38	5 q31	DND microRNA-mediated repression inhibitor 1 [Source:HGNC Symbol;Acc:HGNC:23799]
ILMN_1788623	108	ILMN_1788623	IL1RL1	1.14259	0.119522	0.355434	-0.316842	0.453406	3.37433	0.000776804695756361 .	39 x 28	2 q12	interleukin 1 receptor like 1 [Source:HGNC Symbol;Acc:HGNC:5998]
ILMN_1763732	109	ILMN_1763732	ZC3H13	1.17361	0.0879955	0.355184	-0.211614	0.439683	3.24725	0.00111637551031607 .	35 x 36	13 q14	zinc finger CCCH-type containing 13 [Source:HGNC Symbol;Acc:HGNC:20368]
ILMN_1666316	110	ILMN_1666316	ADGB	1.2023	0.0979279	0.354247	-0.244124	0.44228	3.27107	0.0010435255390433 .	34 x 38	6 q24	androglobin [Source:HGNC Symbol;Acc:HGNC:21212]
ILMN_3270430	111	ILMN_3270430		1.11074	0.0933318	0.353601	-0.16282	0.43947	3.2453	0.00112254576515114 .	35 x 29
ILMN_1685970	112	ILMN_1685970	PDZD7	1.13241	0.121856	0.353034	-0.390837	0.412782	3.00614	0.00217969634741866 .	38 x 30	10 q24	PDZ domain containing 7 [Source:HGNC Symbol;Acc:HGNC:26257]
ILMN_1758390	113	ILMN_1758390		1.16967	0.0796187	0.352893	-0.159389	0.200532	1.35776	0.0907315094157335 .	34 x 37	15 q11	WAS protein homolog associated with actin, golgi membranes and microtubules pseudogene 3 [Source:HGNC Symbol;Acc:HGNC:27892]
ILMN_1878928	114	ILMN_1878928		1.17373	0.0948638	0.352825	-0.181596	0.482066	3.64974	0.000346456924135818 .	34 x 37	8 p11
ILMN_1795407	115	ILMN_1795407	CRYZL1	1.29369	0.116303	0.352645	-0.307913	0.451086	3.35264	0.000826793760256184 .	38 x 30	21 q22	crystallin zeta like 1 [Source:HGNC Symbol;Acc:HGNC:2420]
ILMN_1774586	116	ILMN_1774586	NR4A3	0.999392	0.182775	0.352434	-0.987482	0.244528	1.6728	0.0507321562590735 .	37 x 30	9 q31	nuclear receptor subfamily 4 group A member 3 [Source:HGNC Symbol;Acc:HGNC:7982]
ILMN_1739714	117	ILMN_1739714	SCUBE1	1.17892	0.112989	0.351936	-0.282037	0.416196	3.03619	0.00200812875118617 .	35 x 37	22 q13	signal peptide, CUB domain and EGF like domain containing 1 [Source:HGNC Symbol;Acc:HGNC:13441]
ILMN_1689749	118	ILMN_1689749		1.17004	0.102472	0.351512	-0.299757	0.423282	3.09905	0.00168946267254011 .	35 x 31	15 q21	EIF3J antisense RNA 1 (head to head) [Source:HGNC Symbol;Acc:HGNC:48616]
ILMN_2306935	119	ILMN_2306935	CFAP65	1.12006	0.115014	0.351417	-0.339616	0.301491	2.09746	0.0208658237373844 .	32 x 29	2 q35	cilia and flagella associated protein 65 [Source:HGNC Symbol;Acc:HGNC:25325]
ILMN_1683641	120	ILMN_1683641		1.12759	0.0989471	0.35117	-0.166564	0.226569	1.54302	0.0649945232206477 .	37 x 30
ILMN_3198425	121	ILMN_3198425		1.12588	0.0959179	0.350701	-0.307462	0.350887	2.48556	0.00840342077864009 .	35 x 37
ILMN_1689432	122	ILMN_1689432	MPC1L	1.12527	0.096986	0.349092	-0.233912	0.405752	2.94475	0.0025737014529148 .	34 x 29	X p11	mitochondrial pyruvate carrier 1-like [Source:HGNC Symbol;Acc:HGNC:44205]
ILMN_1732023	123	ILMN_1732023	PRDM7	1.17898	0.0898978	0.348915	-0.151465	0.447796	3.32202	0.000902577561501028 .	38 x 36	16 q24	PR/SET domain 7 [Source:HGNC Symbol;Acc:HGNC:9351]
ILMN_1893335	124	ILMN_1893335		1.21291	0.0835569	0.347666	-0.21542	0.0996131	0.664062	0.255057931712147 .	40 x 37
ILMN_1862305	125	ILMN_1862305		1.18842	0.0871994	0.347639	-0.149507	0.353568	2.50725	0.00796655847936112 .	36 x 25
ILMN_1722426	126	ILMN_1722426	OR7D2	1.02901	0.13538	0.346624	-0.255773	0.155937	1.04718	0.150368165204575 .	34 x 32	19 p13	olfactory receptor family 7 subfamily D member 2 [Source:HGNC Symbol;Acc:HGNC:8378]
ILMN_1689604	127	ILMN_1689604	ZNF876P	1.15856	0.0987142	0.345968	-0.208265	0.373457	2.67045	0.00528745919996121 .	32 x 29	4 p16	zinc finger protein 876, pseudogene [Source:HGNC Symbol;Acc:HGNC:32472]
ILMN_1765670	128	ILMN_1765670	MTHFD2P1	1.10701	0.134496	0.345752	-0.510669	0.388837	2.79956	0.00378537081101737 .	38 x 27	3 q11	methylenetetrahydrofolate dehydrogenase (NADP+ dependent) 2, methenyltetrahydrofolate cyclohydrolase pseudogene 1 [Source:HGNC Symbol;Acc:HGNC:48859]
ILMN_1775590	129	ILMN_1775590		1.18028	0.0897522	0.345443	-0.181395	0.329052	2.3114	0.0127774219875211 .	34 x 30	15 q25	SCAN domain containing 2 pseudogene [Source:HGNC Symbol;Acc:HGNC:10567]
ILMN_1873112	130	ILMN_1873112		1.18102	0.126792	0.344942	-0.25806	0.357785	2.54152	0.00731822685881345 .	33 x 29
ILMN_1743217	131	ILMN_1743217	SNORD32A	1.21985	0.0999807	0.3445	-0.192334	0.50435	3.87432	0.000175856630858284 .	37 x 29	19 q13	small nucleolar RNA, C/D box 32A [Source:HGNC Symbol;Acc:HGNC:10159]
ILMN_1674068	132	ILMN_1674068		1.23911	0.093594	0.343889	-0.186941	0.55615	4.43889	2.99775268979285e-05 .	32 x 30
ILMN_1792396	133	ILMN_1792396	LOC102723623	1.08936	0.106388	0.343629	-0.301501	0.485942	3.68811	0.00030892978363728 .	35 x 31	15 q11	golgin A6 family-like 22 [Source:HGNC Symbol;Acc:HGNC:50289]
ILMN_1690004	134	ILMN_1690004	OR4K2	1.11285	0.0926434	0.343435	-0.157926	0.461912	3.4546	0.000615726435313935 .	34 x 35	14 q11	olfactory receptor family 4 subfamily K member 2 [Source:HGNC Symbol;Acc:HGNC:14728]
ILMN_1683692	135	ILMN_1683692	LRCH1	1.13036	0.103849	0.343122	-0.298024	0.316925	2.2165	0.0159366714070581 .	35 x 38	13 q14	leucine rich repeats and calponin homology domain containing 1 [Source:HGNC Symbol;Acc:HGNC:20309]
ILMN_1738262	136	ILMN_1738262		1.2002	0.0933989	0.343118	-0.206476	0.366582	2.61357	0.00610936290486408 .	34 x 37
ILMN_1785109	137	ILMN_1785109	RSPH10B2	1.15986	0.0956143	0.340665	-0.161202	0.433821	3.19383	0.00129759111859995 .	33 x 30	7 p22	radial spoke head 10 homolog B2 [Source:HGNC Symbol;Acc:HGNC:34385]
ILMN_2203748	138	ILMN_2203748		1.14099	0.141895	0.340419	-0.428251	0.358637	2.54846	0.0071928959883526 .	38 x 31	3 p24	VENT homeobox pseudogene 7 [Source:HGNC Symbol;Acc:HGNC:13638]
ILMN_1767303	139	ILMN_1767303		1.2389	0.107857	0.339654	-0.258375	0.440607	3.25571	0.00108996036933862 .	31 x 30
ILMN_3239416	140	ILMN_3239416		1.12694	0.114795	0.339587	-0.283046	0.364042	2.59269	0.00643944613414171 .	31 x 27
ILMN_1698140	141	ILMN_1698140	LRRC29	1.05169	0.108552	0.339265	-0.259445	0.426481	3.12765	0.00156078231426116 .	33 x 30	16 q22	leucine rich repeat containing 29 [Source:HGNC Symbol;Acc:HGNC:13605]
ILMN_3239580	142	ILMN_3239580		1.0972	0.101787	0.339137	-0.198828	0.376172	2.69305	0.0049901126677937 .	34 x 37
ILMN_1906397	143	ILMN_1906397		1.18629	0.0915569	0.338949	-0.240264	0.448856	3.33187	0.000877519811559591 .	36 x 37	22 q11	long intergenic non-protein coding RNA 1311 [Source:HGNC Symbol;Acc:HGNC:50503]
ILMN_3237761	144	ILMN_3237761		1.22527	0.100026	0.338938	-0.234776	0.234915	1.60311	0.0580330819401009 .	29 x 29
ILMN_1679632	145	ILMN_1679632		1.1295	0.101586	0.338636	-0.210197	0.472612	3.55731	0.000455722612286213 .	38 x 32
ILMN_3302003	146	ILMN_3302003		1.15264	0.07741	0.33826	-0.136195	0.347332	2.4569	0.00901404118881299 .	32 x 29
ILMN_1663948	147	ILMN_1663948	FRMD4B	1.12885	0.101304	0.337961	-0.273664	0.402802	2.91918	0.00275672862178999 .	35 x 27	3 p14	FERM domain containing 4B [Source:HGNC Symbol;Acc:HGNC:24886]
ILMN_1743715	148	ILMN_1743715	FLG2	1.19896	0.107503	0.336425	-0.297263	0.503644	3.86706	0.000179804013809903 .	37 x 28	1 q21	filaggrin family member 2 [Source:HGNC Symbol;Acc:HGNC:33276]
ILMN_2281786	149	ILMN_2281786	RTN1	1.12211	0.102471	0.336227	-0.300672	0.396292	2.86312	0.00320117287713584 .	30 x 28	14 q23	reticulon 1 [Source:HGNC Symbol;Acc:HGNC:10467]
ILMN_2294644	150	ILMN_2294644	RFWD2	1.12233	0.119716	0.336139	-0.371143	0.378811	2.71509	0.00471497011223909 .	37 x 28	1 q25	ring finger and WD repeat domain 2 [Source:HGNC Symbol;Acc:HGNC:17440]
ILMN_1763359	151	ILMN_1763359		1.1602	0.0915618	0.335992	-0.252107	0.42759	3.13761	0.00151820606225561 .	34 x 29
ILMN_1668016	152	ILMN_1668016	NBPF26	1.14404	0.0838915	0.335745	-0.150379	0.373105	2.66752	0.00532714018780744 .	34 x 36	1 q21	neuroblastoma breakpoint family member 9 [Source:HGNC Symbol;Acc:HGNC:31991]
ILMN_1684192	153	ILMN_1684192	WIPI2	1.15575	0.0974695	0.334622	-0.300197	0.426646	3.12914	0.00155434933706655 .	34 x 38	7 p22	WD repeat domain, phosphoinositide interacting 2 [Source:HGNC Symbol;Acc:HGNC:32225]
ILMN_1718266	154	ILMN_1718266	DGKI	0.988162	0.133001	0.334463	-0.421465	0.181124	1.22164	0.114173807983152 .	32 x 26	7 q33	diacylglycerol kinase iota [Source:HGNC Symbol;Acc:HGNC:2855]
ILMN_2353030	155	ILMN_2353030	GRAPL	1.17145	0.106379	0.334388	-0.225232	0.385186	2.76867	0.00410364780076855 .	36 x 25	17 p11	GRB2-related adaptor protein [Source:HGNC Symbol;Acc:HGNC:4562]
ILMN_1878778	156	ILMN_1878778		1.1247	0.0832345	0.334378	-0.237058	0.20796	1.41028	0.0827432365203786 .	30 x 28
ILMN_2335109	157	ILMN_2335109	RLIM	1.14269	0.10842	0.333733	-0.214535	0.62813	5.3547	1.48236837538285e-06 .	33 x 34	X q13	ring finger protein, LIM domain interacting [Source:HGNC Symbol;Acc:HGNC:13429]
ILMN_3258698	158	ILMN_3258698		1.16113	0.106813	0.333092	-0.217274	0.54422	4.30298	4.62359979207516e-05 .	36 x 37
ILMN_1805425	159	ILMN_1805425		1.15	0.111241	0.332538	-0.242877	0.475397	3.58437	0.0004207059433049 .	34 x 30
ILMN_1757355	160	ILMN_1757355	FBXO4	1.20827	0.0901228	0.332425	-0.178896	0.280721	1.94011	0.0293963002378651 .	33 x 30	5 p13	F-box protein 4 [Source:HGNC Symbol;Acc:HGNC:13583]
ILMN_1652866	161	ILMN_1652866	LMX1B	1.16575	0.101409	0.331541	-0.229173	0.506943	3.90112	0.000162015803413573 .	38 x 30	9 q33	LIM homeobox transcription factor 1 beta [Source:HGNC Symbol;Acc:HGNC:6654]
ILMN_1698444	162	ILMN_1698444	LOC107984055	1.13823	0.110545	0.330241	-0.272662	0.525434	4.09637	8.8580557366047e-05 .	37 x 30	X q28	opsin 1 (cone pigments), medium-wave-sensitive 2 [Source:HGNC Symbol;Acc:HGNC:26952]
ILMN_1782006	163	ILMN_1782006	NBPF3	1.10023	0.122159	0.329746	-0.406306	0.321544	2.2525	0.0146646439977118 .	32 x 35	1 p36	neuroblastoma breakpoint family member 3 [Source:HGNC Symbol;Acc:HGNC:25076]
ILMN_1712715	164	ILMN_1712715	ANAPC11	1.21418	0.114764	0.329616	-0.23388	0.304144	2.11779	0.0199393944857506 .	34 x 25	17 q25	anaphase promoting complex subunit 11 [Source:HGNC Symbol;Acc:HGNC:14452]
ILMN_1676402	165	ILMN_1676402		1.14223	0.117243	0.329503	-0.313555	0.471626	3.54776	0.000468721748598355 .	36 x 28
ILMN_1701521	166	ILMN_1701521		1.14776	0.120939	0.329009	-0.252869	0.162451	1.09208	0.140370197030999 .	35 x 23	8 q21
ILMN_1656448	167	ILMN_1656448		1.12313	0.100112	0.328429	-0.244081	0.501271	3.8427	0.000193666109590374 .	32 x 31
ILMN_1651279	168	ILMN_1651279		1.24327	0.082276	0.328417	-0.144735	0.365613	2.6056	0.00623350908882192 .	33 x 29
ILMN_1684184	169	ILMN_1684184	DYRK2	1.26133	0.117777	0.328163	-0.217425	0.61445	5.16607	2.78054647973036e-06 .	34 x 30	12 q15	dual specificity tyrosine phosphorylation regulated kinase 2 [Source:HGNC Symbol;Acc:HGNC:3093]
ILMN_3242902	170	ILMN_3242902		1.0973	0.100629	0.327902	-0.253874	0.457457	3.41241	0.000695938639599492 .	34 x 30
ILMN_3238018	171	ILMN_3238018		1.10639	0.102103	0.327871	-0.219537	0.325479	2.28331	0.0136486540713745 .	36 x 30
ILMN_1722496	172	ILMN_1722496	OR4L1	1.21715	0.103755	0.327674	-0.212714	0.413102	3.00895	0.00216308837845469 .	37 x 32	14 q11	olfactory receptor family 4 subfamily L member 1 [Source:HGNC Symbol;Acc:HGNC:15356]
ILMN_1752412	173	ILMN_1752412	KCNC1	0.995469	0.145785	0.327174	-0.399128	0.163031	1.09609	0.139500882019502 .	38 x 33	11 p15	potassium voltage-gated channel subfamily C member 1 [Source:HGNC Symbol;Acc:HGNC:6233]
ILMN_1676435	174	ILMN_1676435	LINC00670	1.17446	0.109187	0.326807	-0.339051	0.475221	3.58266	0.000422841973523713 .	39 x 31	17 p12	long intergenic non-protein coding RNA 670 [Source:HGNC Symbol;Acc:HGNC:44338]
ILMN_1680952	175	ILMN_1680952	LGALS16	1.13696	0.106671	0.326205	-0.279077	0.390966	2.81765	0.00360972858663244 .	35 x 37	19 q13	galectin 16 [Source:HGNC Symbol;Acc:HGNC:40039]
ILMN_1744497	176	ILMN_1744497		1.13792	0.0882919	0.325947	-0.238663	0.251	1.72001	0.0462293672854088 .	34 x 37
ILMN_1654249	177	ILMN_1654249		1.26075	0.08408	0.325773	-0.206402	0.617726	5.21054	2.39815833857904e-06 .	33 x 29
ILMN_1895008	178	ILMN_1895008		1.16356	0.0870419	0.325464	-0.190265	0.645347	5.60389	6.42509406567626e-07 .	32 x 30
ILMN_1821510	179	ILMN_1821510		1.17598	0.100189	0.325455	-0.263491	0.293101	2.03352	0.0240289417389021 .	38 x 26
ILMN_1655114	180	ILMN_1655114	ABR	1.15966	0.0963717	0.325329	-0.212474	0.414866	3.02447	0.00207351351232377 .	33 x 35	17 p13	active BCR-related [Source:HGNC Symbol;Acc:HGNC:81]
ILMN_1685856	181	ILMN_1685856	FAM92A	1.19814	0.103068	0.324748	-0.306145	0.305498	2.12819	0.0194799103195614 .	32 x 30	8 q22	family with sequence similarity 92 member A [Source:HGNC Symbol;Acc:HGNC:30452]
ILMN_2077008	182	ILMN_2077008	WDR38	1.18442	0.0965256	0.323798	-0.319216	0.274056	1.89025	0.0326611049560714 .	31 x 27	9 q33	WD repeat domain 38 [Source:HGNC Symbol;Acc:HGNC:23745]
ILMN_1874253	183	ILMN_1874253		1.18738	0.101054	0.323383	-0.211706	0.492281	3.75148	0.000255350228817175 .	37 x 30
ILMN_3262298	184	ILMN_3262298		1.13453	0.114351	0.323323	-0.313761	0.522284	4.06257	9.84169562853188e-05 .	37 x 27
ILMN_1703297	185	ILMN_1703297		1.17475	0.0940357	0.323228	-0.151356	0.314169	2.19511	0.0167382163141698 .	34 x 30
ILMN_2240457	186	ILMN_2240457	HPCAL1	1.12593	0.100547	0.323103	-0.383397	0.226749	1.54431	0.0648383706320181 .	35 x 38	2 p25	hippocalcin like 1 [Source:HGNC Symbol;Acc:HGNC:5145]
ILMN_1776014	187	ILMN_1776014		1.16766	0.111846	0.323064	-0.23868	0.27904	1.9275	0.0301942201091896 .	35 x 29	14 q32	immunoglobulin heavy variable 1-58 [Source:HGNC Symbol;Acc:HGNC:5555]
ILMN_1736969	188	ILMN_1736969	SLITRK3	1.14824	0.0919155	0.322982	-0.159964	0.381723	2.73951	0.00442660336055323 .	31 x 27	3 q26	SLIT and NTRK like family member 3 [Source:HGNC Symbol;Acc:HGNC:23501]
ILMN_1735185	189	ILMN_1735185	CSTF1	1.13785	0.110072	0.322921	-0.232351	0.445418	3.3	0.000961123615926152 .	32 x 29	20 q13	cleavage stimulation factor subunit 1 [Source:HGNC Symbol;Acc:HGNC:2483]
ILMN_1718687	190	ILMN_1718687	TPPP	1.18352	0.113575	0.322893	-0.28056	0.385803	2.77387	0.00404831291738117 .	36 x 28	5 p15	tubulin polymerization promoting protein [Source:HGNC Symbol;Acc:HGNC:24164]
ILMN_1711650	191	ILMN_1711650	KCNE5	1.19396	0.10232	0.322431	-0.230189	0.515243	3.98782	0.000124081612083993 .	33 x 38	X q23	potassium voltage-gated channel subfamily E regulatory subunit 5 [Source:HGNC Symbol;Acc:HGNC:6241]
ILMN_1835631	192	ILMN_1835631		1.21656	0.0890298	0.321993	-0.172179	0.227887	1.55248	0.0638557360606965 .	33 x 28
ILMN_1733065	193	ILMN_1733065		1.13832	0.10141	0.321827	-0.220946	0.416335	3.03742	0.00200143126135854 .	33 x 30
ILMN_1685582	194	ILMN_1685582	MYT1L	1.1261	0.111788	0.321548	-0.245942	0.394557	2.84827	0.00332960715316699 .	35 x 34	2 p25	myelin transcription factor 1 like [Source:HGNC Symbol;Acc:HGNC:7623]
ILMN_3220521	195	ILMN_3220521		1.1052	0.0870923	0.321516	-0.131484	0.351889	2.49366	0.0082378045744731 .	35 x 36
ILMN_1652737	196	ILMN_1652737		1.16194	0.110437	0.321473	-0.255216	0.474369	3.57436	0.000433344040535966 .	34 x 38
ILMN_1762409	197	ILMN_1762409		1.14899	0.0993515	0.321305	-0.268423	0.292182	2.02655	0.0243980940325232 .	35 x 35	X p22	phosducin-like 2 pseudogene 1 [Source:HGNC Symbol;Acc:HGNC:50340]
ILMN_1663649	198	ILMN_1663649	LINC00619	1.20002	0.0901837	0.321284	-0.203226	0.360083	2.56026	0.0069843650298882 .	39 x 33	10 q11	long intergenic non-protein coding RNA 619 [Source:HGNC Symbol;Acc:HGNC:31657]
ILMN_1687506	199	ILMN_1687506	XXYLT1	1.23891	0.0769716	0.320205	-0.171617	0.468048	3.51326	0.000518740888849734 .	35 x 36	3 q29	xyloside xylosyltransferase 1 [Source:HGNC Symbol;Acc:HGNC:26639]
ILMN_1910334	200	ILMN_1910334	KCNJ2-AS1	1.24904	0.101366	0.320101	-0.173172	0.373642	2.67198	0.00526680497255683 .	32 x 31	17 q24	KCNJ2 antisense RNA 1 (head to head) [Source:HGNC Symbol;Acc:HGNC:43720]
ILMN_1801053	201	ILMN_1801053	NPAP1	1.21214	0.125836	0.319977	-0.480285	0.512554	3.95956	0.000135384781654868 .	39 x 31	15 q11	nuclear pore associated protein 1 [Source:HGNC Symbol;Acc:HGNC:1190]
ILMN_1916146	202	ILMN_1916146		1.17161	0.110401	0.319857	-0.252219	0.420431	3.07368	0.00181188445254676 .	33 x 36
ILMN_1872400	203	ILMN_1872400		1.27306	0.0776545	0.319758	-0.114478	0.542055	4.27871	4.99330836443157e-05 .	34 x 29
ILMN_1706469	204	ILMN_1706469		1.16067	0.12108	0.319751	-0.427704	0.315352	2.20429	0.0163900518607094 .	31 x 30	10 q11	solute carrier family 9 member 3 pseudogene 3 [Source:HGNC Symbol;Acc:HGNC:33492]
ILMN_2328327	205	ILMN_2328327	SMTN	1.18983	0.109179	0.31937	-0.219241	0.487716	3.70577	0.000292996780519417 .	32 x 30	22 q12	smoothelin [Source:HGNC Symbol;Acc:HGNC:11126]
ILMN_3180294	206	ILMN_3180294		1.35153	0.0996394	0.31905	-0.192519	0.187774	1.26811	0.105714365141969 .	31 x 28
ILMN_1697378	207	ILMN_1697378		1.12909	0.097201	0.318695	-0.147366	0.25784	1.77017	0.041813468155254 .	36 x 38
ILMN_1751276	208	ILMN_1751276	BDNF	1.22916	0.0788565	0.318221	-0.173009	0.499473	3.82433	0.000204801228613993 .	33 x 29	11 p14	brain derived neurotrophic factor [Source:HGNC Symbol;Acc:HGNC:1033]
ILMN_1692294	209	ILMN_1692294		1.17529	0.0958304	0.317995	-0.181331	0.436589	3.21899	0.001209028690069 .	33 x 30
ILMN_1900344	210	ILMN_1900344		1.17739	0.105779	0.317693	-0.223084	0.399162	2.88777	0.00299808489423525 .	38 x 30
ILMN_3240989	211	ILMN_3240989		1.13367	0.103611	0.317236	-0.204625	0.290974	2.0174	0.0248897807653743 .	33 x 25
ILMN_3270706	212	ILMN_3270706		1.15629	0.123188	0.316319	-0.243796	0.471331	3.54491	0.000472676708029973 .	36 x 36
ILMN_3239495	213	ILMN_3239495		1.1115	0.101181	0.315887	-0.265511	0.324219	2.27343	0.0139674399792138 .	34 x 30
ILMN_1672908	214	ILMN_1672908	TWIST1	1.17209	0.0952738	0.315845	-0.254215	0.463126	3.46616	0.000595348208158208 .	35 x 38	7 p21	twist family bHLH transcription factor 1 [Source:HGNC Symbol;Acc:HGNC:12428]
ILMN_1716676	215	ILMN_1716676	DRC3	1.15594	0.0989482	0.315733	-0.284022	0.492185	3.75051	0.000256095728285444 .	34 x 28	17 p11	dynein regulatory complex subunit 3 [Source:HGNC Symbol;Acc:HGNC:25384]
ILMN_1892996	216	ILMN_1892996		1.19015	0.116366	0.315623	-0.42196	0.332204	2.33627	0.0120481668021482 .	39 x 31
ILMN_1710229	217	ILMN_1710229	ARRDC2	1.27451	0.108221	0.31554	-0.267654	0.492034	3.74899	0.000257271356724154 .	36 x 26	19 p13	arrestin domain containing 2 [Source:HGNC Symbol;Acc:HGNC:25225]
ILMN_1818835	218	ILMN_1818835		1.20698	0.120962	0.314513	-0.297045	0.396431	2.86432	0.00319101988861537 .	38 x 29
ILMN_2066904	219	ILMN_2066904	OR4C12	1.17013	0.105683	0.314435	-0.187005	0.326008	2.28746	0.0135166839572189 .	34 x 38	11 p11	olfactory receptor family 4 subfamily C member 12 [Source:HGNC Symbol;Acc:HGNC:15168]
ILMN_1780783	220	ILMN_1780783	SOCS7	1.25243	0.096201	0.314209	-0.235154	0.520748	4.04616	0.000103566108921593 .	34 x 35	17 q12	suppressor of cytokine signaling 7 [Source:HGNC Symbol;Acc:HGNC:29846]
ILMN_1908220	221	ILMN_1908220		1.20161	0.0912218	0.313735	-0.207229	0.341554	2.41058	0.0100861769076894 .	33 x 29
ILMN_1678159	222	ILMN_1678159		1.16027	0.102217	0.313159	-0.286999	0.3797	2.72254	0.0046252910476734 .	35 x 36
ILMN_1795702	223	ILMN_1795702	POLR2M	1.17695	0.107391	0.313053	-0.235612	0.441597	3.2648	0.00106224882506734 .	39 x 29	15 q21	RNA polymerase II subunit M [Source:HGNC Symbol;Acc:HGNC:14862]
ILMN_1697527	224	ILMN_1697527		1.15224	0.123365	0.312772	-0.438167	0.319909	2.23974	0.0151049533792877 .	31 x 28
ILMN_3267820	225	ILMN_3267820		1.11336	0.0962419	0.312574	-0.236961	0.452288	3.36387	0.000800546490474785 .	39 x 29
ILMN_1676797	226	ILMN_1676797	C8orf37	1.15308	0.0824833	0.31248	-0.195907	0.434886	3.2035	0.00126285641178236 .	35 x 37	8 q22	chromosome 8 open reading frame 37 [Source:HGNC Symbol;Acc:HGNC:27232]
ILMN_1674538	227	ILMN_1674538		1.22673	0.0946932	0.312402	-0.219477	0.115026	0.768096	0.223266529036277 .	35 x 39	7 q36
ILMN_1751645	228	ILMN_1751645		1.18613	0.0805804	0.312198	-0.204481	0.279368	1.92996	0.0300372670504728 .	35 x 39	17 p13	olfactory receptor family 3 subfamily A member 4 pseudogene [Source:HGNC Symbol;Acc:HGNC:15510]
ILMN_1681109	229	ILMN_1681109		1.10996	0.0959053	0.312124	-0.255724	0.480411	3.63344	0.000363697812260089 .	32 x 30
ILMN_1744398	230	ILMN_1744398	ZSCAN10	1.01377	0.112787	0.311992	-0.248193	0.198137	1.34088	0.0934206918398204 .	38 x 31	16 p13	zinc finger and SCAN domain containing 10 [Source:HGNC Symbol;Acc:HGNC:12997]
ILMN_1652687	231	ILMN_1652687	TMEM198B	1.11863	0.106189	0.310732	-0.367441	0.374869	2.68219	0.00513103327226094 .	34 x 28	12 q13	transmembrane protein 198B (pseudogene) [Source:HGNC Symbol;Acc:HGNC:43629]
ILMN_1705656	232	ILMN_1705656		1.11391	0.0918124	0.310201	-0.14539	0.265903	1.82967	0.0370398438410351 .	31 x 27	18 q11	AQP4 antisense RNA 1 [Source:HGNC Symbol;Acc:HGNC:26399]
ILMN_1769072	233	ILMN_1769072		1.14816	0.10223	0.309953	-0.198933	0.471041	3.54211	0.000476588608994799 .	35 x 36	5 q35
ILMN_1779051	234	ILMN_1779051	CYP2A7	1.21018	0.0810227	0.308894	-0.224153	0.480273	3.63209	0.000365164136063356 .	34 x 30	19 q13	cytochrome P450 family 2 subfamily A member 7 [Source:HGNC Symbol;Acc:HGNC:2611]
ILMN_1739230	235	ILMN_1739230		1.11022	0.111882	0.308632	-0.303563	0.385714	2.77312	0.00405622894668556 .	35 x 30
ILMN_3270993	236	ILMN_3270993		1.134	0.0869669	0.308057	-0.187605	0.402671	2.91804	0.00276510208808012 .	34 x 32
ILMN_1714669	237	ILMN_1714669	CELF4	1.12307	0.100801	0.307665	-0.223375	0.242831	1.66046	0.0519666861175145 .	35 x 31	18 q12	CUGBP, Elav-like family member 4 [Source:HGNC Symbol;Acc:HGNC:14015]
ILMN_1748792	238	ILMN_1748792		1.17835	0.0950227	0.307577	-0.236269	0.38641	2.77901	0.00399445504969687 .	35 x 37
ILMN_3310855	239	ILMN_3310855		1.11246	0.103052	0.307573	-0.352625	0.365485	2.60454	0.0062501313795974 .	35 x 34
ILMN_2401844	240	ILMN_2401844	PATZ1	1.14884	0.0864693	0.307439	-0.252941	0.359567	2.55605	0.00705822169837422 .	34 x 28	22 q12	POZ/BTB and AT hook containing zinc finger 1 [Source:HGNC Symbol;Acc:HGNC:13071]
ILMN_1696738	241	ILMN_1696738	KRTAP9-4	1.20479	0.107811	0.30705	-0.274721	0.410022	2.98197	0.00232757632273961 .	37 x 33	17 q21	keratin associated protein 9-4 [Source:HGNC Symbol;Acc:HGNC:18902]
ILMN_2285390	242	ILMN_2285390		1.03236	0.121589	0.307032	-0.33471	0.394963	2.85175	0.00329911066984623 .	30 x 32
ILMN_2353633	243	ILMN_2353633	ADGRE2	1.37186	0.0929942	0.306857	-0.255924	0.145302	0.974166	0.167649815656326 .	27 x 31	19 p13	adhesion G protein-coupled receptor E2 [Source:HGNC Symbol;Acc:HGNC:3337]
ILMN_1713800	244	ILMN_1713800		1.20266	0.0979714	0.306363	-0.286302	0.436556	3.21869	0.00121003749599247 .	37 x 29
ILMN_1779555	245	ILMN_1779555	OR10J5	1.116	0.102171	0.30532	-0.233266	0.320059	2.24091	0.015063994437703 .	39 x 27	1 q23	olfactory receptor family 10 subfamily J member 5 [Source:HGNC Symbol;Acc:HGNC:14993]
ILMN_1789358	246	ILMN_1789358	ZNF628	1.21768	0.0892014	0.304487	-0.226745	0.386013	2.77565	0.00402956601682347 .	32 x 28	19 q13	zinc finger protein 628 [Source:HGNC Symbol;Acc:HGNC:28054]
ILMN_1682357	247	ILMN_1682357		1.19716	0.100552	0.304283	-0.244012	0.339511	2.39428	0.0104901494471323 .	36 x 31
ILMN_3265183	248	ILMN_3265183		1.17205	0.102183	0.304146	-0.222083	0.36508	2.60122	0.00630272589927805 .	36 x 31
ILMN_1698060	249	ILMN_1698060		1.12669	0.0846663	0.304086	-0.231579	0.36926	2.63567	0.0057770843821805 .	30 x 28
ILMN_1653786	250	ILMN_1653786	USP47	1.17999	0.100658	0.303782	-0.235944	0.514798	3.98313	0.000125891909651843 .	34 x 31	11 p15	ubiquitin specific peptidase 47 [Source:HGNC Symbol;Acc:HGNC:20076]
ILMN_1656713	251	ILMN_1656713	IGLL1	1.11722	0.107965	0.30344	-0.264886	0.276026	1.90496	0.0316671798550552 .	31 x 35	22 q11	immunoglobulin lambda like polypeptide 1 [Source:HGNC Symbol;Acc:HGNC:5870]
ILMN_1674588	252	ILMN_1674588		1.14214	0.0996628	0.303216	-0.172067	0.537315	4.22601	5.8980965335298e-05 .	36 x 28
ILMN_1716236	253	ILMN_1716236		1.29488	0.0910098	0.303194	-0.140971	0.396949	2.86876	0.00315363673295732 .	36 x 36
ILMN_2175737	254	ILMN_2175737		1.05105	0.104241	0.302926	-0.254435	0.417434	3.04713	0.00194892697320492 .	35 x 28	19 p12	zinc finger protein 826, pseudogene [Source:HGNC Symbol;Acc:HGNC:33875]
ILMN_1688833	255	ILMN_1688833	HSFY2	1.21548	0.0876251	0.30266	-0.159275	0.319979	2.24028	0.0150859781773872 .	35 x 35	Y q11	heat shock transcription factor, Y-linked 2 [Source:HGNC Symbol;Acc:HGNC:23950]
ILMN_1762204	256	ILMN_1762204	GCSAML	1.18403	0.0990586	0.302521	-0.183654	0.275773	1.90307	0.0317934175621407 .	33 x 26	1 q44	germinal center associated signaling and motility like [Source:HGNC Symbol;Acc:HGNC:29583]
ILMN_1771043	257	ILMN_1771043	CBFA2T3	1.14008	0.0858651	0.302371	-0.190227	0.286147	1.98091	0.0269364602017492 .	35 x 38	16 q24	CBFA2/RUNX1 translocation partner 3 [Source:HGNC Symbol;Acc:HGNC:1537]
ILMN_1710943	258	ILMN_1710943	MAP2K5	1.12991	0.114407	0.302026	-0.342532	0.396271	2.86295	0.00320264092118916 .	33 x 31	15 q23	mitogen-activated protein kinase kinase 5 [Source:HGNC Symbol;Acc:HGNC:6845]
ILMN_3307972	259	ILMN_3307972		1.20991	0.103355	0.30164	-0.205532	0.492345	3.75212	0.000254855811289145 .	34 x 32
ILMN_3280170	260	ILMN_3280170		1.13329	0.0831842	0.30145	-0.131244	0.501506	3.84511	0.000192250557173423 .	32 x 30
ILMN_2296450	261	ILMN_2296450	GH2	0.950998	0.122756	0.301333	-0.2918	-0.0714732	-0.475315	0.681543344305868 .	37 x 38	17 q23	growth hormone 2 [Source:HGNC Symbol;Acc:HGNC:4262]
ILMN_1767367	262	ILMN_1767367		1.16983	0.0866512	0.301021	-0.141204	0.384757	2.76505	0.00414247103895393 .	38 x 30
ILMN_1719542	263	ILMN_1719542	SCART1	1.20819	0.0870195	0.300616	-0.234138	0.238604	1.62979	0.0551423995523062 .	34 x 36	10 q26	scavenger receptor protein family member [Source:EntrezGene;Acc:619207]
ILMN_1799086	264	ILMN_1799086	ZFP69B	1.15372	0.125401	0.300263	-0.245242	0.380837	2.73207	0.00451269422790535 .	39 x 32	1 p34	ZFP69 zinc finger protein B [Source:HGNC Symbol;Acc:HGNC:28053]
ILMN_1821588	265	ILMN_1821588	CCDC177	1.12522	0.0996669	0.300255	-0.261136	0.226262	1.54081	0.0652619259657702 .	30 x 28	14 q24	coiled-coil domain containing 177 [Source:HGNC Symbol;Acc:HGNC:23243]
ILMN_1751158	266	ILMN_1751158		1.19203	0.0906888	0.299743	-0.150949	0.529174	4.13682	7.80606262361649e-05 .	33 x 29
ILMN_2206224	267	ILMN_2206224		1.19582	0.0768262	0.299683	-0.152298	0.285438	1.97557	0.0272479052572265 .	31 x 30	KI270727.1
ILMN_1656225	268	ILMN_1656225	DUPD1	1.16305	0.0991911	0.299483	-0.225191	0.57098	4.61343	1.70837302038152e-05 .	33 x 31	10 q22	dual specificity phosphatase and pro isomerase domain containing 1 [Source:HGNC Symbol;Acc:HGNC:23481]
ILMN_1657991	269	ILMN_1657991		1.08409	0.115367	0.299393	-0.278963	0.45362	3.37633	0.000772339303531822 .	32 x 36
ILMN_1782349	270	ILMN_1782349		1.16015	0.106177	0.299346	-0.304389	0.39159	2.82295	0.00355968416561825 .	35 x 32
ILMN_1773914	271	ILMN_1773914	POU6F2	1.16878	0.0967281	0.299212	-0.169527	0.482691	3.65591	0.000340145944920156 .	33 x 28	7 p14	POU class 6 homeobox 2 [Source:HGNC Symbol;Acc:HGNC:21694]
ILMN_1763769	272	ILMN_1763769	IRX4	1.12583	0.121599	0.299135	-0.248852	0.260264	1.78802	0.0403303614439617 .	35 x 28	5 p15	iroquois homeobox 4 [Source:HGNC Symbol;Acc:HGNC:6129]
ILMN_1695376	273	ILMN_1695376		1.13222	0.0939538	0.29913	-0.26514	0.349473	2.47414	0.00864200083045019 .	34 x 31
ILMN_1654031	274	ILMN_1654031	TPTE2	1.00633	0.106888	0.299021	-0.189962	0.311395	2.17363	0.0175783920193546 .	30 x 29	13 q12	transmembrane phosphoinositide 3-phosphatase and tensin homolog 2 [Source:HGNC Symbol;Acc:HGNC:17299]
ILMN_3224922	275	ILMN_3224922		1.09551	0.113426	0.298866	-0.264554	0.23512	1.60459	0.0578694241410268 .	35 x 37
ILMN_1794879	276	ILMN_1794879	KRTAP10-9	1.11338	0.105496	0.298627	-0.286137	0.430751	3.16606	0.00140248206799098 .	33 x 38	21 q22	keratin associated protein 10-9 [Source:HGNC Symbol;Acc:HGNC:22971]
ILMN_3244353	277	ILMN_3244353		1.05646	0.142977	0.29836	-0.383268	0.123674	0.826709	0.206431439407389 .	40 x 37
ILMN_1839229	278	ILMN_1839229		1.17229	0.0979944	0.297961	-0.253586	0.397275	2.87156	0.00313026526484883 .	31 x 30
ILMN_2078975	279	ILMN_2078975	GRM3	1.18649	0.100832	0.297527	-0.194267	0.269731	1.85806	0.0349295262719442 .	34 x 39	7 q21	glutamate metabotropic receptor 3 [Source:HGNC Symbol;Acc:HGNC:4595]
ILMN_3306336	280	ILMN_3306336		1.23615	0.10024	0.297497	-0.191086	0.340578	2.40278	0.0102775718993942 .	37 x 27
ILMN_1672113	281	ILMN_1672113		1.20358	0.0928086	0.29735	-0.180393	0.397264	2.87146	0.00313109633671427 .	32 x 29	7 q11
ILMN_1656630	282	ILMN_1656630		1.13896	0.11271	0.297292	-0.234983	0.383842	2.75734	0.00422647663847719 .	35 x 39
ILMN_1812093	283	ILMN_1812093	UTS2B	1.13261	0.0928248	0.296978	-0.203784	0.286447	1.98318	0.0268053838838626 .	34 x 36	3 q28	urotensin 2B [Source:HGNC Symbol;Acc:HGNC:30894]
ILMN_3288466	284	ILMN_3288466		1.17317	0.0843553	0.296627	-0.164098	0.343972	2.42993	0.00962506753253667 .	36 x 37
ILMN_3239677	285	ILMN_3239677		1.10091	0.105687	0.296601	-0.209815	0.51531	3.98852	0.000123813105654014 .	34 x 33
ILMN_1673808	286	ILMN_1673808		1.09342	0.0964015	0.296353	-0.205646	0.361824	2.5745	0.00674007726633707 .	35 x 37	5 p15
ILMN_1661735	287	ILMN_1661735	NATD1	1.16414	0.0979409	0.296341	-0.325044	0.422893	3.09558	0.00170571188757074 .	35 x 36	17 p11	N-acetyltransferase domain containing 1 [Source:HGNC Symbol;Acc:HGNC:30770]
ILMN_3306972	288	ILMN_3306972		1.13683	0.121051	0.296324	-0.374183	0.376592	2.69655	0.00494539869605415 .	34 x 37
ILMN_2188822	289	ILMN_2188822		1.09635	0.0887829	0.296121	-0.220675	0.299041	2.07874	0.0217520990507556 .	34 x 38
ILMN_1751509	290	ILMN_1751509		1.12953	0.0911371	0.296085	-0.204843	0.372023	2.65855	0.0054505615788949 .	31 x 34
ILMN_2258749	291	ILMN_2258749	BAIAP2	1.13463	0.100879	0.295264	-0.270225	0.362927	2.58354	0.00658906680000937 .	38 x 31	17 q25	BAI1 associated protein 2 [Source:HGNC Symbol;Acc:HGNC:947]
ILMN_2203073	292	ILMN_2203073	RNF151	1.17264	0.0864353	0.295124	-0.162571	0.439692	3.24734	0.00111610013262786 .	32 x 29	16 p13	ring finger protein 151 [Source:HGNC Symbol;Acc:HGNC:23235]
ILMN_1757081	293	ILMN_1757081	SYN2	1.25513	0.0845385	0.295118	-0.183634	0.406697	2.95297	0.00251733336752658 .	32 x 33	3 p25	synapsin II [Source:HGNC Symbol;Acc:HGNC:11495]
ILMN_1709162	294	ILMN_1709162	SHCBP1	1.16221	0.091406	0.294682	-0.187043	0.3441	2.43095	0.00960124788907679 .	33 x 27	16 q11	SHC binding and spindle associated 1 [Source:HGNC Symbol;Acc:HGNC:29547]
ILMN_1703109	295	ILMN_1703109		1.15256	0.0860466	0.2946	-0.207137	0.431607	3.17379	0.00137250017994983 .	34 x 29	8 q21
ILMN_1768064	296	ILMN_1768064	OR52I2	1.00084	0.113013	0.29426	-0.238185	0.248991	1.70533	0.0475923073017949 .	34 x 28	11 p15	olfactory receptor family 52 subfamily I member 2 [Source:HGNC Symbol;Acc:HGNC:15221]
ILMN_1837082	297	ILMN_1837082		1.14426	0.10254	0.293744	-0.290024	0.522891	4.06906	9.64477305775979e-05 .	33 x 31
ILMN_1709269	298	ILMN_1709269	CDH12	1.13493	0.115983	0.293668	-0.368685	0.46024	3.43873	0.000644796856130725 .	35 x 35	5 p14	cadherin 12 [Source:HGNC Symbol;Acc:HGNC:1751]
ILMN_1654626	299	ILMN_1654626		1.13252	0.0988332	0.293372	-0.220207	0.223957	1.52428	0.0672976910154633 .	35 x 38
ILMN_1672066	300	ILMN_1672066	C20orf194	1.21434	0.0908461	0.293258	-0.19454	0.150597	1.01047	0.158897643159893 .	35 x 38	20 p13	chromosome 20 open reading frame 194 [Source:HGNC Symbol;Acc:HGNC:17721]
ILMN_3310131	301	ILMN_3310131		1.08531	0.108822	0.292973	-0.231654	0.414514	3.02137	0.00209112289450131 .	35 x 28
ILMN_1773168	302	ILMN_1773168	SYCE1	1.14778	0.0993187	0.292961	-0.19363	0.256782	1.7624	0.0424739867145038 .	36 x 31	10 q26	synaptonemal complex central element protein 1 [Source:HGNC Symbol;Acc:HGNC:28852]
ILMN_1744235	303	ILMN_1744235	FAM209A	1.17032	0.103305	0.292208	-0.208901	0.462804	3.46309	0.000600691781925677 .	33 x 33	20 q13	family with sequence similarity 209 member A [Source:HGNC Symbol;Acc:HGNC:16100]
ILMN_1775148	304	ILMN_1775148		1.14614	0.106505	0.292059	-0.271359	0.481495	3.64411	0.000352326226529809 .	34 x 28	3 q27	cytochrome P450 family 2 subfamily AB member 1, pseudogene [Source:HGNC Symbol;Acc:HGNC:39975]
ILMN_2084391	305	ILMN_2084391	RAD18	1.00383	0.13755	0.292045	-0.400235	0.193754	1.31004	0.0984899042372702 .	30 x 29	3 p25	RAD18, E3 ubiquitin protein ligase [Source:HGNC Symbol;Acc:HGNC:18278]
ILMN_1742068	306	ILMN_1742068		1.00386	0.118679	0.292008	-0.197956	0.480923	3.63848	0.000358287499428123 .	37 x 29	1 p36	PRAME family member 33, pseudogene [Source:HGNC Symbol;Acc:HGNC:49193]
ILMN_3246123	307	ILMN_3246123		1.1371	0.111316	0.291697	-0.233629	0.317131	2.2181	0.0158781860569466 .	33 x 29
ILMN_1695187	308	ILMN_1695187	GYPE	1.14638	0.0913958	0.291346	-0.180015	0.264634	1.82028	0.037761383608014 .	32 x 28	4 q31	glycophorin E (MNS blood group) [Source:HGNC Symbol;Acc:HGNC:4705]
ILMN_1802162	309	ILMN_1802162	RFESD	1.26736	0.0924637	0.290916	-0.177102	0.360975	2.56755	0.00685830454479142 .	35 x 29	5 q15	Rieske Fe-S domain containing [Source:HGNC Symbol;Acc:HGNC:29587]
ILMN_1792747	310	ILMN_1792747		1.22683	0.0992513	0.290846	-0.249272	0.379377	2.71983	0.00465768601838557 .	37 x 36	2 q31
ILMN_1768861	311	ILMN_1768861		1.2415	0.0823771	0.290787	-0.1317	0.324476	2.27544	0.0139018933352056 .	33 x 38
ILMN_1787440	312	ILMN_1787440		1.12062	0.10494	0.290766	-0.214609	0.423121	3.09762	0.00169615183890626 .	38 x 37
ILMN_1667437	313	ILMN_1667437		1.16099	0.0868864	0.290694	-0.148353	0.190554	1.28758	0.102311412182771 .	35 x 37
ILMN_3294581	314	ILMN_3294581		1.10977	0.112161	0.29069	-0.307056	0.213414	1.44901	0.0772121637005186 .	36 x 24
ILMN_1656525	315	ILMN_1656525	SPG21	1.23081	0.0860201	0.290621	-0.18339	0.300761	2.09188	0.0211267885254423 .	33 x 37	15 q22	spastic paraplegia 21 (autosomal recessive, Mast syndrome) [Source:HGNC Symbol;Acc:HGNC:20373]
ILMN_1738691	316	ILMN_1738691	POU4F1	1.15324	0.0970339	0.290532	-0.188335	0.445426	3.30008	0.00096091700265033 .	34 x 28	13 q31	POU class 4 homeobox 1 [Source:HGNC Symbol;Acc:HGNC:9218]
ILMN_1667005	317	ILMN_1667005		1.1703	0.111308	0.290383	-0.457553	0.377576	2.70476	0.00484211542738522 .	33 x 32
ILMN_1897405	318	ILMN_1897405		1.2237	0.0968421	0.290359	-0.227792	0.208046	1.41089	0.0826538155231963 .	40 x 37
ILMN_1673605	319	ILMN_1673605	PRSS57	1.15491	0.104964	0.290261	-0.208754	0.433947	3.19497	0.00129344953672894 .	36 x 31	19 p13	protease, serine 57 [Source:HGNC Symbol;Acc:HGNC:31397]
ILMN_1733419	320	ILMN_1733419		1.20564	0.095073	0.290182	-0.189333	0.523972	4.08066	9.30272699534163e-05 .	38 x 29
ILMN_3243788	321	ILMN_3243788		1.13788	0.0855111	0.289938	-0.183888	0.38962	2.80621	0.00371991727147525 .	35 x 38
ILMN_3308637	322	ILMN_3308637		1.17523	0.0903856	0.289782	-0.158383	0.440056	3.25067	0.00110563203960612 .	33 x 30
ILMN_1868735	323	ILMN_1868735		1.12011	0.113773	0.289761	-0.334818	0.552484	4.39671	3.4307499208297e-05 .	32 x 34
ILMN_1680192	324	ILMN_1680192	APOBEC3A_B	1.15689	0.0766354	0.289753	-0.116935	0.306423	2.1353	0.0191707502288527 .	35 x 39	22 q13	apolipoprotein B mRNA editing enzyme catalytic subunit 3A [Source:HGNC Symbol;Acc:HGNC:17343]
ILMN_1817062	325	ILMN_1817062		1.21123	0.0804391	0.289642	-0.155617	0.338064	2.38275	0.0107843564971044 .	32 x 29
ILMN_1769785	326	ILMN_1769785		1.13747	0.0870472	0.289394	-0.142047	0.626422	5.33072	1.60608484867097e-06 .	36 x 32
ILMN_1699727	327	ILMN_1699727		1.15978	0.107564	0.28921	-0.261723	0.332558	2.33907	0.0119683917271 .	33 x 25
ILMN_1667104	328	ILMN_1667104	LOC401442	1.20572	0.103686	0.289189	-0.246101	0.377316	2.7026	0.00486917662499664 .	33 x 32	8 p23
ILMN_1697120	329	ILMN_1697120		1.21122	0.0961417	0.289113	-0.17312	0.267467	1.84126	0.0361661208362116 .	35 x 36
ILMN_1852785	330	ILMN_1852785		1.16715	0.0982764	0.288898	-0.251954	0.399708	2.89247	0.00296075438046084 .	34 x 35
ILMN_1751847	331	ILMN_1751847		1.11814	0.103374	0.288544	-0.282198	0.242724	1.65968	0.0520451946195322 .	34 x 38
ILMN_1671169	332	ILMN_1671169	TMEM232	1.14232	0.105239	0.288418	-0.222323	0.299022	2.07859	0.0217590501340453 .	35 x 33	5 q22	transmembrane protein 232 [Source:HGNC Symbol;Acc:HGNC:37270]
ILMN_1705183	333	ILMN_1705183	MPO	1.18916	0.0890306	0.288256	-0.230122	0.203618	1.37955	0.0873479892262206 .	38 x 31	17 q22	myeloperoxidase [Source:HGNC Symbol;Acc:HGNC:7218]
ILMN_1673450	334	ILMN_1673450	DDN	1.20083	0.0891056	0.288251	-0.22877	0.507475	3.90663	0.000159302881650003 .	33 x 33	12 q13	dendrin [Source:HGNC Symbol;Acc:HGNC:24458]
ILMN_1851396	335	ILMN_1851396		1.16917	0.0949427	0.288032	-0.248316	0.332666	2.33993	0.0119441095155284 .	33 x 29
ILMN_3187619	336	ILMN_3187619		1.12832	0.0940716	0.287922	-0.333024	0.394005	2.84355	0.00337143320379296 .	34 x 25
ILMN_1744693	337	ILMN_1744693	FGF2	1.15898	0.095787	0.287579	-0.203089	0.446301	3.30817	0.000938994124619397 .	32 x 36	4 q28	fibroblast growth factor 2 [Source:HGNC Symbol;Acc:HGNC:3676]
ILMN_1776995	338	ILMN_1776995		1.18828	0.0927781	0.287545	-0.299996	0.301686	2.09895	0.0207966317859225 .	36 x 37
ILMN_1674256	339	ILMN_1674256		1.10421	0.119444	0.287354	-0.230493	0.317501	2.22098	0.015773348947597 .	39 x 31
ILMN_1654598	340	ILMN_1654598	IQCA1	1.18243	0.0983457	0.286769	-0.217658	0.471728	3.54875	0.000467366057141705 .	35 x 30	2 q37	IQ motif containing with AAA domain 1 [Source:HGNC Symbol;Acc:HGNC:26195]
ILMN_2188141	341	ILMN_2188141	PSG2	1.19597	0.0886963	0.28657	-0.232902	0.489349	3.72208	0.000278991121983596 .	31 x 27	19 q13	pregnancy specific beta-1-glycoprotein 2 [Source:HGNC Symbol;Acc:HGNC:9519]
ILMN_2279645	342	ILMN_2279645	BCL2L14	1.12033	0.101435	0.286386	-0.261722	0.429984	3.15915	0.00142980499434864 .	39 x 29	12 p13	BCL2 like 14 [Source:HGNC Symbol;Acc:HGNC:16657]
ILMN_3243657	343	ILMN_3243657		1.14769	0.116058	0.286128	-0.203285	0.277185	1.91362	0.0310943757026395 .	31 x 28
ILMN_1789575	344	ILMN_1789575	GJB3	1.13888	0.0904819	0.28599	-0.209619	0.355025	2.51907	0.00773730554332719 .	31 x 27	1 p34	gap junction protein beta 3 [Source:HGNC Symbol;Acc:HGNC:4285]
ILMN_1787179	345	ILMN_1787179	MEGF11	1.16347	0.094754	0.285764	-0.178815	0.390639	2.81486	0.00363626803617056 .	33 x 38	15 q22	multiple EGF like domains 11 [Source:HGNC Symbol;Acc:HGNC:29635]
ILMN_1739814	346	ILMN_1739814	ZNF547	1.17063	0.100663	0.285605	-0.222827	0.291165	2.01884	0.024811799965881 .	39 x 23	19 q13	zinc finger protein 547 [Source:HGNC Symbol;Acc:HGNC:26432]
ILMN_1668672	347	ILMN_1668672		1.15188	0.116398	0.285561	-0.198363	0.439343	3.24414	0.00112624171991826 .	33 x 28	3 p21
ILMN_1916822	348	ILMN_1916822		1.17236	0.101096	0.285405	-0.260488	0.314842	2.20033	0.0165393504001667 .	35 x 30
ILMN_1787480	349	ILMN_1787480		1.13617	0.100166	0.285381	-0.230262	0.390373	2.8126	0.00365797798365697 .	34 x 28
ILMN_1660890	350	ILMN_1660890	ACADL	1.16279	0.100261	0.285361	-0.178695	0.466489	3.4983	0.000541991493438143 .	37 x 31	2 q34	acyl-CoA dehydrogenase, long chain [Source:HGNC Symbol;Acc:HGNC:88]
ILMN_1847029	351	ILMN_1847029		1.22568	0.0879579	0.285024	-0.213154	0.321698	2.25371	0.014623699550919 .	33 x 30
ILMN_2231478	352	ILMN_2231478	PLAGL2	1.12722	0.113964	0.284534	-0.253351	0.400466	2.899	0.00290959204230856 .	40 x 35	20 q11	PLAG1 like zinc finger 2 [Source:HGNC Symbol;Acc:HGNC:9047]
ILMN_3248546	353	ILMN_3248546		1.2347	0.0874959	0.284378	-0.149983	0.195429	1.32182	0.0965302609435439 .	30 x 32
ILMN_1665092	354	ILMN_1665092	TTC34	1.2746	0.0808376	0.2842	-0.159013	0.347377	2.45726	0.00900602232176206 .	33 x 29	1 p36	tetratricopeptide repeat domain 34 [Source:HGNC Symbol;Acc:HGNC:34297]
ILMN_1715930	355	ILMN_1715930	LOC100132686	1.14245	0.0962625	0.284198	-0.239589	0.286346	1.98242	0.0268493832192269 .	36 x 35	11 q23
ILMN_1805127	356	ILMN_1805127	C2CD2	1.23686	0.104595	0.284156	-0.262763	0.539904	4.25473	5.38680488271215e-05 .	32 x 28	21 q22	C2 calcium dependent domain containing 2 [Source:HGNC Symbol;Acc:HGNC:1266]
ILMN_3194755	357	ILMN_3194755		1.20115	0.121726	0.283946	-0.27733	0.415064	3.02621	0.0020636757379453 .	37 x 30
ILMN_2268921	358	ILMN_2268921	GOLGA7	1.18235	0.0970823	0.283934	-0.295877	0.582617	4.75505	1.07783182097254e-05 .	34 x 30	8 p11	golgin A7 [Source:HGNC Symbol;Acc:HGNC:24876]
ILMN_1697691	359	ILMN_1697691	LOC100506136	1.16201	0.0876612	0.28373	-0.155097	0.391913	2.82571	0.00353395065140449 .	32 x 27	7 q21	split hand/foot malformation (ectrodactyly) type 1 [Source:HGNC Symbol;Acc:HGNC:10845]
ILMN_3238208	360	ILMN_3238208		1.10418	0.120463	0.283553	-0.234567	0.41073	2.98816	0.00228881854415697 .	34 x 24
ILMN_1817234	361	ILMN_1817234		1.23099	0.0857803	0.283234	-0.203155	0.434585	3.20077	0.00127257357641286 .	33 x 27
ILMN_1664928	362	ILMN_1664928	ZNF599	1.18033	0.0929112	0.283208	-0.276858	0.442566	3.27371	0.00103575758371133 .	34 x 36	19 q13	zinc finger protein 599 [Source:HGNC Symbol;Acc:HGNC:26408]
ILMN_1665022	363	ILMN_1665022	SMN2	1.24919	0.105444	0.283146	-0.273474	0.500323	3.833	0.000199468211842579 .	38 x 31	5 q13	survival of motor neuron 2, centromeric [Source:HGNC Symbol;Acc:HGNC:11118]
ILMN_1867418	364	ILMN_1867418	NUDT5	1.1434	0.114382	0.28309	-0.396017	0.265171	1.82425	0.0374549561138015 .	35 x 29	10 p14	nudix hydrolase 5 [Source:HGNC Symbol;Acc:HGNC:8052]
ILMN_2397406	365	ILMN_2397406	AMELX	1.13745	0.0985147	0.282811	-0.162042	0.486007	3.68876	0.000308329040741628 .	34 x 28	X p22	amelogenin, X-linked [Source:HGNC Symbol;Acc:HGNC:461]
ILMN_1872323	366	ILMN_1872323		1.19584	0.0947424	0.282761	-0.310914	0.477005	3.60006	0.000401611648444433 .	34 x 36
ILMN_1690601	367	ILMN_1690601		1.17665	0.105312	0.282378	-0.405949	0.28163	1.94693	0.0289721498937805 .	35 x 39
ILMN_1710237	368	ILMN_1710237	PCAT19	1.12875	0.146309	0.282369	-0.333938	0.454132	3.38114	0.000761721415753147 .	34 x 29	19 q13	prostate cancer associated transcript 19 (non-protein coding) [Source:HGNC Symbol;Acc:HGNC:49593]
ILMN_1704065	369	ILMN_1704065		1.26395	0.0928585	0.282294	-0.178395	0.446438	3.30944	0.000935598922019221 .	31 x 30	1 p13
ILMN_2269673	370	ILMN_2269673		1.13204	0.103839	0.282151	-0.305973	0.673609	6.04558	1.4461151809364e-07 .	36 x 30
ILMN_1759327	371	ILMN_1759327	DENND4A	1.21154	0.091671	0.281979	-0.190278	0.400233	2.89699	0.00292525266088983 .	37 x 36	15 q22	DENN domain containing 4A [Source:HGNC Symbol;Acc:HGNC:24321]
ILMN_1653189	372	ILMN_1653189		1.09786	0.103936	0.281943	-0.222616	0.342982	2.42199	0.00981176587612831 .	31 x 29
ILMN_1753283	373	ILMN_1753283		1.21082	0.0951911	0.281878	-0.187033	0.592938	4.88434	7.05701489267518e-06 .	33 x 29
ILMN_1657222	374	ILMN_1657222		1.16758	0.0943352	0.281745	-0.239429	0.315998	2.2093	0.0162027255033068 .	32 x 32
ILMN_3204312	375	ILMN_3204312		1.28771	0.0871159	0.28164	-0.203262	0.232945	1.58889	0.0596227522116484 .	34 x 38
ILMN_1869432	376	ILMN_1869432	PEX2	1.12389	0.0955617	0.281485	-0.156846	0.289901	2.00927	0.0253338147654314 .	31 x 31	8 q21	peroxisomal biogenesis factor 2 [Source:HGNC Symbol;Acc:HGNC:9717]
ILMN_1689792	377	ILMN_1689792		1.14309	0.110613	0.281416	-0.434846	0.319152	2.23383	0.0153125648914946 .	39 x 28
ILMN_1727626	378	ILMN_1727626		1.09958	0.106521	0.280762	-0.295251	0.369841	2.64047	0.0057070858074979 .	29 x 30
ILMN_3228753	379	ILMN_3228753		1.20715	0.0901032	0.280422	-0.230451	0.361977	2.57575	0.00671898272616667 .	37 x 30
ILMN_3204917	380	ILMN_3204917		1.24072	0.0757182	0.280421	-0.10876	0.540363	4.25984	5.30052335780962e-05 .	31 x 27
ILMN_1776986	381	ILMN_1776986		1.13353	0.0920872	0.280413	-0.17651	0.492364	3.75231	0.000254710649999268 .	32 x 29
ILMN_3308260	382	ILMN_3308260		1.09126	0.102128	0.280199	-0.226857	0.497663	3.80589	0.000216593609440707 .	33 x 29
ILMN_3241382	383	ILMN_3241382		1.10824	0.101703	0.28013	-0.346284	0.325987	2.2873	0.0135218084247247 .	38 x 26
ILMN_1656921	384	ILMN_1656921		1.12333	0.110614	0.279854	-0.22215	0.348389	2.46541	0.00882863973272818 .	33 x 36
ILMN_3310141	385	ILMN_3310141		1.21194	0.131289	0.279783	-0.355608	0.456106	3.39968	0.000722038193437524 .	32 x 31
ILMN_1825389	386	ILMN_1825389		1.14929	0.0973432	0.279752	-0.231827	0.347392	2.45738	0.00900335778241912 .	34 x 36
ILMN_1660031	387	ILMN_1660031	P2RY6	1.27651	0.110793	0.279723	-0.274048	0.216188	1.46876	0.0745053351805184 .	33 x 38	11 q13	pyrimidinergic receptor P2Y6 [Source:HGNC Symbol;Acc:HGNC:8543]
ILMN_1700763	388	ILMN_1700763		1.25026	0.0702506	0.279338	-0.146664	0.313484	2.1898	0.0169425073666838 .	31 x 30	14 q11
ILMN_1669167	389	ILMN_1669167		1.1337	0.0970625	0.279263	-0.194805	0.283526	1.96118	0.0281029355573429 .	35 x 39
ILMN_1716639	390	ILMN_1716639		1.07031	0.103396	0.278899	-0.229416	0.263666	1.81312	0.0383193705536061 .	29 x 32	13 q12	RNA, 7SL, cytoplasmic 272, pseudogene [Source:HGNC Symbol;Acc:HGNC:46288]
ILMN_1659209	391	ILMN_1659209	MCHR2-AS1	1.23775	0.0923395	0.27888	-0.221356	0.150487	1.00971	0.159076266674071 .	34 x 37	6 q16	MCHR2 antisense RNA 1 [Source:HGNC Symbol;Acc:HGNC:48980]
ILMN_1737247	392	ILMN_1737247		1.17605	0.115111	0.278713	-0.33875	0.4911	3.73961	0.000264651997126331 .	36 x 30	X q25	TEX13 family member D [Source:HGNC Symbol;Acc:HGNC:52278]
ILMN_3307832	393	ILMN_3307832		1.16305	0.0870293	0.278659	-0.210336	0.384158	2.76	0.00419733139894629 .	34 x 30
ILMN_1797193	394	ILMN_1797193	PPP1R42	1.13047	0.104762	0.278518	-0.369939	0.272037	1.87521	0.0337052587285638 .	34 x 38	8 q13	protein phosphatase 1 regulatory subunit 42 [Source:HGNC Symbol;Acc:HGNC:33732]
ILMN_3308758	395	ILMN_3308758		1.08981	0.0959872	0.278372	-0.205511	0.303094	2.10974	0.0203019735280292 .	37 x 23
ILMN_1653043	396	ILMN_1653043		1.12346	0.114424	0.277956	-0.300122	0.435239	3.20671	0.0012515253810792 .	37 x 29
ILMN_1903693	397	ILMN_1903693		1.28549	0.0839466	0.277818	-0.169266	0.361299	2.5702	0.0068129837017078 .	37 x 31
ILMN_1698832	398	ILMN_1698832	NAV1	1.18301	0.0943605	0.277713	-0.180671	0.353167	2.504	0.00803062017668377 .	37 x 26	1 q32	neuron navigator 1 [Source:HGNC Symbol;Acc:HGNC:15989]
ILMN_1775646	399	ILMN_1775646	L3MBTL4	1.24734	0.0888485	0.277606	-0.151146	0.413451	3.01202	0.00214510120789069 .	39 x 31	18 p11	l(3)mbt-like 4 (Drosophila) [Source:HGNC Symbol;Acc:HGNC:26677]
ILMN_2414786	400	ILMN_2414786	DIO1	1.1691	0.0993154	0.277499	-0.20696	0.270206	1.86159	0.0346746598407519 .	31 x 28	1 p32	deiodinase, iodothyronine type I [Source:HGNC Symbol;Acc:HGNC:2883]
ILMN_1662523	401	ILMN_1662523	C3	1.15204	0.112822	0.277457	-0.268904	0.28791	1.99422	0.0261737351968779 .	30 x 29	19 p13	complement C3 [Source:HGNC Symbol;Acc:HGNC:1318]
ILMN_1655909	402	ILMN_1655909		1.11808	0.124569	0.277309	-0.543827	0.311713	2.17609	0.0174801777264777 .	39 x 35
ILMN_1711466	403	ILMN_1711466		1.18124	0.113675	0.277188	-0.296183	0.463152	3.46641	0.000594907975357106 .	36 x 28
ILMN_2333367	404	ILMN_2333367	MIR6869	2.07897	0.11822	0.277171	-0.244716	0.265964	1.83012	0.0370053444065221 .	32 x 36	20 p13	FK506 binding protein 1A [Source:HGNC Symbol;Acc:HGNC:3711]
ILMN_1684523	405	ILMN_1684523		1.13108	0.104631	0.276996	-0.211002	0.318573	2.22932	0.0154727856408237 .	38 x 36
ILMN_3245809	406	ILMN_3245809		1.11038	0.0941813	0.276989	-0.237679	0.357195	2.53671	0.00740623896334658 .	32 x 30
ILMN_1737152	407	ILMN_1737152	DAO	1.17483	0.101275	0.276312	-0.371718	0.405653	2.94389	0.00257966353851891 .	34 x 28	12 q24	D-amino acid oxidase [Source:HGNC Symbol;Acc:HGNC:2671]
ILMN_1656909	408	ILMN_1656909	RGPD6	1.27163	0.0807305	0.275954	-0.225314	0.445602	3.30171	0.000956458846353536 .	33 x 37	2 q13	RANBP2-like and GRIP domain containing 5 [Source:HGNC Symbol;Acc:HGNC:32418]
ILMN_1674460	409	ILMN_1674460	ATP2A1	1.04272	0.100515	0.275859	-0.209318	0.21861	1.48604	0.0721997530606591 .	37 x 31	16 p11	ATPase sarcoplasmic/endoplasmic reticulum Ca2+ transporting 1 [Source:HGNC Symbol;Acc:HGNC:811]
ILMN_1800049	410	ILMN_1800049		1.23036	0.096827	0.275651	-0.262487	0.413059	3.00857	0.00216532338739284 .	32 x 30
ILMN_1671972	411	ILMN_1671972	SDHA	1.13921	0.103474	0.275641	-0.208498	0.501989	3.85006	0.000189369033831932 .	33 x 30	5 p15	succinate dehydrogenase complex flavoprotein subunit A [Source:HGNC Symbol;Acc:HGNC:10680]
ILMN_1864001	412	ILMN_1864001		1.15036	0.109531	0.275451	-0.28395	0.380176	2.72653	0.00457783989848126 .	35 x 39	5 q31
ILMN_1809513	413	ILMN_1809513		1.1485	0.112928	0.275421	-0.27326	0.462958	3.46456	0.000598131847104222 .	35 x 23
ILMN_1759175	414	ILMN_1759175	DUSP10	1.19056	0.0914019	0.275231	-0.202144	0.324679	2.27703	0.0138504169924462 .	37 x 32	1 q41	dual specificity phosphatase 10 [Source:HGNC Symbol;Acc:HGNC:3065]
ILMN_3309619	415	ILMN_3309619		1.14147	0.090476	0.275177	-0.256662	0.357327	2.53778	0.00738647436505313 .	35 x 36
ILMN_1684818	416	ILMN_1684818		1.16719	0.0884305	0.275118	-0.214369	0.328647	2.30821	0.0128739608757882 .	33 x 35
ILMN_3239272	417	ILMN_3239272		1.19211	0.10736	0.27504	-0.306809	0.429731	3.15687	0.00143893173989107 .	35 x 36
ILMN_1719362	418	ILMN_1719362		1.08613	0.0992055	0.274871	-0.189788	0.255258	1.75121	0.0434397492914269 .	39 x 26
ILMN_1748974	419	ILMN_1748974		1.18173	0.092553	0.274835	-0.175189	0.447502	3.3193	0.000909640805404344 .	31 x 27
ILMN_3289484	420	ILMN_3289484		1.10509	0.10901	0.274683	-0.382911	0.280662	1.93966	0.0294240651072006 .	28 x 31
ILMN_3237196	421	ILMN_3237196		1.22193	0.0918076	0.274543	-0.243783	0.326502	2.29134	0.0133942974214036 .	33 x 28
ILMN_1809035	422	ILMN_1809035	SYT7	1.19022	0.0799688	0.274369	-0.211839	0.486131	3.68999	0.000307193483501722 .	37 x 30	11 q12	synaptotagmin 7 [Source:HGNC Symbol;Acc:HGNC:11514]
ILMN_1652365	423	ILMN_1652365	DNAH14	1.04838	0.132327	0.274322	-0.539184	0.156153	1.04867	0.150028310163498 .	39 x 23	1 q42	dynein axonemal heavy chain 14 [Source:HGNC Symbol;Acc:HGNC:2945]
ILMN_1859662	424	ILMN_1859662		1.21994	0.0897544	0.274236	-0.298919	0.302053	2.10176	0.0206668465042401 .	29 x 29
ILMN_1869146	425	ILMN_1869146		1.20498	0.0931521	0.274134	-0.161596	0.243953	1.66862	0.0511475238616934 .	34 x 38
ILMN_1792570	426	ILMN_1792570		1.13387	0.0900276	0.274027	-0.185896	0.448032	3.32422	0.000896929752149056 .	36 x 30
ILMN_2365644	427	ILMN_2365644	PTPRS	1.26423	0.0850486	0.273921	-0.167804	0.436975	3.22251	0.00119710252162231 .	35 x 29	19 p13
ILMN_1832180	428	ILMN_1832180		1.23979	0.0802297	0.273877	-0.188826	0.199495	1.35045	0.0918892327124362 .	37 x 30
ILMN_1653039	429	ILMN_1653039		2.36858	0.144128	0.273802	-0.457337	0.271723	1.87287	0.033869752555997 .	28 x 32
ILMN_3177840	430	ILMN_3177840		1.095	0.0870368	0.273714	-0.227087	0.339045	2.39057	0.0105840786434761 .	33 x 31
ILMN_3269076	431	ILMN_3269076		1.19449	0.0796104	0.273645	-0.161784	0.425072	3.11504	0.00161634744829209 .	32 x 30
ILMN_1798596	432	ILMN_1798596	DBIL5P2	1.10885	0.11196	0.273367	-0.393464	0.334543	2.35479	0.011529636211836 .	29 x 31	2 p15	diazepam binding inhibitor-like 5 pseudogene 2 [Source:HGNC Symbol;Acc:HGNC:38518]
ILMN_1673224	433	ILMN_1673224		1.12597	0.111694	0.272905	-0.303576	0.393676	2.84074	0.00339651567119981 .	31 x 28
ILMN_1781833	434	ILMN_1781833	BOLL	1.14916	0.0950422	0.272627	-0.190012	0.365429	2.60409	0.00625731716302247 .	35 x 29	2 q33	boule homolog, RNA binding protein [Source:HGNC Symbol;Acc:HGNC:14273]
ILMN_2336656	435	ILMN_2336656	OVOS	1.14007	0.111854	0.272531	-0.388885	0.382483	2.7459	0.00435390813060454 .	37 x 30	12 p11
ILMN_2108779	436	ILMN_2108779	HIST1H2BA	1.12857	0.106268	0.272145	-0.187983	0.62498	5.31057	1.71798208103979e-06 .	38 x 29	6 p22	histone cluster 1 H2B family member a [Source:HGNC Symbol;Acc:HGNC:18730]
ILMN_3240397	437	ILMN_3240397		1.08962	0.089636	0.272039	-0.207818	0.222478	1.51369	0.0686280036838536 .	35 x 37
ILMN_1674149	438	ILMN_1674149	WIPF3	1.18724	0.0978996	0.271792	-0.285222	0.313382	2.18901	0.0169730719987622 .	33 x 27	7 p14	WAS/WASL interacting protein family member 3 [Source:HGNC Symbol;Acc:HGNC:22004]
ILMN_1783500	439	ILMN_1783500	HOXD12	1.12623	0.110307	0.271734	-0.260152	0.242995	1.66165	0.0518464563267673 .	36 x 36	2 q31	homeobox D12 [Source:HGNC Symbol;Acc:HGNC:5135]
ILMN_1663156	440	ILMN_1663156	DDX31	1.16787	0.0918034	0.27169	-0.184124	0.512163	3.95546	0.000137104212042161 .	34 x 35	9 q34	DEAD-box helicase 31 [Source:HGNC Symbol;Acc:HGNC:16715]
ILMN_1712289	441	ILMN_1712289		1.14284	0.0903691	0.271506	-0.200466	0.136198	0.911934	0.183386573868718 .	31 x 28	7 p11	capicua transcriptional repressor pseudogene 11 [Source:HGNC Symbol;Acc:HGNC:37903]
ILMN_1688504	442	ILMN_1688504	OR1L8	1.25193	0.0846353	0.271504	-0.168216	0.250822	1.71871	0.0463484783079303 .	29 x 31	9 q33	olfactory receptor family 1 subfamily L member 8 [Source:HGNC Symbol;Acc:HGNC:15110]
ILMN_1846451	443	ILMN_1846451	TMEM128	1.1593	0.106047	0.271275	-0.270646	0.392857	2.83375	0.00345981887507141 .	33 x 36	4 p16	transmembrane protein 128 [Source:HGNC Symbol;Acc:HGNC:28201]
ILMN_1662418	444	ILMN_1662418		1.10127	0.106515	0.271247	-0.296516	0.321057	2.2487	0.0147947554215848 .	37 x 36
ILMN_3308430	445	ILMN_3308430		1.06943	0.108525	0.271242	-0.270621	0.329129	2.31201	0.0127591895409267 .	33 x 36
ILMN_1675237	446	ILMN_1675237		1.16489	0.122948	0.271205	-0.316904	0.183002	1.23475	0.111739032051871 .	34 x 38
ILMN_1713873	447	ILMN_1713873	THSD7B	1.25157	0.0881355	0.271158	-0.168832	0.361033	2.56803	0.00685016575205322 .	33 x 28	2 q22	thrombospondin type 1 domain containing 7B [Source:HGNC Symbol;Acc:HGNC:29348]
ILMN_1761324	448	ILMN_1761324	MITF	1.15069	0.0907809	0.270896	-0.204853	0.470626	3.5381	0.000482243139641625 .	35 x 31	3 p13	melanogenesis associated transcription factor [Source:HGNC Symbol;Acc:HGNC:7105]
ILMN_1810092	449	ILMN_1810092	TMEM179	0.986882	0.131686	0.270664	-0.371149	0.348806	2.46877	0.00875644131236863 .	39 x 27	14 q32	transmembrane protein 179 [Source:HGNC Symbol;Acc:HGNC:20137]
ILMN_1671586	450	ILMN_1671586		1.17933	0.0961087	0.270538	-0.321615	0.362179	2.57741	0.00669118282017689 .	30 x 34
ILMN_1666282	451	ILMN_1666282		1.14176	0.102019	0.270471	-0.238289	0.332232	2.3365	0.0120417001913591 .	39 x 35
ILMN_3307180	452	ILMN_3307180		1.07091	0.0908264	0.270302	-0.251508	0.540452	4.26083	5.28397637024058e-05 .	35 x 25
ILMN_3278572	453	ILMN_3278572		1.07307	0.112674	0.270256	-0.206654	0.3464	2.44941	0.00918010222950472 .	38 x 31
ILMN_1733658	454	ILMN_1733658		1.12122	0.116824	0.270246	-0.427291	0.409472	2.97716	0.00235807662697785 .	35 x 28	1 q31	endogenous retrovirus group MER61 member 1 [Source:HGNC Symbol;Acc:HGNC:27919]
ILMN_1746857	455	ILMN_1746857		1.10992	0.0895662	0.270243	-0.156401	0.535658	4.20773	6.24786846680214e-05 .	31 x 29	5 p15
ILMN_1892345	456	ILMN_1892345	LOC101928438	1.16995	0.123203	0.270125	-0.387781	0.420413	3.07352	0.00181269370382342 .	29 x 32	9 q31
ILMN_1802286	457	ILMN_1802286		1.14961	0.109297	0.270035	-0.277526	0.28865	1.99981	0.0258588494644998 .	37 x 38
ILMN_1781692	458	ILMN_1781692		1.1235	0.0981936	0.269986	-0.337183	0.345653	2.44341	0.00931513605628576 .	37 x 31	22 q11
ILMN_1775835	459	ILMN_1775835	GOLGA6L7P	1.13018	0.113186	0.269939	-0.352637	0.469396	3.52623	0.000499365178796563 .	38 x 33	15 q13	golgin A6 family-like 7, pseudogene [Source:HGNC Symbol;Acc:HGNC:37442]
ILMN_1665115	460	ILMN_1665115		1.11199	0.114454	0.269807	-0.364607	0.39667	2.86637	0.00317370549208129 .	34 x 31
ILMN_3285828	461	ILMN_3285828		1.09563	0.14846	0.269552	-0.638837	0.230461	1.571	0.0616738475384315 .	38 x 24
ILMN_3239856	462	ILMN_3239856		1.16622	0.0965689	0.269298	-0.246828	0.362977	2.58395	0.00658237075057366 .	35 x 35
ILMN_2321282	463	ILMN_2321282		1.10148	0.123963	0.26911	-0.33811	0.385391	2.7704	0.00408513637839425 .	32 x 26
ILMN_1706070	464	ILMN_1706070	GLS2	1.14918	0.0818386	0.269071	-0.136464	0.379836	2.72367	0.00461172605687388 .	33 x 35	12 q13	glutaminase 2 [Source:HGNC Symbol;Acc:HGNC:29570]
ILMN_1810345	465	ILMN_1810345		1.1564	0.127981	0.269034	-0.40617	0.514497	3.97996	0.000127128815812227 .	32 x 32
ILMN_1887170	466	ILMN_1887170		1.14838	0.0792352	0.268878	-0.155533	0.256499	1.76032	0.0426520375159336 .	33 x 28
ILMN_1690519	467	ILMN_1690519	DHX34	1.15926	0.101267	0.268805	-0.286135	0.321705	2.25376	0.0146217875529449 .	37 x 24	19 q13	DExH-box helicase 34 [Source:HGNC Symbol;Acc:HGNC:16719]
ILMN_1778940	468	ILMN_1778940	FAM47B	1.15194	0.110916	0.26872	-0.267755	0.266128	1.83133	0.0369135205591208 .	38 x 34	X p21	family with sequence similarity 47 member B [Source:HGNC Symbol;Acc:HGNC:26659]
ILMN_1659820	469	ILMN_1659820	OLA1	1.21188	0.0830467	0.26825	-0.151183	0.336815	2.37282	0.0110439874577402 .	39 x 23	2 q31	Obg like ATPase 1 [Source:HGNC Symbol;Acc:HGNC:28833]
ILMN_1670886	470	ILMN_1670886		1.16084	0.107812	0.268117	-0.225781	0.357467	2.53892	0.00736556901644136 .	34 x 25	2 q37
ILMN_2359078	471	ILMN_2359078	PCDHAC1	1.11285	0.104621	0.268093	-0.352325	0.457277	3.41072	0.000699354154028109 .	35 x 30	5 q31	protocadherin alpha subfamily C, 1 [Source:HGNC Symbol;Acc:HGNC:8676]
ILMN_1659389	472	ILMN_1659389		1.09652	0.106288	0.26799	-0.404645	0.440077	3.25086	0.00110504017458857 .	33 x 37
ILMN_2104821	473	ILMN_2104821		1.03926	0.100989	0.267964	-0.176903	0.322205	2.25767	0.0144896565261429 .	36 x 34
ILMN_2402090	474	ILMN_2402090	RPLP0	1.15182	0.108117	0.267749	-0.255151	0.280836	1.94097	0.0293424600557693 .	38 x 29	12 q24	ribosomal protein lateral stalk subunit P0 [Source:HGNC Symbol;Acc:HGNC:10371]
ILMN_1667804	475	ILMN_1667804	FAM182B	1.14871	0.0854497	0.267567	-0.221459	0.399225	2.88832	0.00299371993985242 .	34 x 36	20 p11	family with sequence similarity 182 member B [Source:HGNC Symbol;Acc:HGNC:34503]
ILMN_1897796	476	ILMN_1897796		1.24768	0.0917945	0.267307	-0.21709	0.403005	2.92093	0.0027437791686713 .	32 x 31
ILMN_1772934	477	ILMN_1772934		1.12911	0.118247	0.267297	-0.303044	0.29205	2.02555	0.0244513625437914 .	32 x 36
ILMN_1838659	478	ILMN_1838659		1.18621	0.106064	0.267279	-0.200765	0.330647	2.32397	0.0124039901741474 .	38 x 37
ILMN_1898454	479	ILMN_1898454		1.27253	0.0890472	0.26718	-0.187131	0.328377	2.30609	0.0129383214215634 .	32 x 28
ILMN_1793403	480	ILMN_1793403	OR2G3	1.07528	0.117842	0.266956	-0.354381	0.365996	2.60874	0.00618424941858109 .	34 x 37	1 q44	olfactory receptor family 2 subfamily G member 3 [Source:HGNC Symbol;Acc:HGNC:15008]
ILMN_1888621	481	ILMN_1888621		1.08581	0.117784	0.266955	-0.504625	0.363302	2.58661	0.00653850713100712 .	37 x 33
ILMN_1688721	482	ILMN_1688721	FSIP2	1.16294	0.0878346	0.266779	-0.245565	0.323053	2.2643	0.0142679421211306 .	35 x 37	2 q32	fibrous sheath interacting protein 2 [Source:HGNC Symbol;Acc:HGNC:21675]
ILMN_1703475	483	ILMN_1703475	CLSPN	1.20083	0.0894108	0.266736	-0.172951	0.413235	3.01012	0.00215620614721035 .	30 x 30	1 p34	claspin [Source:HGNC Symbol;Acc:HGNC:19715]
ILMN_2297961	484	ILMN_2297961	RALGDS	0.994885	0.112962	0.26672	-0.324483	0.268329	1.84765	0.0356912277784194 .	37 x 27	9 q34	ral guanine nucleotide dissociation stimulator [Source:HGNC Symbol;Acc:HGNC:9842]
ILMN_1712989	485	ILMN_1712989		1.16026	0.0990667	0.266641	-0.217455	0.389096	2.80176	0.00376355524372052 .	35 x 36
ILMN_1796138	486	ILMN_1796138	BMX	1.37177	0.0943216	0.266641	-0.204933	0.354836	2.51753	0.00776670989019479 .	36 x 30	X p22	BMX non-receptor tyrosine kinase [Source:HGNC Symbol;Acc:HGNC:1079]
ILMN_3259751	487	ILMN_3259751		1.04545	0.110569	0.266548	-0.311328	0.277001	1.91224	0.0311847771337437 .	39 x 34
ILMN_1850583	488	ILMN_1850583		1.18277	0.095835	0.266513	-0.226609	0.533011	4.17866	6.84616117796466e-05 .	34 x 33
ILMN_1898785	489	ILMN_1898785		1.30154	0.0794804	0.266508	-0.20554	0.261903	1.8001	0.0393515117648661 .	31 x 28
ILMN_1822193	490	ILMN_1822193		1.16042	0.0883646	0.266188	-0.206011	0.457846	3.41608	0.000688576088427761 .	39 x 36
ILMN_1798803	491	ILMN_1798803	BMP1	1.16199	0.0897815	0.266163	-0.20615	0.346898	2.45341	0.00909097327204655 .	39 x 24	8 p21	bone morphogenetic protein 1 [Source:HGNC Symbol;Acc:HGNC:1067]
ILMN_1659878	492	ILMN_1659878		1.17325	0.106743	0.265697	-0.209301	0.437647	3.22864	0.00117659655076618 .	39 x 29
ILMN_1911370	493	ILMN_1911370		1.11797	0.0885711	0.265606	-0.217212	0.386577	2.78042	0.00397970924902658 .	33 x 38
ILMN_1660168	494	ILMN_1660168		1.19362	0.092189	0.2656	-0.196031	0.503339	3.86392	0.000181533172410431 .	33 x 38	9 p11	family with sequence similarity 74 member A7 [Source:HGNC Symbol;Acc:HGNC:34037]
ILMN_3250110	495	ILMN_3250110		1.10912	0.0993603	0.265492	-0.232008	0.44321	3.27963	0.00101846745462564 .	35 x 30
ILMN_2167259	496	ILMN_2167259		1.15252	0.0985979	0.265335	-0.245995	0.239096	1.63335	0.0547654465648481 .	37 x 38
ILMN_2375184	497	ILMN_2375184	NPSR1-AS1	1.13087	0.118325	0.265196	-0.347624	0.471063	3.54232	0.000476290007512592 .	32 x 29	7 p14	NPSR1 antisense RNA 1 [Source:HGNC Symbol;Acc:HGNC:22128]
ILMN_1659426	498	ILMN_1659426	CCDC36	1.22013	0.0875328	0.26502	-0.148573	0.475613	3.58647	0.000418100457134862 .	31 x 29	3 p21	coiled-coil domain containing 36 [Source:HGNC Symbol;Acc:HGNC:27945]
ILMN_1700657	499	ILMN_1700657	NRXN3	1.13665	0.10689	0.264832	-0.333545	0.414259	3.01912	0.00210398289668856 .	37 x 35	14 q24	neurexin 3 [Source:HGNC Symbol;Acc:HGNC:8010]
ILMN_2138801	500	ILMN_2138801	TP63	1.11947	0.10919	0.264814	-0.28582	0.279094	1.92791	0.0301681976589653 .	37 x 38	3 q28	tumor protein p63 [Source:HGNC Symbol;Acc:HGNC:15979]
ILMN_1690792	501	ILMN_1690792	LOC102724710	1.14921	0.085411	0.264808	-0.229034	0.301868	2.10035	0.0207320155449384 .	39 x 23	8 q22
ILMN_3294254	502	ILMN_3294254		1.09883	0.0845016	0.264729	-0.201525	0.351849	2.49334	0.00824429975341345 .	35 x 39
ILMN_3239276	503	ILMN_3239276		1.14951	0.0853461	0.264575	-0.139016	0.191443	1.29382	0.101238772991052 .	35 x 37
ILMN_1887617	504	ILMN_1887617	ILDR2	1.21167	0.104143	0.264532	-0.274821	0.407893	2.96338	0.00244759071934841 .	36 x 31	1 q24	immunoglobulin like domain containing receptor 2 [Source:HGNC Symbol;Acc:HGNC:18131]
ILMN_1669193	505	ILMN_1669193		1.15084	0.0903372	0.263925	-0.197488	0.366721	2.61472	0.00609169759022676 .	33 x 36
ILMN_2331553	506	ILMN_2331553	CAPN10	1.13716	0.117318	0.263829	-0.283503	0.482746	3.65646	0.00033959009268103 .	34 x 33	2 q37	calpain 10 [Source:HGNC Symbol;Acc:HGNC:1477]
ILMN_1757497	507	ILMN_1757497	VGF	1.25794	0.0820904	0.263729	-0.182463	0.240937	1.64671	0.0533715993605518 .	31 x 29	7 q22	VGF nerve growth factor inducible [Source:HGNC Symbol;Acc:HGNC:12684]
ILMN_1741157	508	ILMN_1741157		1.00561	0.126976	0.263374	-0.287478	0.223553	1.52139	0.067658717876271 .	37 x 23
ILMN_1679455	509	ILMN_1679455		1.14593	0.0906837	0.263193	-0.17867	0.416601	3.03977	0.00198860471984152 .	37 x 31
ILMN_1675345	510	ILMN_1675345	MYADM	1.05089	0.129672	0.263062	-0.332759	0.121047	0.808881	0.211467885278558 .	33 x 38	19 q13	myeloid associated differentiation marker [Source:HGNC Symbol;Acc:HGNC:7544]
ILMN_1666656	511	ILMN_1666656	KCNK2	0.966804	0.114153	0.262978	-0.188092	0.324413	2.27496	0.0139177874841061 .	31 x 27	1 q41	potassium two pore domain channel subfamily K member 2 [Source:HGNC Symbol;Acc:HGNC:6277]
ILMN_1744382	512	ILMN_1744382		1.26692	0.0872818	0.262867	-0.159066	0.451501	3.35652	0.000817640933409636 .	35 x 27
ILMN_3240134	513	ILMN_3240134		1.11298	0.113751	0.262782	-0.366621	0.377653	2.70541	0.00483410084956759 .	35 x 34
ILMN_1737981	514	ILMN_1737981	FSTL5	0.986069	0.160489	0.262703	-0.703718	0.223242	1.51916	0.0679381273333904 .	38 x 29	4 q32	follistatin like 5 [Source:HGNC Symbol;Acc:HGNC:21386]
ILMN_1695251	515	ILMN_1695251		1.12264	0.094712	0.26269	-0.204013	0.501365	3.84367	0.00019309634277298 .	33 x 34
ILMN_3310975	516	ILMN_3310975		1.09171	0.120458	0.26248	-0.249611	0.407741	2.96206	0.00245637317862379 .	36 x 35
ILMN_1735392	517	ILMN_1735392		1.20256	0.0871433	0.262284	-0.298683	0.35708	2.53578	0.00742339551557314 .	35 x 30
ILMN_1840273	518	ILMN_1840273	STX18-AS1	1.32783	0.0716198	0.262151	-0.151624	0.158056	1.06177	0.147066627845249 .	34 x 38	4 p16	STX18 antisense RNA 1 (head to head) [Source:HGNC Symbol;Acc:HGNC:48877]
ILMN_1671547	519	ILMN_1671547	HMGA2	1.12556	0.096304	0.262091	-0.259315	0.455098	3.39021	0.00074206159599699 .	34 x 32	12 q14	high mobility group AT-hook 2 [Source:HGNC Symbol;Acc:HGNC:5009]
ILMN_1694898	520	ILMN_1694898	ACTR3C	1.12259	0.110675	0.26193	-0.200901	0.49386	3.76739	0.000243375503017118 .	38 x 29	7 q36	ARP3 actin-related protein 3 homolog C [Source:HGNC Symbol;Acc:HGNC:37282]
ILMN_2244257	521	ILMN_2244257	KDM5A	1.17089	0.104991	0.261929	-0.33051	0.257954	1.77101	0.0417432028764565 .	39 x 36	12 p13	lysine demethylase 5A [Source:HGNC Symbol;Acc:HGNC:9886]
ILMN_1706590	522	ILMN_1706590	MLLT1	1.09957	0.096889	0.261924	-0.272913	0.314936	2.20106	0.0165117894724751 .	33 x 27	19 p13	MLLT1, super elongation complex subunit [Source:HGNC Symbol;Acc:HGNC:7134]
ILMN_3309829	523	ILMN_3309829		1.32353	0.0869949	0.261743	-0.191021	0.397478	2.8733	0.00311582999010396 .	31 x 29
ILMN_1706818	524	ILMN_1706818		1.19196	0.0975034	0.261395	-0.177393	0.400948	2.90316	0.00287743448001221 .	40 x 26
ILMN_1672324	525	ILMN_1672324	EBLN1	1.11387	0.109669	0.261388	-0.272712	0.166076	1.11714	0.134999151856612 .	31 x 30	10 p12	endogenous Bornavirus-like nucleoprotein 1 [Source:HGNC Symbol;Acc:HGNC:39430]
ILMN_1659943	526	ILMN_1659943	BACH2	1.18922	0.0958256	0.261001	-0.275832	0.532312	4.17101	7.01270771139573e-05 .	35 x 27	6 q15	BTB domain and CNC homolog 2 [Source:HGNC Symbol;Acc:HGNC:14078]
ILMN_1674678	527	ILMN_1674678		1.19465	0.0965316	0.260902	-0.197915	0.380598	2.73006	0.00453623102997835 .	38 x 26
ILMN_1892498	528	ILMN_1892498	LOC100507616	1.15748	0.122742	0.260887	-0.34466	0.609817	5.10392	3.41785226098956e-06 .	39 x 31	12 q22
ILMN_3309249	529	ILMN_3309249		1.11842	0.0972679	0.260764	-0.2053	0.417583	3.04844	0.00194192875225663 .	31 x 34
ILMN_1674827	530	ILMN_1674827	FAM124A	1.24845	0.083923	0.260755	-0.204433	0.398883	2.88537	0.00301730126741051 .	39 x 31	13 q14	family with sequence similarity 124 member A [Source:HGNC Symbol;Acc:HGNC:26413]
ILMN_2278518	531	ILMN_2278518	MIR4517	1.19974	0.0762975	0.260743	-0.166834	0.105013	0.70045	0.243667017844833 .	39 x 37	16 p11	nuclear factor of activated T-cells 2 interacting protein [Source:HGNC Symbol;Acc:HGNC:25906]
ILMN_3225991	532	ILMN_3225991		1.22745	0.0871697	0.260649	-0.183639	0.367574	2.62174	0.00598446948324227 .	31 x 29
ILMN_1707318	533	ILMN_1707318		1.11424	0.115913	0.260611	-0.287875	0.292758	2.03092	0.0241661543097027 .	34 x 25
ILMN_1693685	534	ILMN_1693685		2.07157	0.112588	0.260407	-0.305102	0.412635	3.00485	0.00218736287737309 .	38 x 38	2 q13	long intergenic non-protein coding RNA 116 [Source:HGNC Symbol;Acc:HGNC:27339]
ILMN_3281855	535	ILMN_3281855		1.16617	0.108152	0.260285	-0.399925	0.234386	1.59929	0.0584568550760132 .	36 x 36
ILMN_1760129	536	ILMN_1760129	EHMT1	1.17107	0.102213	0.259931	-0.265891	0.420603	3.07521	0.00180428642123109 .	34 x 27	9 q34	euchromatic histone lysine methyltransferase 1 [Source:HGNC Symbol;Acc:HGNC:24650]
ILMN_1702413	537	ILMN_1702413	PPP1R42	1.23756	0.0827427	0.259617	-0.219133	-0.0635457	-0.422368	0.662593425094128 .	35 x 39	8 q13	protein phosphatase 1 regulatory subunit 42 [Source:HGNC Symbol;Acc:HGNC:33732]
ILMN_1833212	538	ILMN_1833212		1.24088	0.112857	0.259597	-0.359649	0.299649	2.08338	0.0215294559212347 .	35 x 37
ILMN_1804223	539	ILMN_1804223		1.12576	0.100359	0.25933	-0.185918	0.297091	2.06387	0.0224793258190491 .	36 x 29	9 p11
ILMN_1668111	540	ILMN_1668111	A3GALT2	1.15108	0.0835741	0.259188	-0.215473	0.391788	2.82464	0.00354387711557203 .	33 x 29	1 p35	alpha 1,3-galactosyltransferase 2 [Source:HGNC Symbol;Acc:HGNC:30005]
ILMN_3253755	541	ILMN_3253755		1.12552	0.10154	0.259148	-0.217517	0.338943	2.38975	0.0106047932691176 .	32 x 26
ILMN_1668774	542	ILMN_1668774		1.13849	0.111634	0.259045	-0.219021	0.343017	2.42228	0.00980510729726092 .	38 x 34
ILMN_1721559	543	ILMN_1721559	FABP6	0.99568	0.134469	0.258763	-0.298025	0.0551319	0.366261	0.357962952698556 .	39 x 38	5 q33	fatty acid binding protein 6 [Source:HGNC Symbol;Acc:HGNC:3561]
ILMN_1798809	544	ILMN_1798809		1.14679	0.0880684	0.258685	-0.16829	0.528356	4.12794	8.02596912901077e-05 .	34 x 33
ILMN_1759892	545	ILMN_1759892	BMX	1.25866	0.090974	0.258525	-0.14633	0.458875	3.42581	0.000669448091625613 .	31 x 27	X p22	BMX non-receptor tyrosine kinase [Source:HGNC Symbol;Acc:HGNC:1079]
ILMN_1696709	546	ILMN_1696709	TADA2A	1.20702	0.0977536	0.258307	-0.208075	0.622618	5.27776	1.91680202132893e-06 .	35 x 28	17 q12	transcriptional adaptor 2A [Source:HGNC Symbol;Acc:HGNC:11531]
ILMN_1789140	547	ILMN_1789140	SH3D21	1.30282	0.0898204	0.258293	-0.195927	0.0482421	0.320375	0.375100248392306 .	35 x 39	1 p34	SH3 domain containing 21 [Source:HGNC Symbol;Acc:HGNC:26236]
ILMN_1654240	548	ILMN_1654240		1.14246	0.102979	0.25822	-0.274718	0.21578	1.46586	0.074898740584489 .	35 x 38
ILMN_1799710	549	ILMN_1799710	CCDC96	1.25912	0.0934459	0.258167	-0.229973	0.321531	2.2524	0.0146681837385788 .	38 x 28	4 p16	coiled-coil domain containing 96 [Source:HGNC Symbol;Acc:HGNC:26900]
ILMN_2368856	550	ILMN_2368856	KCNIP1	1.12523	0.0961899	0.258162	-0.262327	0.531651	4.16378	7.1735641527404e-05 .	35 x 32	5 q35	potassium voltage-gated channel interacting protein 1 [Source:HGNC Symbol;Acc:HGNC:15521]
ILMN_1737073	551	ILMN_1737073	TTLL1	0.976923	0.142442	0.258093	-0.601385	0.18157	1.22476	0.11359121061861 .	37 x 36	22 q13	tubulin tyrosine ligase like 1 [Source:HGNC Symbol;Acc:HGNC:1312]
ILMN_1808512	552	ILMN_1808512	TPSD1	1.03566	0.0936334	0.258069	-0.209287	0.427083	3.13305	0.00153754792625516 .	35 x 29	16 p13	tryptase delta 1 [Source:HGNC Symbol;Acc:HGNC:14118]
ILMN_1763975	553	ILMN_1763975		1.22029	0.0979357	0.25785	-0.258723	0.378152	2.70958	0.00478241113068101 .	29 x 31
ILMN_1889144	554	ILMN_1889144		1.27788	0.0873837	0.257393	-0.197663	0.293675	2.03788	0.0238009116620836 .	34 x 27
ILMN_3311090	555	ILMN_3311090		1.11513	0.112726	0.257223	-0.385552	0.288536	1.99895	0.0259072113081367 .	37 x 32
ILMN_1840719	556	ILMN_1840719		1.20604	0.0826037	0.25693	-0.1478	0.289088	2.00312	0.0256741982091568 .	31 x 29
ILMN_3246102	557	ILMN_3246102		1.2851	0.0747706	0.256916	-0.129812	0.391332	2.82076	0.00358034426421694 .	32 x 29
ILMN_1728933	558	ILMN_1728933	LOC102723623	1.2105	0.0962339	0.256794	-0.224981	0.497915	3.80846	0.000214912578987203 .	38 x 32	15 q11	golgin A6 family-like 1 [Source:HGNC Symbol;Acc:HGNC:37444]
ILMN_1775686	559	ILMN_1775686	FAM182A	1.23891	0.0803355	0.256739	-0.151256	0.324289	2.27398	0.0139495840841118 .	33 x 36	20 p11	family with sequence similarity 182 member A [Source:HGNC Symbol;Acc:HGNC:16222]
ILMN_1770682	560	ILMN_1770682	TEP1	1.1957	0.126079	0.256658	-0.369038	0.233282	1.59133	0.0593480892245877 .	39 x 26	14 q11	telomerase associated protein 1 [Source:HGNC Symbol;Acc:HGNC:11726]
ILMN_1883034	561	ILMN_1883034		1.23628	0.0871691	0.256469	-0.169667	0.548741	4.35403	3.93108868745884e-05 .	32 x 32
ILMN_1696698	562	ILMN_1696698	ZNF280C	1.26611	0.0685448	0.256283	-0.145042	0.40918	2.97461	0.00237443621424926 .	33 x 29	X q26	zinc finger protein 280C [Source:HGNC Symbol;Acc:HGNC:25955]
ILMN_1905710	563	ILMN_1905710		1.15324	0.0810311	0.256282	-0.165767	0.356015	2.52711	0.00758474254577246 .	36 x 39
ILMN_1694772	564	ILMN_1694772	EXD1	1.10763	0.132463	0.256242	-0.598442	0.168228	1.13203	0.131876976635072 .	38 x 32	15 q15	exonuclease 3'-5' domain containing 1 [Source:HGNC Symbol;Acc:HGNC:28507]
ILMN_1791030	565	ILMN_1791030	NEUROG1	1.1783	0.0924061	0.256176	-0.194593	0.439179	3.24264	0.00113100839619906 .	33 x 31	5 q31	neurogenin 1 [Source:HGNC Symbol;Acc:HGNC:7764]
ILMN_1764084	566	ILMN_1764084		1.21134	0.114758	0.255952	-0.389262	0.434247	3.1977	0.00128358469757472 .	36 x 33
ILMN_1881122	567	ILMN_1881122		1.20389	0.126684	0.255939	-0.462309	0.443834	3.28538	0.00100195864955976 .	37 x 28
ILMN_3307266	568	ILMN_3307266		1.194	0.105665	0.255821	-0.222927	0.216093	1.46809	0.074596833131104 .	28 x 30
ILMN_1765039	569	ILMN_1765039	PATE2	1.15907	0.0932666	0.255739	-0.160621	0.432266	3.17975	0.00134981671593426 .	33 x 35	11 q24	prostate and testis expressed 2 [Source:HGNC Symbol;Acc:HGNC:32249]
ILMN_1731313	570	ILMN_1731313		1.18796	0.102399	0.255619	-0.254471	0.547741	4.34269	4.07550116766631e-05 .	38 x 28
ILMN_1814009	571	ILMN_1814009		1.18496	0.0930646	0.255577	-0.242398	0.506968	3.90137	0.000161889808429239 .	34 x 28
ILMN_1675401	572	ILMN_1675401	GTF2IP1	1.24339	0.0834242	0.255495	-0.183621	0.333371	2.34551	0.0117869594959683 .	35 x 30	7 q11	general transcription factor IIi pseudogene 1 [Source:HGNC Symbol;Acc:HGNC:4660]
ILMN_1718448	573	ILMN_1718448		1.17165	0.103373	0.255459	-0.313936	0.366356	2.61171	0.00613817181110388 .	33 x 32
ILMN_3243738	574	ILMN_3243738		1.27336	0.0852846	0.255375	-0.161132	0.23336	1.59189	0.0592846497718806 .	38 x 32
ILMN_1660247	575	ILMN_1660247		1.11646	0.0877218	0.255274	-0.201344	0.428636	3.14701	0.00147902463852989 .	33 x 34
ILMN_1730917	576	ILMN_1730917	KMO	1.17644	0.105522	0.255075	-0.330675	0.433985	3.19532	0.00129219442620587 .	31 x 30	1 q43	kynurenine 3-monooxygenase [Source:HGNC Symbol;Acc:HGNC:6381]
ILMN_1782084	577	ILMN_1782084		1.18445	0.0885672	0.254957	-0.146959	0.406766	2.95357	0.00251327485587671 .	37 x 30
ILMN_1728501	578	ILMN_1728501	CHRNA9	1.23968	0.066776	0.254922	-0.153891	0.221738	1.50839	0.0693008392622916 .	36 x 38	4 p14	cholinergic receptor nicotinic alpha 9 subunit [Source:HGNC Symbol;Acc:HGNC:14079]
ILMN_1912710	579	ILMN_1912710	LINC00856	1.17005	0.0827828	0.254869	-0.279341	0.494013	3.76893	0.000242245700428523 .	33 x 30	10 q22	long intergenic non-protein coding RNA 856 [Source:HGNC Symbol;Acc:HGNC:45111]
ILMN_1731111	580	ILMN_1731111	DERL3	1.25291	0.0954023	0.254689	-0.16494	0.447459	3.3189	0.000910662114137928 .	30 x 28	22 q11	derlin 3 [Source:HGNC Symbol;Acc:HGNC:14236]
ILMN_3274024	581	ILMN_3274024		1.10774	0.109536	0.254673	-0.470622	0.401859	2.91103	0.00281753663237616 .	31 x 31
ILMN_1657349	582	ILMN_1657349	EPHA6	1.18428	0.114443	0.254666	-0.472882	0.414734	3.02331	0.00208009052732705 .	36 x 23	3 q11	EPH receptor A6 [Source:HGNC Symbol;Acc:HGNC:19296]
ILMN_1916504	583	ILMN_1916504		1.17656	0.10147	0.254664	-0.26837	0.436176	3.21524	0.00122187571471699 .	38 x 35
ILMN_1676102	584	ILMN_1676102	NHS	1.17736	0.0889237	0.254614	-0.208245	0.601996	5.00087	4.80712141537332e-06 .	39 x 35	X p22	NHS actin remodeling regulator [Source:HGNC Symbol;Acc:HGNC:7820]
ILMN_1716526	585	ILMN_1716526		1.18056	0.0943045	0.254565	-0.271155	0.365189	2.60211	0.00628854159221182 .	34 x 39
ILMN_1712171	586	ILMN_1712171	MAN1B1-AS1	1.1586	0.0955494	0.254408	-0.195483	0.580688	4.73127	1.16478242808693e-05 .	33 x 30	9 q34	MAN1B1 antisense RNA 1 (head to head) [Source:HGNC Symbol;Acc:HGNC:48715]
ILMN_1669804	587	ILMN_1669804		1.21963	0.101197	0.254404	-0.262975	0.545064	4.31246	4.48651710855952e-05 .	32 x 33
ILMN_3263585	588	ILMN_3263585		1.14209	0.0897811	0.25438	-0.211813	0.266828	1.83652	0.0365209871529267 .	30 x 28
ILMN_2211032	589	ILMN_2211032		1.13811	0.0931081	0.254059	-0.234335	0.27163	1.87218	0.0339184553622751 .	36 x 39
ILMN_1757569	590	ILMN_1757569	GSK3A	1.24807	0.104041	0.254049	-0.197052	0.553123	4.40404	3.35133639629559e-05 .	39 x 31	19 q13	glycogen synthase kinase 3 alpha [Source:HGNC Symbol;Acc:HGNC:4616]
ILMN_1684308	591	ILMN_1684308		1.23445	0.0795816	0.254009	-0.143188	0.0751298	0.499767	0.309864653819638 .	37 x 38
ILMN_1679527	592	ILMN_1679527	IAPP	1.18556	0.0932878	0.254003	-0.186676	0.326182	2.28883	0.0134734275930619 .	39 x 30	12 p12	islet amyloid polypeptide [Source:HGNC Symbol;Acc:HGNC:5329]
ILMN_1915987	593	ILMN_1915987		1.15499	0.0828115	0.253773	-0.179464	0.312684	2.1836	0.0171837020497216 .	39 x 32	3 q24
ILMN_1886395	594	ILMN_1886395	GRIN2A	1.13279	0.100423	0.253665	-0.213995	0.369804	2.64016	0.00571150904123219 .	34 x 24	16 p13	glutamate ionotropic receptor NMDA type subunit 2A [Source:HGNC Symbol;Acc:HGNC:4585]
ILMN_1907182	595	ILMN_1907182		1.17587	0.110363	0.253534	-0.222728	0.485472	3.68344	0.000313273623036681 .	34 x 27
ILMN_1753341	596	ILMN_1753341		1.16128	0.105668	0.253526	-0.291664	0.324142	2.27283	0.01398693724231 .	35 x 31
ILMN_1701636	597	ILMN_1701636		1.14868	0.0959491	0.253387	-0.271847	0.399743	2.89278	0.00295833202524576 .	35 x 36
ILMN_1806150	598	ILMN_1806150	KCNQ1	1.14612	0.0950105	0.253219	-0.240315	0.490719	3.73579	0.000267710549505695 .	34 x 30	11 p15	potassium voltage-gated channel subfamily Q member 1 [Source:HGNC Symbol;Acc:HGNC:6294]
ILMN_1743660	599	ILMN_1743660		1.10657	0.106435	0.25321	-0.235123	0.511342	3.94688	0.000140774703158209 .	37 x 32
ILMN_1823698	600	ILMN_1823698		1.19247	0.0931698	0.253107	-0.253062	0.46255	3.46067	0.000604937029256458 .	29 x 33
ILMN_1730629	601	ILMN_1730629	TMEM242	1.10844	0.120252	0.253074	-0.350065	0.226947	1.54573	0.0646668577747005 .	38 x 26	6 q25	transmembrane protein 242 [Source:HGNC Symbol;Acc:HGNC:17206]
ILMN_1697757	602	ILMN_1697757		1.17918	0.101521	0.252924	-0.214845	0.338731	2.38806	0.0106478330436578 .	36 x 36
ILMN_1858624	603	ILMN_1858624		1.13769	0.0896714	0.252897	-0.340176	0.283418	1.96036	0.028152199379282 .	40 x 35
ILMN_3307967	604	ILMN_3307967		1.11637	0.0949408	0.252861	-0.20423	0.386924	2.78336	0.00394933147739929 .	30 x 29
ILMN_1761950	605	ILMN_1761950		1.20059	0.0859892	0.252806	-0.166243	0.299088	2.0791	0.021734716570738 .	34 x 28
ILMN_1738869	606	ILMN_1738869	GALNT13	1.16026	0.0959828	0.252711	-0.191694	0.404848	2.93691	0.00262859158020468 .	30 x 31	2 q23	polypeptide N-acetylgalactosaminyltransferase 13 [Source:HGNC Symbol;Acc:HGNC:23242]
ILMN_1849966	607	ILMN_1849966		1.18266	0.0812953	0.252677	-0.151943	0.453753	3.37758	0.000769576339040512 .	33 x 30	8 q24
ILMN_1685798	608	ILMN_1685798	MAGEA3	1.21419	0.101054	0.252664	-0.353365	0.356176	2.52842	0.00756006340638182 .	35 x 29	X q28	MAGE family member A3 [Source:HGNC Symbol;Acc:HGNC:6801]
ILMN_3240048	609	ILMN_3240048		1.14956	0.0818403	0.252647	-0.172088	0.459173	3.42863	0.000663996405699807 .	34 x 25
ILMN_2338733	610	ILMN_2338733	ART5	1.02343	0.0978308	0.252602	-0.198611	0.208537	1.41437	0.0821447699780957 .	39 x 25	11 p15	ADP-ribosyltransferase 5 [Source:HGNC Symbol;Acc:HGNC:24049]
ILMN_1780026	611	ILMN_1780026	ZNF430	1.23969	0.0770823	0.252537	-0.186535	0.340495	2.40213	0.010293825220192 .	34 x 37	19 p12	zinc finger protein 430 [Source:HGNC Symbol;Acc:HGNC:20808]
ILMN_1826853	612	ILMN_1826853		1.12791	0.0966042	0.252484	-0.327342	0.399976	2.89478	0.0029425779170148 .	30 x 28
ILMN_3206558	613	ILMN_3206558		1.19727	0.09063	0.252282	-0.25501	0.451909	3.36032	0.000808748767061385 .	35 x 30
ILMN_1652205	614	ILMN_1652205		1.2593	0.0948454	0.252252	-0.229807	0.540331	4.25949	5.30646636998089e-05 .	38 x 36	1 p32
ILMN_1756081	615	ILMN_1756081		1.15988	0.098425	0.252203	-0.250746	0.338089	2.38295	0.0107791866152969 .	39 x 35
ILMN_2068874	616	ILMN_2068874	AATK	1.15767	0.103315	0.252093	-0.402334	0.150776	1.0117	0.158606589265184 .	34 x 39	17 q25	apoptosis associated tyrosine kinase [Source:HGNC Symbol;Acc:HGNC:21]
ILMN_1817003	617	ILMN_1817003		1.23635	0.0848848	0.251479	-0.227904	0.484316	3.67198	0.000324200540786412 .	31 x 33
ILMN_1780222	618	ILMN_1780222	SLC6A7	1.30711	0.0873006	0.25129	-0.210442	0.540734	4.26396	5.23182646385845e-05 .	36 x 31	5 q32	solute carrier family 6 member 7 [Source:HGNC Symbol;Acc:HGNC:11054]
ILMN_1728564	619	ILMN_1728564		1.1408	0.0929636	0.251209	-0.171589	0.405724	2.94451	0.002575405809218 .	31 x 32
ILMN_1902172	620	ILMN_1902172		1.12061	0.110484	0.251017	-0.344295	0.0908866	0.605379	0.274018671931036 .	29 x 31	3 p21	actin, beta pseudogene 13 [Source:HGNC Symbol;Acc:HGNC:44626]
ILMN_1864467	621	ILMN_1864467		1.21225	0.0835995	0.250971	-0.264036	0.289714	2.00786	0.0254114935672486 .	36 x 38
ILMN_1728062	622	ILMN_1728062	TLX2	1.15654	0.101755	0.250862	-0.274346	0.348281	2.46454	0.00884747244461681 .	28 x 31	2 p13	T-cell leukemia homeobox 2 [Source:HGNC Symbol;Acc:HGNC:5057]
ILMN_1654170	623	ILMN_1654170		1.209	0.0679119	0.250729	-0.110754	0.130622	0.873936	0.193449205350308 .	35 x 39	16 p11	hect domain and RLD 2 pseudogene 5 [Source:HGNC Symbol;Acc:HGNC:4873]
ILMN_3310683	624	ILMN_3310683		1.15898	0.0868187	0.250679	-0.155759	0.435057	3.20506	0.00125734792939469 .	32 x 27
ILMN_3285055	625	ILMN_3285055		1.12756	0.0996594	0.250615	-0.230786	0.291568	2.02189	0.0246472675201315 .	35 x 36
ILMN_2200836	626	ILMN_2200836		1.07331	0.118023	0.25038	-0.463155	0.193951	1.31143	0.0982578037484602 .	33 x 28
ILMN_3198837	627	ILMN_3198837		1.10309	0.100998	0.25031	-0.301217	0.410364	2.98496	0.00230878632999709 .	36 x 35
ILMN_1688573	628	ILMN_1688573		1.14489	0.110961	0.2503	-0.442106	0.366309	2.61133	0.00614409333971655 .	33 x 35
ILMN_3273209	629	ILMN_3273209		1.09312	0.116145	0.250249	-0.278452	0.389337	2.8038	0.00374345438886725 .	38 x 25
ILMN_3308395	630	ILMN_3308395		1.15266	0.0818989	0.250137	-0.243721	0.463005	3.465	0.000597354508694248 .	33 x 28
ILMN_1651582	631	ILMN_1651582		1.13019	0.102623	0.249757	-0.327085	0.343404	2.42537	0.00973182629378888 .	38 x 23
ILMN_1652343	632	ILMN_1652343		1.15963	0.097935	0.249716	-0.236744	0.390883	2.81694	0.00361645388693566 .	33 x 35
ILMN_1651470	633	ILMN_1651470	MMP17	1.15277	0.0890713	0.24968	-0.207779	0.3244	2.27485	0.0139212442745325 .	34 x 36	12 q24	matrix metallopeptidase 17 [Source:HGNC Symbol;Acc:HGNC:7163]
ILMN_1671585	634	ILMN_1671585		1.17796	0.0911923	0.249509	-0.222436	0.186267	1.25756	0.107591877780613 .	36 x 23
ILMN_3293730	635	ILMN_3293730		1.12412	0.0760255	0.249486	-0.173766	0.478836	3.61798	0.000380809755919032 .	34 x 35
ILMN_1760506	636	ILMN_1760506	HSD17B7P2	1.2606	0.0808632	0.249356	-0.208785	0.2945	2.04415	0.0234760991048675 .	34 x 31	10 p11	hydroxysteroid 17-beta dehydrogenase 7 pseudogene 2 [Source:HGNC Symbol;Acc:HGNC:28120]
ILMN_1710847	637	ILMN_1710847	MAGEB16	1.16042	0.0906708	0.249276	-0.165977	0.255826	1.75537	0.0430780219879595 .	35 x 37	X p21	MAGE family member B16 [Source:HGNC Symbol;Acc:HGNC:21188]
ILMN_2173500	638	ILMN_2173500	FAM69C	1.14207	0.09922	0.249141	-0.214222	0.18835	1.27214	0.10500250614463 .	35 x 24	18 q22	family with sequence similarity 69 member C [Source:HGNC Symbol;Acc:HGNC:31729]
ILMN_1707426	639	ILMN_1707426	CPLX4	1.16402	0.0837258	0.249124	-0.183685	0.360294	2.56199	0.00695430655630769 .	33 x 28	18 q21	complexin 4 [Source:HGNC Symbol;Acc:HGNC:24330]
ILMN_1760088	640	ILMN_1760088	CCKBR	1.14846	0.0957022	0.249083	-0.238164	0.0384374	0.255154	0.399896645926245 .	40 x 38	11 p15	cholecystokinin B receptor [Source:HGNC Symbol;Acc:HGNC:1571]
ILMN_3243863	641	ILMN_3243863		1.16844	0.114025	0.249029	-0.230439	0.138514	0.927742	0.179301376966856 .	29 x 31
ILMN_1663944	642	ILMN_1663944	KNDC1	1.2037	0.0983725	0.24902	-0.270616	0.417736	3.0498	0.00193471020979308 .	35 x 24	10 q26	kinase non-catalytic C-lobe domain containing 1 [Source:HGNC Symbol;Acc:HGNC:29374]
ILMN_1897285	643	ILMN_1897285		1.18918	0.113442	0.248868	-0.380643	0.461007	3.44601	0.000631316784900249 .	33 x 35
ILMN_1811098	644	ILMN_1811098	ZNF645	1.11922	0.109163	0.248861	-0.262889	0.344522	2.43434	0.00952267727106815 .	32 x 31	X p22	zinc finger protein 645 [Source:HGNC Symbol;Acc:HGNC:26371]
ILMN_2166582	645	ILMN_2166582	CAMK4	1.12673	0.0946485	0.248764	-0.203609	0.312373	2.18119	0.0172783719443173 .	37 x 38	5 q22	calcium/calmodulin dependent protein kinase IV [Source:HGNC Symbol;Acc:HGNC:1464]
ILMN_3237251	646	ILMN_3237251		1.09474	0.133365	0.248666	-0.484583	0.325387	2.28259	0.0136717327111847 .	40 x 24
ILMN_2347622	647	ILMN_2347622	TRIM55	0.983979	0.139952	0.248555	-0.555075	0.332556	2.33906	0.0119687592694937 .	29 x 32	8 q13	tripartite motif containing 55 [Source:HGNC Symbol;Acc:HGNC:14215]
ILMN_1749515	648	ILMN_1749515		1.20044	0.0940668	0.24855	-0.188883	0.213658	1.45075	0.0769714816788504 .	30 x 30
ILMN_1655080	649	ILMN_1655080		1.15019	0.116368	0.248412	-0.43612	0.346639	2.45133	0.0091373258592593 .	33 x 36
ILMN_1683974	650	ILMN_1683974		1.1368	0.0887995	0.248109	-0.239598	0.308466	2.15103	0.0185027568431186 .	37 x 34
ILMN_2107344	651	ILMN_2107344		0.99816	0.122603	0.248052	-0.368554	0.209807	1.42338	0.0808390263113277 .	38 x 26	2 q31
ILMN_3311180	652	ILMN_3311180		1.18506	0.109856	0.24797	-0.221342	0.464154	3.47596	0.000578562682782224 .	32 x 36
ILMN_1749639	653	ILMN_1749639		1.14417	0.110654	0.247899	-0.308497	0.435558	3.20961	0.00124136378891204 .	39 x 36
ILMN_1821031	654	ILMN_1821031		1.23901	0.0927385	0.247868	-0.169158	0.348666	2.46764	0.00878056820895012 .	33 x 30
ILMN_3301572	655	ILMN_3301572		1.1342	0.0860838	0.247712	-0.181806	0.181057	1.22118	0.114261304899285 .	38 x 23
ILMN_1693465	656	ILMN_1693465		1.19908	0.0920811	0.247389	-0.328962	0.311643	2.17555	0.0175017938925826 .	29 x 32	X q21	eukaryotic translation elongation factor 1 alpha 1 pseudogene 15 [Source:HGNC Symbol;Acc:HGNC:3198]
ILMN_2088785	657	ILMN_2088785	CSNK1A1L	1.18979	0.0987597	0.24728	-0.315315	0.3854	2.77048	0.00408433419701848 .	33 x 38	13 q13	casein kinase 1 alpha 1 like [Source:HGNC Symbol;Acc:HGNC:20289]
ILMN_1715574	658	ILMN_1715574		1.23193	0.0888742	0.24724	-0.252298	0.493097	3.75969	0.000249098626813216 .	36 x 30
ILMN_3231609	659	ILMN_3231609		1.13161	0.0929477	0.247185	-0.19058	0.276927	1.91169	0.0312212013348356 .	32 x 28
ILMN_1766558	660	ILMN_1766558		1.16094	0.0930649	0.247173	-0.253516	0.337828	2.38087	0.0108331014324669 .	39 x 31
ILMN_1684372	661	ILMN_1684372		1.15602	0.092462	0.24716	-0.245821	0.285614	1.9769	0.0271705261967221 .	36 x 22
ILMN_1720259	662	ILMN_1720259	SPANXN2	0.949055	0.145121	0.247136	-0.360796	0.360161	2.5609	0.00697319447856248 .	36 x 31	X q27	SPANX family member N2 [Source:HGNC Symbol;Acc:HGNC:33175]
ILMN_3235567	663	ILMN_3235567		1.20117	0.099416	0.247109	-0.226079	0.52253	4.06519	9.76157419482204e-05 .	33 x 32
ILMN_3309174	664	ILMN_3309174		1.11626	0.0824006	0.247092	-0.242247	0.354592	2.51555	0.00780483462189541 .	34 x 28
ILMN_1829030	665	ILMN_1829030		1.16534	0.0831254	0.247088	-0.180839	0.378807	2.71506	0.00471541674863118 .	33 x 30
ILMN_3244137	666	ILMN_3244137		1.18352	0.091978	0.24686	-0.234912	0.299478	2.08207	0.0215918343897158 .	34 x 37
ILMN_1749304	667	ILMN_1749304	LOC100132249	1.20282	0.0952967	0.246827	-0.194884	0.382138	2.743	0.00438680440752814 .	30 x 28	9 p11
ILMN_1810696	668	ILMN_1810696		1.16872	0.108094	0.246691	-0.252369	0.374891	2.68237	0.0051286111797515 .	29 x 30
ILMN_1684847	669	ILMN_1684847		1.22745	0.0715988	0.246634	-0.180455	0.52456	4.08697	9.12145195945957e-05 .	35 x 28
ILMN_3208347	670	ILMN_3208347		1.17478	0.0931739	0.246073	-0.178985	0.2007	1.35894	0.09054528777378 .	34 x 27
ILMN_1704321	671	ILMN_1704321		1.13186	0.0904915	0.246059	-0.250632	0.441247	3.26159	0.00107196763304218 .	37 x 34
ILMN_3213854	672	ILMN_3213854		1.18358	0.0951887	0.246059	-0.292988	0.320994	2.24821	0.0148115552087744 .	34 x 28
ILMN_1661303	673	ILMN_1661303		1.19546	0.0757139	0.246047	-0.179119	0.209776	1.42316	0.0808703251899707 .	37 x 30
ILMN_3259120	674	ILMN_3259120		1.06351	0.100223	0.246015	-0.206991	0.413387	3.01146	0.00214839098602726 .	30 x 31
ILMN_1743395	675	ILMN_1743395		1.16345	0.104877	0.245852	-0.202276	0.129976	0.869541	0.194635040492064 .	33 x 37
ILMN_1658634	676	ILMN_1658634		1.24113	0.0823557	0.245802	-0.179435	0.401614	2.90891	0.00283354843619921 .	36 x 34
ILMN_2304289	677	ILMN_2304289	GRIP1	0.954822	0.188411	0.245783	-0.942911	0.172194	1.15953	0.126247387644439 .	38 x 26	12 q14	glutamate receptor interacting protein 1 [Source:HGNC Symbol;Acc:HGNC:18708]
ILMN_1824807	678	ILMN_1824807		1.20176	0.0859413	0.245718	-0.154338	0.529607	4.14152	7.69192617818826e-05 .	32 x 29	9 p13	vomeronasal 1 receptor 48 pseudogene [Source:HGNC Symbol;Acc:HGNC:37368]
ILMN_1748265	679	ILMN_1748265		1.24016	0.0878292	0.245487	-0.255995	0.321301	2.25061	0.0147293473655656 .	33 x 38
ILMN_1793982	680	ILMN_1793982		1.17432	0.101179	0.245485	-0.33811	0.220017	1.49609	0.070884847064776 .	29 x 31
ILMN_1757453	681	ILMN_1757453		1.20731	0.0937387	0.245357	-0.198728	0.404419	2.93318	0.0026550412305546 .	37 x 31
ILMN_3245635	682	ILMN_3245635		1.08491	0.0970933	0.245203	-0.303897	0.14889	0.998757	0.161686866724339 .	30 x 29
ILMN_1736303	683	ILMN_1736303	KCNV1	1.14894	0.0755543	0.244899	-0.114121	0.365471	2.60443	0.0062518680103103 .	32 x 30	8 q23	potassium voltage-gated channel modifier subfamily V member 1 [Source:HGNC Symbol;Acc:HGNC:18861]
ILMN_1665060	684	ILMN_1665060		1.33805	0.0672035	0.244806	-0.120442	0.311195	2.17208	0.017640316191562 .	35 x 38	X q23
ILMN_1668031	685	ILMN_1668031	SYNPO2	1.1394	0.109021	0.244764	-0.280442	0.407782	2.96241	0.00245400121197059 .	39 x 35	4 q26	synaptopodin 2 [Source:HGNC Symbol;Acc:HGNC:17732]
ILMN_2310685	686	ILMN_2310685	FOXK2	1.22333	0.0745529	0.244668	-0.11492	0.467417	3.5072	0.000528049866046598 .	36 x 37	17 q25	forkhead box K2 [Source:HGNC Symbol;Acc:HGNC:6036]
ILMN_1684312	687	ILMN_1684312	NHLRC4	1.17345	0.0936383	0.244611	-0.244759	0.211506	1.43545	0.0791150361106137 .	35 x 38	16 p13	NHL repeat containing 4 [Source:HGNC Symbol;Acc:HGNC:26700]
ILMN_3255699	688	ILMN_3255699		1.11834	0.0893245	0.244442	-0.171876	0.525553	4.09766	8.82244512205865e-05 .	34 x 30
ILMN_1763685	689	ILMN_1763685	LOC107984071	1.13841	0.0928887	0.244335	-0.20742	0.603044	5.01454	4.59478904846211e-06 .	35 x 32	16 p13	nuclear pore complex interacting protein family member A1 [Source:HGNC Symbol;Acc:HGNC:7909]
ILMN_1654427	690	ILMN_1654427		1.11795	0.104489	0.24433	-0.243328	0.47783	3.60813	0.000392110868693951 .	37 x 35
ILMN_1839335	691	ILMN_1839335	SUCLG2-AS1	1.2473	0.0903622	0.24426	-0.259514	0.344435	2.43363	0.00953893030787534 .	35 x 29	3 p14	SUCLG2 antisense RNA 1 (head to head) [Source:HGNC Symbol;Acc:HGNC:49643]
ILMN_3308570	692	ILMN_3308570		1.09569	0.0870588	0.244059	-0.268151	0.347289	2.45655	0.00902164199386335 .	33 x 28
ILMN_3231236	693	ILMN_3231236		1.26483	0.0883513	0.243978	-0.245459	0.410227	2.98376	0.00231631756102713 .	32 x 29
ILMN_3247818	694	ILMN_3247818		1.10326	0.145984	0.243865	-0.559031	0.295245	2.04981	0.0231857872368204 .	37 x 28
ILMN_1693226	695	ILMN_1693226	SMIM12	1.75023	0.0844094	0.243853	-0.156064	0.482204	3.6511	0.000345059629356825 .	31 x 35	1 p34	small integral membrane protein 12 [Source:HGNC Symbol;Acc:HGNC:25154]
ILMN_2229019	696	ILMN_2229019		1.01267	0.103762	0.243795	-0.223789	0.344338	2.43286	0.00955680861973829 .	29 x 30	17 q11
ILMN_3310025	697	ILMN_3310025		1.16158	0.0970376	0.243764	-0.296012	0.340036	2.39846	0.0103850451147984 .	34 x 28
ILMN_1775919	698	ILMN_1775919	MCUR1	1.17111	0.0931795	0.243738	-0.175484	0.276876	1.91131	0.031246264423376 .	38 x 38	6 p23	mitochondrial calcium uniporter regulator 1 [Source:HGNC Symbol;Acc:HGNC:21097]
ILMN_1795139	699	ILMN_1795139		1.15367	0.120952	0.243611	-0.432767	0.331418	2.33007	0.0122265785562949 .	39 x 33
ILMN_1808102	700	ILMN_1808102		1.13727	0.0976752	0.243525	-0.19222	0.365165	2.60191	0.00629167125971586 .	37 x 31
ILMN_1884041	701	ILMN_1884041		1.18563	0.0892906	0.243494	-0.137021	0.339921	2.39754	0.0104080894486864 .	31 x 35
ILMN_1767131	702	ILMN_1767131		1.17548	0.0959912	0.243488	-0.260284	0.424963	3.11406	0.00162071958204402 .	38 x 31
ILMN_3240108	703	ILMN_3240108		1.09914	0.108212	0.243294	-0.298995	0.381603	2.7385	0.00443822157744989 .	34 x 36
ILMN_1746658	704	ILMN_1746658	RORB	1.01573	0.0926659	0.243225	-0.218653	0.250842	1.71885	0.0463354453255681 .	31 x 29	9 q21	RAR related orphan receptor B [Source:HGNC Symbol;Acc:HGNC:10259]
ILMN_2190266	705	ILMN_2190266	TMEM234	1.17688	0.0993049	0.243223	-0.386611	0.163294	1.09791	0.13910828611915 .	39 x 27	1 p35	transmembrane protein 234 [Source:HGNC Symbol;Acc:HGNC:28837]
ILMN_1671985	706	ILMN_1671985		1.12404	0.10355	0.243141	-0.221084	0.330122	2.31983	0.012525876580142 .	34 x 35
ILMN_1785637	707	ILMN_1785637	GNAS	0.959925	0.131474	0.242758	-0.450733	0.118636	0.79254	0.216149220041732 .	39 x 34	20 q13	GNAS complex locus [Source:HGNC Symbol;Acc:HGNC:4392]
ILMN_1754521	708	ILMN_1754521	SMAD2	1.21822	0.0924486	0.242642	-0.2886	0.385428	2.77071	0.00408187200791599 .	36 x 31	18 q21	SMAD family member 2 [Source:HGNC Symbol;Acc:HGNC:6768]
ILMN_1910185	709	ILMN_1910185		1.18297	0.0915607	0.242538	-0.192174	0.304789	2.12274	0.019719507315944 .	35 x 39
ILMN_1670086	710	ILMN_1670086		1.13894	0.10914	0.242469	-0.269327	0.299624	2.08319	0.0215384169604877 .	33 x 25
ILMN_1818446	711	ILMN_1818446		1.176	0.0819338	0.242445	-0.139873	0.473722	3.56808	0.000441466482633768 .	38 x 31
ILMN_1886775	712	ILMN_1886775		1.12906	0.0972641	0.242399	-0.3224	0.435032	3.20483	0.00125814245802669 .	39 x 29
ILMN_1730401	713	ILMN_1730401	PTGER4P2-CDK2AP2P2	1.1341	0.10263	0.242398	-0.273647	0.230419	1.57069	0.0617093434533609 .	37 x 32	9 p11	PTGER4P2-CDK2AP2P2 readthrough, transcribed pseudogene [Source:EntrezGene;Acc:442421]
ILMN_2291538	714	ILMN_2291538	HSFY2	1.17313	0.0874691	0.242357	-0.184183	0.264677	1.8206	0.0377367578473893 .	37 x 37	Y q11	heat shock transcription factor, Y-linked 2 [Source:HGNC Symbol;Acc:HGNC:23950]
ILMN_1659464	715	ILMN_1659464	FAM71F1	1.11352	0.0860315	0.242191	-0.136655	0.490674	3.73534	0.000268074660184747 .	34 x 34	7 q32	family with sequence similarity 71 member F1 [Source:HGNC Symbol;Acc:HGNC:30704]
ILMN_1718502	716	ILMN_1718502		1.09308	0.095421	0.241999	-0.237139	0.355216	2.52062	0.00770752558215548 .	40 x 26
ILMN_1703280	717	ILMN_1703280		1.24488	0.089885	0.241947	-0.221812	0.282339	1.95226	0.0286444900673906 .	33 x 38
ILMN_2251766	718	ILMN_2251766	IL1R2	1.13643	0.0986039	0.24191	-0.259749	0.293764	2.03856	0.0237656294114538 .	40 x 36	2 q11	interleukin 1 receptor type 2 [Source:HGNC Symbol;Acc:HGNC:5994]
ILMN_1707975	719	ILMN_1707975	SERPIND1	1.13492	0.107726	0.241895	-0.378773	0.125	0.835714	0.203915689741753 .	38 x 38	22 q11	serpin family D member 1 [Source:HGNC Symbol;Acc:HGNC:4838]
ILMN_1799102	720	ILMN_1799102		1.1809	0.102532	0.241854	-0.257712	0.217494	1.47808	0.0732553687781019 .	37 x 35	13 q12
ILMN_1682319	721	ILMN_1682319	STATH	1.13517	0.106622	0.241707	-0.252167	0.264282	1.81768	0.0379633953391703 .	35 x 29	4 q13	statherin [Source:HGNC Symbol;Acc:HGNC:11369]
ILMN_1808325	722	ILMN_1808325		1.16772	0.0805508	0.241655	-0.175816	0.499229	3.82184	0.000206358059599565 .	36 x 36	3 q29	TM4SF19-TCTEX1D2 readthrough (NMD candidate) [Source:HGNC Symbol;Acc:HGNC:49190]
ILMN_3188162	723	ILMN_3188162		1.04668	0.144277	0.241503	-0.472428	0.386166	2.77694	0.00401601745760127 .	36 x 26
ILMN_3241739	724	ILMN_3241739		1.24364	0.0943279	0.241456	-0.184369	0.24148	1.65065	0.0529656961071139 .	34 x 25
ILMN_1680189	725	ILMN_1680189		1.09744	0.112284	0.241453	-0.306188	0.254973	1.74911	0.0436222478995857 .	38 x 37
ILMN_3309814	726	ILMN_3309814		1.11038	0.107688	0.241445	-0.28171	0.287996	1.99487	0.0261372511082258 .	36 x 37
ILMN_1665932	727	ILMN_1665932	ASIC2	1.15374	0.101422	0.241236	-0.210641	0.163073	1.09638	0.139437922913605 .	40 x 34	17 q12	acid sensing ion channel subunit 2 [Source:HGNC Symbol;Acc:HGNC:99]
ILMN_1736295	728	ILMN_1736295	SMIM17	1.16805	0.0979637	0.241181	-0.203327	0.348934	2.4698	0.00873438738549781 .	34 x 35	19 q13	small integral membrane protein 17 [Source:HGNC Symbol;Acc:HGNC:27114]
ILMN_1796617	729	ILMN_1796617		1.12239	0.10465	0.240931	-0.255141	0.431507	3.17288	0.00137599272513156 .	39 x 35
ILMN_1744267	730	ILMN_1744267	PSEN1	1.14726	0.0926556	0.24075	-0.240346	0.380152	2.72632	0.00458027408240524 .	38 x 27	14 q24	presenilin 1 [Source:HGNC Symbol;Acc:HGNC:9508]
ILMN_1663298	731	ILMN_1663298		1.14238	0.084414	0.240699	-0.251286	0.357902	2.54247	0.00730102195244864 .	34 x 30	16 p12	polycystin 1, transient receptor potential channel interacting pseudogene 5 [Source:HGNC Symbol;Acc:HGNC:30069]
ILMN_1738783	732	ILMN_1738783	GDF9	1.22668	0.0731833	0.240565	-0.141531	0.408947	2.97258	0.00238752470707748 .	36 x 30	5 q31	growth differentiation factor 9 [Source:HGNC Symbol;Acc:HGNC:4224]
ILMN_1770887	733	ILMN_1770887		1.15282	0.087137	0.240542	-0.204552	0.275151	1.89842	0.0321058843750799 .	37 x 26	10 p11	ATP binding cassette subfamily D member 1 pseudogene 2 [Source:HGNC Symbol;Acc:HGNC:63]
ILMN_1765645	734	ILMN_1765645	C17orf50	1.18568	0.0949894	0.240088	-0.25008	0.326812	2.29378	0.0133178974880814 .	32 x 28	17 q12	chromosome 17 open reading frame 50 [Source:HGNC Symbol;Acc:HGNC:29581]
ILMN_3227582	735	ILMN_3227582		1.15566	0.0887937	0.240054	-0.183133	0.152188	1.0214	0.156323979185174 .	28 x 32
ILMN_1836776	736	ILMN_1836776	MPRIP	1.35497	0.110482	0.239631	-0.303119	0.29976	2.08422	0.0214890237832278 .	38 x 33	17 p11	myosin phosphatase Rho interacting protein [Source:HGNC Symbol;Acc:HGNC:30321]
ILMN_1785717	737	ILMN_1785717	TBC1D3C	1.21931	0.10696	0.239573	-0.342629	0.455566	3.39461	0.000732693501228843 .	29 x 31	17 q12	TBC1 domain family member 3B [Source:HGNC Symbol;Acc:HGNC:27011]
ILMN_1769195	738	ILMN_1769195	ERC2	0.966992	0.143198	0.239527	-0.684641	0.24201	1.65449	0.0525723793702983 .	28 x 31	3 p14	ELKS/RAB6-interacting/CAST family member 2 [Source:HGNC Symbol;Acc:HGNC:31922]
ILMN_1791962	739	ILMN_1791962		1.09862	0.107254	0.239485	-0.227674	0.276924	1.91167	0.0312227299988571 .	36 x 33	2 q37	ciliary rootlet coiled-coil, rootletin family member 2 [Source:HGNC Symbol;Acc:HGNC:51677]
ILMN_2343774	740	ILMN_2343774	XAGE1B	1.11317	0.110686	0.239444	-0.277498	0.178353	1.20234	0.117831477848906 .	35 x 35	X p11	X antigen family member 1A [Source:HGNC Symbol;Acc:HGNC:4111]
ILMN_2138019	741	ILMN_2138019	HEPACAM	1.01763	0.119832	0.239435	-0.331357	0.161644	1.08651	0.141584290585582 .	29 x 32	11 q24	hepatic and glial cell adhesion molecule [Source:HGNC Symbol;Acc:HGNC:26361]
ILMN_1786892	742	ILMN_1786892		1.17025	0.103308	0.239409	-0.290232	0.242604	1.65881	0.0521331935248055 .	39 x 30
ILMN_1899435	743	ILMN_1899435		1.21824	0.0763913	0.239187	-0.233851	0.477512	3.60502	0.000395748127650863 .	38 x 35
ILMN_1808171	744	ILMN_1808171		1.09327	0.102676	0.239158	-0.246158	0.298649	2.07575	0.0218966914006209 .	39 x 37
ILMN_1722133	745	ILMN_1722133		1.18411	0.0859878	0.23881	-0.150974	0.358478	2.54716	0.00721619894719461 .	37 x 31	18 p11	long intergenic non-protein coding RNA 470 [Source:HGNC Symbol;Acc:HGNC:1225]
ILMN_3188655	746	ILMN_3188655		1.07342	0.0967734	0.238782	-0.313582	0.3496	2.47517	0.00862023978590276 .	39 x 34
ILMN_1806849	747	ILMN_1806849	PMCHL2	1.10301	0.107047	0.238737	-0.245478	0.394693	2.84943	0.00331936702421243 .	33 x 26	5 q13	pro-melanin concentrating hormone like 2 (pseudogene) [Source:HGNC Symbol;Acc:HGNC:9111]
ILMN_3310396	748	ILMN_3310396		1.1589	0.0960584	0.238609	-0.19038	0.286655	1.98475	0.0267146341735456 .	30 x 29
ILMN_1802115	749	ILMN_1802115		1.18183	0.0926679	0.238593	-0.300995	0.421966	3.08732	0.00174504290827682 .	35 x 30
ILMN_1721583	750	ILMN_1721583	EMC10	1.24279	0.0799967	0.238573	-0.194775	0.466005	3.49366	0.000549406298855359 .	35 x 30	19 q13	ER membrane protein complex subunit 10 [Source:HGNC Symbol;Acc:HGNC:27609]
ILMN_1686530	751	ILMN_1686530		1.14162	0.0927883	0.238569	-0.33572	0.491267	3.74129	0.000263313442629753 .	33 x 30	6 q24	hydatidiform mole associated and imprinted (non-protein coding) [Source:HGNC Symbol;Acc:HGNC:5326]
ILMN_1719031	752	ILMN_1719031	AMY2B	1.14254	0.0927521	0.238457	-0.208982	0.477043	3.60043	0.000401164338494908 .	37 x 33	1 p21	amylase, alpha 2B (pancreatic) [Source:HGNC Symbol;Acc:HGNC:478]
ILMN_1669494	753	ILMN_1669494		1.0918	0.109363	0.238428	-0.359941	0.315941	2.20886	0.0162190289090747 .	31 x 31
ILMN_1660721	754	ILMN_1660721	STX1B	1.13101	0.0925807	0.238354	-0.272401	0.510281	3.9358	0.000145655193579342 .	35 x 26	16 p11	syntaxin 1B [Source:HGNC Symbol;Acc:HGNC:18539]
ILMN_1844496	755	ILMN_1844496		1.13294	0.0940065	0.238307	-0.254029	0.372832	2.66525	0.00535809367773465 .	31 x 32
ILMN_1804604	756	ILMN_1804604	C1QTNF3	1.21442	0.0796806	0.238114	-0.130009	0.365872	2.60773	0.00620015298550758 .	40 x 35	5 p13	C1q and tumor necrosis factor related protein 3 [Source:HGNC Symbol;Acc:HGNC:14326]
ILMN_1688434	757	ILMN_1688434		1.08614	0.0959649	0.237975	-0.243145	0.218912	1.4882	0.0719159947270137 .	39 x 23	10 q26	double homeobox 4 like 24 [Source:HGNC Symbol;Acc:HGNC:50805]
ILMN_1741977	758	ILMN_1741977	GTF2I	1.1579	0.0945672	0.237878	-0.207654	0.355859	2.52584	0.00760859188540564 .	33 x 31	7 q11	general transcription factor IIi [Source:HGNC Symbol;Acc:HGNC:4659]
ILMN_1665751	759	ILMN_1665751		1.1748	0.0802761	0.2376	-0.217411	0.142656	0.956052	0.172134676585762 .	34 x 25
ILMN_1723574	760	ILMN_1723574		1.13181	0.0928957	0.237504	-0.273022	0.400032	2.89527	0.00293874431601426 .	40 x 26
ILMN_2099773	761	ILMN_2099773	SEMA3D	1.14121	0.135052	0.237427	-0.632019	-0.0622836	-0.413947	0.659537902276659 .	38 x 24	7 q21	semaphorin 3D [Source:HGNC Symbol;Acc:HGNC:10726]
ILMN_1694517	762	ILMN_1694517		1.24312	0.0854909	0.237347	-0.237797	0.333642	2.34765	0.0117271387442923 .	35 x 31	5 p14
ILMN_1668570	763	ILMN_1668570		1.13257	0.0852998	0.237328	-0.154849	0.480208	3.63144	0.000365865222089257 .	37 x 36	3 q21	ribosomal protein L32 pseudogene 3 [Source:HGNC Symbol;Acc:HGNC:27024]
ILMN_1691742	764	ILMN_1691742	GFRAL	1.16556	0.103182	0.237275	-0.207526	0.666751	5.93431	2.10722248317197e-07 .	35 x 32	6 p12	GDNF family receptor alpha like [Source:HGNC Symbol;Acc:HGNC:32789]
ILMN_1757601	765	ILMN_1757601		1.08048	0.110842	0.237232	-0.270316	0.363458	2.58789	0.00651750167651555 .	34 x 31
ILMN_1790270	766	ILMN_1790270		1.14561	0.093387	0.237192	-0.214692	0.387125	2.78506	0.0039318107515125 .	34 x 35
ILMN_1657147	767	ILMN_1657147		1.1169	0.126976	0.23717	-0.354255	0.344517	2.43429	0.00952370054564255 .	31 x 35	12 p13
ILMN_1749832	768	ILMN_1749832	WASH5P	1.25076	0.0769034	0.23712	-0.164242	0.165189	1.111	0.136300513366242 .	38 x 38	19 p13	WAS protein family homolog 5 pseudogene [Source:HGNC Symbol;Acc:HGNC:33884]
ILMN_1772626	769	ILMN_1772626		1.17037	0.104977	0.23699	-0.236672	0.456675	3.40504	0.000710927099899061 .	34 x 34
ILMN_2345749	770	ILMN_2345749	FGF8	0.954651	0.122034	0.236968	-0.289448	0.214215	1.45471	0.0764234009651147 .	40 x 25	10 q24	fibroblast growth factor 8 [Source:HGNC Symbol;Acc:HGNC:3686]
ILMN_2215025	771	ILMN_2215025	HORMAD1	1.12491	0.0950803	0.236777	-0.320977	0.289823	2.00868	0.0253662726575598 .	39 x 29	1 q21	HORMA domain containing 1 [Source:HGNC Symbol;Acc:HGNC:25245]
ILMN_1774111	772	ILMN_1774111		1.17476	0.0910348	0.236736	-0.242851	0.460407	3.44031	0.000641846366873589 .	40 x 26
ILMN_1823347	773	ILMN_1823347		1.24894	0.109418	0.236708	-0.368499	0.201752	1.36637	0.0893829337607706 .	30 x 31
ILMN_1678440	774	ILMN_1678440		1.15934	0.0866438	0.236659	-0.180998	0.458899	3.42604	0.000668999812929227 .	31 x 32
ILMN_3198636	775	ILMN_3198636		1.14414	0.104906	0.236597	-0.279898	0.353034	2.50293	0.00805189158750097 .	36 x 35
ILMN_3269956	776	ILMN_3269956		1.1391	0.089875	0.236587	-0.162785	0.467118	3.50433	0.000532502734408191 .	35 x 35
ILMN_1812461	777	ILMN_1812461	WISP2	1.21607	0.0976441	0.236413	-0.286006	0.356346	2.5298	0.00753426663995516 .	31 x 28	20 q13	WNT1 inducible signaling pathway protein 2 [Source:HGNC Symbol;Acc:HGNC:12770]
ILMN_1729075	778	ILMN_1729075	PTH2R	1.18268	0.074033	0.236367	-0.226948	0.218259	1.48353	0.0725309151035967 .	28 x 30	2 q34	parathyroid hormone 2 receptor [Source:HGNC Symbol;Acc:HGNC:9609]
ILMN_1898605	779	ILMN_1898605		1.18125	0.0938841	0.236296	-0.188112	0.357772	2.54141	0.00732018392773126 .	31 x 33
ILMN_1662809	780	ILMN_1662809	SETD2	1.14345	0.0936899	0.236294	-0.242786	0.297684	2.06839	0.0222560971043082 .	31 x 27	3 p21	SET domain containing 2 [Source:HGNC Symbol;Acc:HGNC:18420]
ILMN_3198715	781	ILMN_3198715		1.08647	0.111614	0.236266	-0.394594	0.334596	2.35521	0.0115181105843739 .	36 x 34
ILMN_1853505	782	ILMN_1853505		1.1777	0.115622	0.236205	-0.432331	0.291448	2.02098	0.0246961916917288 .	38 x 28
ILMN_1675173	783	ILMN_1675173		1.09639	0.1232	0.235963	-0.278322	0.4625	3.4602	0.000605768814498586 .	38 x 34
ILMN_1696867	784	ILMN_1696867	TPD52L3	1.01368	0.104326	0.235872	-0.295551	0.400453	2.8989	0.00291041690488048 .	33 x 36	9 p24	tumor protein D52 like 3 [Source:HGNC Symbol;Acc:HGNC:23382]
ILMN_1710116	785	ILMN_1710116	FMNL2	1.17503	0.089986	0.235844	-0.179061	0.290997	2.01756	0.0248807288191721 .	36 x 22	2 q23	formin like 2 [Source:HGNC Symbol;Acc:HGNC:18267]
ILMN_1673356	786	ILMN_1673356	FAM83C	1.18103	0.0882831	0.235724	-0.203348	0.564931	4.54146	2.15578243367709e-05 .	33 x 32	20 q11	family with sequence similarity 83 member C [Source:HGNC Symbol;Acc:HGNC:16121]
ILMN_2119320	787	ILMN_2119320	HIST1H4F	1.17869	0.0972203	0.235703	-0.242534	0.212814	1.44474	0.077807530532526 .	38 x 26	6 p22	histone cluster 1 H4 family member f [Source:HGNC Symbol;Acc:HGNC:4783]
ILMN_1655196	788	ILMN_1655196		1.16773	0.101177	0.235624	-0.252362	0.168915	1.13679	0.13088946426302 .	37 x 28	7 p13	RAS p21 protein activator 4C, pseudogene [Source:HGNC Symbol;Acc:HGNC:44185]
ILMN_1794143	789	ILMN_1794143		1.15507	0.0843271	0.235572	-0.150258	0.490168	3.73027	0.00027219576696691 .	34 x 28	3 q12	family with sequence similarity 172 member B, pseudogene [Source:HGNC Symbol;Acc:HGNC:34336]
ILMN_1862509	790	ILMN_1862509		1.13767	0.0926186	0.235499	-0.196021	0.281822	1.94837	0.0288832722915775 .	35 x 36
ILMN_2054461	791	ILMN_2054461	ZCWPW2	1.17186	0.0867534	0.235433	-0.234067	0.274303	1.89209	0.0325352473638805 .	38 x 24	3 p24	zinc finger CW-type and PWWP domain containing 2 [Source:HGNC Symbol;Acc:HGNC:23574]
ILMN_1753013	792	ILMN_1753013	RBL1	1.09427	0.108076	0.23488	-0.328695	0.36557	2.60524	0.00623914154103322 .	36 x 27	20 q11	RB transcriptional corepressor like 1 [Source:HGNC Symbol;Acc:HGNC:9893]
ILMN_1779858	793	ILMN_1779858		1.14433	0.119532	0.234848	-0.317089	0.363986	2.59223	0.00644685860714334 .	31 x 29
ILMN_1757591	794	ILMN_1757591	PRIMA1	1.15875	0.0946104	0.234828	-0.218292	0.335642	2.3635	0.0112925896346151 .	35 x 27	14 q32	proline rich membrane anchor 1 [Source:HGNC Symbol;Acc:HGNC:18319]
ILMN_1751424	795	ILMN_1751424		1.15636	0.0850607	0.234756	-0.219246	0.386984	2.78387	0.00394407008097808 .	32 x 32
ILMN_1724877	796	ILMN_1724877	PARD6G	1.19372	0.0920815	0.234754	-0.16203	0.144773	0.970537	0.168541958370902 .	35 x 39	18 q23	par-6 family cell polarity regulator gamma [Source:HGNC Symbol;Acc:HGNC:16076]
ILMN_1863484	797	ILMN_1863484		1.13667	0.0969074	0.23463	-0.334384	0.185227	1.25029	0.108901174543272 .	30 x 30
ILMN_1876203	798	ILMN_1876203		1.21951	0.0960873	0.234613	-0.389982	0.482194	3.651	0.000345158624977859 .	33 x 37	2 p25
ILMN_2325610	799	ILMN_2325610		1.23104	0.0674133	0.23448	-0.127991	0.19502	1.31894	0.0970057014360501 .	35 x 38
ILMN_2276431	800	ILMN_2276431	DPH2	1.14748	0.0910955	0.234462	-0.268287	0.392442	2.83022	0.00349219658173028 .	28 x 31	1 p34	DPH2 homolog [Source:HGNC Symbol;Acc:HGNC:3004]
ILMN_1668044	801	ILMN_1668044		1.12168	0.0917764	0.23445	-0.228727	0.346437	2.44971	0.00917344492326833 .	38 x 33
ILMN_1745132	802	ILMN_1745132	GDF11	1.27043	0.0722738	0.234432	-0.16825	0.246787	1.68925	0.0491236962886996 .	35 x 37	12 q13	growth differentiation factor 11 [Source:HGNC Symbol;Acc:HGNC:4216]
ILMN_2043865	803	ILMN_2043865	DCUN1D1	1.17607	0.11405	0.234409	-0.322784	0.338357	2.38509	0.0107242292455731 .	36 x 32	3 q26	defective in cullin neddylation 1 domain containing 1 [Source:HGNC Symbol;Acc:HGNC:18184]
ILMN_1738429	804	ILMN_1738429		1.11801	0.0991437	0.234295	-0.187374	0.269094	1.85333	0.0352740768425617 .	34 x 27
ILMN_1693802	805	ILMN_1693802		1.22563	0.0984017	0.234245	-0.225285	0.401367	2.90678	0.0028497601383719 .	35 x 29
ILMN_2321339	806	ILMN_2321339	POLR3H	1.21803	0.0844612	0.234134	-0.156978	0.332935	2.34206	0.0118839145525521 .	36 x 36	22 q13	RNA polymerase III subunit H [Source:HGNC Symbol;Acc:HGNC:30349]
ILMN_3310306	807	ILMN_3310306		1.38218	0.0853563	0.233876	-0.149147	0.140575	0.94182	0.175713590665693 .	31 x 35
ILMN_1908872	808	ILMN_1908872		1.14248	0.0847921	0.233773	-0.185403	0.224189	1.52594	0.067090660658951 .	40 x 36
ILMN_1754370	809	ILMN_1754370	SPAG8	0.973276	0.123215	0.233761	-0.314078	0.280969	1.94197	0.0292801654688035 .	29 x 32	9 p13	sperm associated antigen 8 [Source:HGNC Symbol;Acc:HGNC:14105]
ILMN_1770303	810	ILMN_1770303		1.14108	0.0854652	0.233587	-0.175135	0.338347	2.385	0.0107263331536972 .	34 x 32
ILMN_2075962	811	ILMN_2075962	DSCAML1	1.15429	0.0951365	0.233509	-0.227186	0.372166	2.65973	0.00543418514627469 .	32 x 32	11 q23	DS cell adhesion molecule like 1 [Source:HGNC Symbol;Acc:HGNC:14656]
ILMN_1706225	812	ILMN_1706225	N4BP1	1.23321	0.0752183	0.233453	-0.192209	0.409664	2.97883	0.002347418019641 .	34 x 32	16 q12	NEDD4 binding protein 1 [Source:HGNC Symbol;Acc:HGNC:29850]
ILMN_3218223	813	ILMN_3218223		1.07365	0.0925071	0.233444	-0.321624	0.241283	1.64922	0.0531125754931658 .	39 x 24
ILMN_1894983	814	ILMN_1894983	IL17D	1.16296	0.0778812	0.2332	-0.157511	0.543764	4.29785	4.69941604267499e-05 .	32 x 28	13 q12	interleukin 17D [Source:HGNC Symbol;Acc:HGNC:5984]
ILMN_3246885	815	ILMN_3246885		1.21677	0.094278	0.232919	-0.303916	0.273285	1.8845	0.0330568774765443 .	35 x 36
ILMN_2298624	816	ILMN_2298624	RREB1	1.20119	0.0703367	0.232897	-0.122605	0.268125	1.84614	0.0358028385060396 .	34 x 37	6 p24	ras responsive element binding protein 1 [Source:HGNC Symbol;Acc:HGNC:10449]
ILMN_1672041	817	ILMN_1672041		1.23751	0.0889414	0.232789	-0.171636	0.479403	3.62354	0.000374572379250093 .	34 x 28	8 q23
ILMN_3264308	818	ILMN_3264308		1.14689	0.0813123	0.232734	-0.121989	0.24532	1.67856	0.0501635253020422 .	39 x 26
ILMN_1664872	819	ILMN_1664872	CACNA1G	1.02979	0.104114	0.232708	-0.228779	0.207125	1.40437	0.0836147745555917 .	36 x 24	17 q21	calcium voltage-gated channel subunit alpha1 G [Source:HGNC Symbol;Acc:HGNC:1394]
ILMN_2402042	820	ILMN_2402042	CT45A10	1.16665	0.120723	0.232595	-0.608875	0.476869	3.59873	0.000403193564078252 .	33 x 33	X q26	cancer/testis antigen family 45 member A10 [Source:HGNC Symbol;Acc:HGNC:51263]
ILMN_1693555	821	ILMN_1693555	ZC3H14	1.00678	0.114181	0.232587	-0.396623	0.03422	0.227123	0.410689996283939 .	37 x 23	14 q31	zinc finger CCCH-type containing 14 [Source:HGNC Symbol;Acc:HGNC:20509]
ILMN_1744089	822	ILMN_1744089	C1orf127	1.21784	0.0907331	0.232586	-0.182055	0.342574	2.41873	0.00988946038811966 .	33 x 36	1 p36	chromosome 1 open reading frame 127 [Source:HGNC Symbol;Acc:HGNC:26730]
ILMN_1774480	823	ILMN_1774480		1.14766	0.0916945	0.232561	-0.200709	0.30384	2.11546	0.0200440348320066 .	33 x 31
ILMN_3237246	824	ILMN_3237246		1.11826	0.111426	0.232466	-0.368032	0.355107	2.51973	0.00772454271893686 .	29 x 33
ILMN_1673241	825	ILMN_1673241		1.21777	0.0898825	0.232447	-0.309481	0.410204	2.98356	0.00231756753611601 .	33 x 27
ILMN_1665011	826	ILMN_1665011	LHX3	1.18221	0.102767	0.23237	-0.23484	0.334293	2.35281	0.0115841160973882 .	39 x 28	9 q34	LIM homeobox 3 [Source:HGNC Symbol;Acc:HGNC:6595]
ILMN_3182034	827	ILMN_3182034		1.15962	0.0934409	0.232351	-0.323408	0.399419	2.88998	0.00298045339559605 .	36 x 30
ILMN_1682787	828	ILMN_1682787	LINC01565	1.17369	0.145524	0.232306	-0.798151	0.199162	1.3481	0.0922635068081511 .	35 x 35	3 q21	long intergenic non-protein coding RNA 1565 [Source:HGNC Symbol;Acc:HGNC:17099]
ILMN_1679867	829	ILMN_1679867	HSF1	1.28439	0.0761078	0.232243	-0.177774	0.286714	1.98519	0.0266892261949923 .	27 x 31	8 q24	heat shock transcription factor 1 [Source:HGNC Symbol;Acc:HGNC:5224]
ILMN_1703425	830	ILMN_1703425		1.10823	0.117191	0.232104	-0.353726	0.246052	1.68389	0.0496423010955442 .	38 x 28
ILMN_1750004	831	ILMN_1750004		1.17039	0.084315	0.231951	-0.182572	0.498806	3.81753	0.000209073013882288 .	36 x 26	20 p13
ILMN_1753129	832	ILMN_1753129		1.17376	0.103044	0.231856	-0.226924	0.210132	1.42569	0.0805070411434184 .	30 x 29
ILMN_1730369	833	ILMN_1730369	LOC102723623	1.12128	0.102596	0.231835	-0.190502	0.465044	3.48447	0.000564369728035419 .	37 x 31	15 q11	golgin A6 family-like 1 [Source:HGNC Symbol;Acc:HGNC:37444]
ILMN_3242946	834	ILMN_3242946		1.09304	0.112238	0.231833	-0.263808	0.265045	1.82332	0.0375265534128711 .	39 x 38
ILMN_2046943	835	ILMN_2046943	RBM46	1.15129	0.092692	0.231723	-0.17553	0.327644	2.30032	0.0131150077698223 .	33 x 25	4 q32	RNA binding motif protein 46 [Source:HGNC Symbol;Acc:HGNC:28401]
ILMN_1713139	836	ILMN_1713139	ERICH1-AS1	1.06937	0.106431	0.231665	-0.260834	0.18402	1.24186	0.110433966630211 .	35 x 25	8 p23	DLG associated protein 2 [Source:HGNC Symbol;Acc:HGNC:2906]
ILMN_2058369	837	ILMN_2058369		1.11897	0.0865448	0.231615	-0.174567	0.380624	2.73028	0.00453364114432675 .	35 x 36
ILMN_1683491	838	ILMN_1683491		1.15897	0.0847388	0.231611	-0.226437	0.410082	2.98249	0.00232429450075455 .	32 x 28
ILMN_1866868	839	ILMN_1866868		1.25613	0.0764439	0.231547	-0.1744	0.236248	1.61274	0.0569756669145505 .	38 x 36
ILMN_1833115	840	ILMN_1833115		1.20609	0.0822982	0.231539	-0.21252	0.50095	3.83942	0.000195608068878972 .	40 x 26
ILMN_1707957	841	ILMN_1707957		1.16124	0.0924619	0.231359	-0.195579	0.106715	0.711934	0.240131729831851 .	34 x 38
ILMN_1729060	842	ILMN_1729060		1.09722	0.100442	0.231205	-0.239333	0.377632	2.70523	0.00483626134963522 .	40 x 26	7 q35	Rho guanine nucleotide exchange factor 34, pseudogene [Source:HGNC Symbol;Acc:HGNC:38086]
ILMN_3294968	843	ILMN_3294968		1.10251	0.0993892	0.231185	-0.293547	0.36971	2.63939	0.00572279120687558 .	33 x 27
ILMN_1662427	844	ILMN_1662427	PTP4A3	1.12349	0.113266	0.230985	-0.287007	0.3053	2.12667	0.0195465249930347 .	28 x 32	8 q24	protein tyrosine phosphatase type IVA, member 3 [Source:HGNC Symbol;Acc:HGNC:9636]
ILMN_2265222	845	ILMN_2265222	OTUB1	1.0134	0.0935494	0.230912	-0.207499	0.232418	1.58509	0.0600539016785159 .	38 x 23	11 q13	OTU deubiquitinase, ubiquitin aldehyde binding 1 [Source:HGNC Symbol;Acc:HGNC:23077]
ILMN_2115143	846	ILMN_2115143	CER1	0.979584	0.130678	0.230826	-0.363851	0.199786	1.3525	0.0915634189608256 .	39 x 23	9 p22	cerberus 1, DAN family BMP antagonist [Source:HGNC Symbol;Acc:HGNC:1862]
ILMN_3308425	847	ILMN_3308425		1.15287	0.106305	0.230801	-0.418755	0.213454	1.44929	0.0771730215810389 .	28 x 32
ILMN_1881538	848	ILMN_1881538		1.3129	0.0750204	0.230772	-0.10308	0.596489	4.92968	6.07932018215074e-06 .	36 x 33
ILMN_1703545	849	ILMN_1703545		1.22277	0.10538	0.230756	-0.379105	0.366993	2.61696	0.00605735844453326 .	35 x 28
ILMN_3247039	850	ILMN_3247039		1.13823	0.101598	0.230738	-0.266141	0.111534	0.744481	0.230271840284262 .	35 x 22
ILMN_3275258	851	ILMN_3275258		1.10718	0.0829921	0.230682	-0.249293	0.504802	3.87899	0.000173367526583368 .	37 x 31
ILMN_1674338	852	ILMN_1674338	LIPN	1.20128	0.0751633	0.230577	-0.199821	0.37588	2.69061	0.00502140771283588 .	38 x 34	10 q23	lipase family member N [Source:HGNC Symbol;Acc:HGNC:23452]
ILMN_1790045	853	ILMN_1790045		1.13559	0.100936	0.230195	-0.242273	0.441071	3.25997	0.00107688163981856 .	36 x 36
ILMN_1696600	854	ILMN_1696600	LOC441178	1.02923	0.0833879	0.23016	-0.233933	0.0683616	0.454523	0.325843545780283 .	37 x 24	6 q27
ILMN_1715376	855	ILMN_1715376	LRRIQ3	1.14382	0.0951762	0.230046	-0.245333	0.288656	1.99986	0.0258563591131715 .	35 x 24	1 p31	leucine rich repeats and IQ motif containing 3 [Source:HGNC Symbol;Acc:HGNC:28318]
ILMN_1909610	856	ILMN_1909610		1.21854	0.112783	0.230033	-0.355988	0.364362	2.59531	0.00639708142207041 .	28 x 32
ILMN_1664946	857	ILMN_1664946	ZDHHC16	1.01263	0.125479	0.229958	-0.301228	0.119217	0.796478	0.215015499586373 .	27 x 31	10 q24	zinc finger DHHC-type containing 16 [Source:HGNC Symbol;Acc:HGNC:20714]
ILMN_1721749	858	ILMN_1721749	SNORD18C	1.09536	0.107567	0.22992	-0.331253	0.364336	2.5951	0.00640044229037917 .	37 x 27	15 q22	small nucleolar RNA, C/D box 18C [Source:HGNC Symbol;Acc:HGNC:32716]
ILMN_1659214	859	ILMN_1659214	CTXN3	1.11074	0.0936922	0.229808	-0.212902	0.426957	3.13192	0.00154237885702724 .	27 x 31	5 q23	cortexin 3 [Source:HGNC Symbol;Acc:HGNC:31110]
ILMN_1740041	860	ILMN_1740041		1.19132	0.125557	0.229765	-0.446843	0.392595	2.83152	0.00348027227567949 .	32 x 36
ILMN_1702861	861	ILMN_1702861	SGCD	1.13087	0.102679	0.229398	-0.303337	0.289975	2.00983	0.0253028481239127 .	33 x 28	5 q33	sarcoglycan delta [Source:HGNC Symbol;Acc:HGNC:10807]
ILMN_1740676	862	ILMN_1740676	SLC22A25	1.13284	0.0919246	0.229326	-0.290515	0.478756	3.61719	0.000381699669850799 .	35 x 27	11 q12	solute carrier family 22 member 25 [Source:HGNC Symbol;Acc:HGNC:32935]
ILMN_1848464	863	ILMN_1848464		1.13539	0.0963139	0.228991	-0.266812	0.309797	2.16129	0.0180778663809401 .	39 x 23
ILMN_2198802	864	ILMN_2198802		1.04639	0.104758	0.228895	-0.285865	0.22221	1.51177	0.0688710809123282 .	35 x 27
ILMN_1768434	865	ILMN_1768434	GOLGA8M	1.16164	0.122516	0.228764	-0.402518	0.355377	2.52192	0.00768275522032646 .	33 x 34	15 q13	golgin A8 family member M [Source:HGNC Symbol;Acc:HGNC:44404]
ILMN_1790351	866	ILMN_1790351	ANKRD13D	1.16785	0.107067	0.228747	-0.262771	0.468578	3.51836	0.00051104218088005 .	37 x 34	11 q13	ankyrin repeat domain 13D [Source:HGNC Symbol;Acc:HGNC:27880]
ILMN_1718603	867	ILMN_1718603	CYP4F8	1.20376	0.10503	0.228713	-0.346622	0.404258	2.93179	0.0026649962084222 .	38 x 25	19 p13	cytochrome P450 family 4 subfamily F member 8 [Source:HGNC Symbol;Acc:HGNC:2648]
ILMN_1688588	868	ILMN_1688588		1.16031	0.0975204	0.228674	-0.272535	0.22851	1.55696	0.0633226717237136 .	40 x 26
ILMN_3309194	869	ILMN_3309194		1.18324	0.0775961	0.228658	-0.158688	0.355823	2.52556	0.0076139928285246 .	30 x 29
ILMN_1774757	870	ILMN_1774757	ZNF496	1.24528	0.0876732	0.228652	-0.188776	0.314425	2.19709	0.0166624670758053 .	31 x 35	1 q44	zinc finger protein 496 [Source:HGNC Symbol;Acc:HGNC:23713]
ILMN_3238709	871	ILMN_3238709		1.17435	0.0804487	0.228626	-0.157095	0.327924	2.30253	0.0130472506629733 .	29 x 33
ILMN_1694078	872	ILMN_1694078	LRRTM1	1.19312	0.0753657	0.228624	-0.251538	0.454225	3.38201	0.000759813161182565 .	35 x 37	2 p12	leucine rich repeat transmembrane neuronal 1 [Source:HGNC Symbol;Acc:HGNC:19408]
ILMN_1663815	873	ILMN_1663815	FAM180A	1.15339	0.0931559	0.228519	-0.246167	0.324241	2.27361	0.0139616828814947 .	37 x 25	7 q33	family with sequence similarity 180 member A [Source:HGNC Symbol;Acc:HGNC:33773]
ILMN_1706615	874	ILMN_1706615	SLC22A7	1.32694	0.0685498	0.228516	-0.149996	0.583922	4.77119	1.02246934130523e-05 .	33 x 30	6 p21	solute carrier family 22 member 7 [Source:HGNC Symbol;Acc:HGNC:10971]
ILMN_3304906	875	ILMN_3304906		1.211	0.0832051	0.228489	-0.15979	0.100432	0.669575	0.253313643933461 .	35 x 39
ILMN_2199971	876	ILMN_2199971	OR5M8	1.16093	0.089417	0.228415	-0.268331	0.282753	1.95537	0.0284547716196344 .	36 x 38	11 q12	olfactory receptor family 5 subfamily M member 8 [Source:HGNC Symbol;Acc:HGNC:14846]
ILMN_1700410	877	ILMN_1700410		1.11582	0.0974916	0.228319	-0.160445	0.444324	3.2899	0.000989169650554511 .	39 x 29	3 q29	septin 14 pseudogene 3 [Source:HGNC Symbol;Acc:HGNC:51687]
ILMN_1726394	878	ILMN_1726394		1.18297	0.105697	0.228296	-0.35544	0.276857	1.91117	0.031255531686524 .	39 x 33
ILMN_3239373	879	ILMN_3239373		1.11921	0.0961303	0.228251	-0.228749	0.450395	3.34619	0.000842226840552796 .	32 x 28
ILMN_2221336	880	ILMN_2221336	QRFPR	1.1916	0.0912758	0.228242	-0.18228	0.484869	3.67746	0.000318933468343885 .	35 x 33	4 q27	pyroglutamylated RFamide peptide receptor [Source:HGNC Symbol;Acc:HGNC:15565]
ILMN_1799414	881	ILMN_1799414		1.10009	0.163248	0.228082	-0.81774	0.294118	2.04125	0.0236259751119243 .	30 x 32
ILMN_1784090	882	ILMN_1784090		1.109	0.094695	0.227939	-0.275098	0.36156	2.57234	0.00677669646705392 .	32 x 36
ILMN_3244704	883	ILMN_3244704		1.12567	0.0888586	0.227922	-0.195467	0.455632	3.39522	0.000731395780771749 .	35 x 28
ILMN_1703703	884	ILMN_1703703		1.13893	0.0877832	0.227914	-0.179157	0.446971	3.31438	0.000922502873640374 .	33 x 28
ILMN_1713422	885	ILMN_1713422	ST18	1.17954	0.11606	0.227891	-0.221165	0.409219	2.97495	0.0023722473116079 .	34 x 33	8 q11	ST18, C2H2C-type zinc finger [Source:HGNC Symbol;Acc:HGNC:18695]
ILMN_1714774	886	ILMN_1714774	TRIM71	1.09942	0.0987173	0.227776	-0.177075	0.504905	3.88005	0.000172806745745824 .	31 x 32	3 p22	tripartite motif containing 71 [Source:HGNC Symbol;Acc:HGNC:32669]
ILMN_1664357	887	ILMN_1664357		1.14673	0.097866	0.227687	-0.195573	0.353746	2.50869	0.00793821418559904 .	36 x 35
ILMN_1721312	888	ILMN_1721312		1.14282	0.0976818	0.227607	-0.206178	0.422417	3.09134	0.00172581498787183 .	38 x 32
ILMN_1690704	889	ILMN_1690704	CBY3	1.19531	0.0770785	0.227605	-0.168179	0.441092	3.26017	0.00107629246006002 .	35 x 23	5 q35	chibby family member 3 [Source:HGNC Symbol;Acc:HGNC:33278]
ILMN_3308642	890	ILMN_3308642		1.08901	0.116412	0.227575	-0.366834	0.33486	2.3573	0.0114607886261007 .	33 x 38
ILMN_1676693	891	ILMN_1676693		1.19107	0.0843399	0.227494	-0.198061	0.263098	1.80893	0.0386490542464943 .	34 x 35	20 q11	FSHD region gene 1 family member B, pseudogene [Source:HGNC Symbol;Acc:HGNC:15792]
ILMN_1867423	892	ILMN_1867423		1.23936	0.0884216	0.227447	-0.217601	0.183316	1.23694	0.111335201209935 .	40 x 36
ILMN_3301556	893	ILMN_3301556		1.05631	0.0965343	0.22739	-0.209646	0.254533	1.74589	0.0439052844298773 .	30 x 33
ILMN_1791796	894	ILMN_1791796	MMP16	1.16585	0.0784853	0.227326	-0.158606	0.210037	1.42502	0.0806038394793107 .	36 x 22	8 q21	matrix metallopeptidase 16 [Source:HGNC Symbol;Acc:HGNC:7162]
ILMN_1740576	895	ILMN_1740576	NLRC3	1.23922	0.0760435	0.227306	-0.229314	0.222979	1.51728	0.0681749649995551 .	35 x 39	16 p13	NLR family CARD domain containing 3 [Source:HGNC Symbol;Acc:HGNC:29889]
ILMN_1720707	896	ILMN_1720707		1.19072	0.0892745	0.227298	-0.214997	0.351506	2.49056	0.00830079554676244 .	33 x 28
ILMN_3194118	897	ILMN_3194118		1.10519	0.102756	0.227281	-0.239284	0.347282	2.4565	0.00902284840560097 .	38 x 33
ILMN_1853093	898	ILMN_1853093	PLEKHG4B	1.2104	0.111267	0.22728	-0.319304	0.368636	2.63051	0.00585310467932942 .	30 x 31	5 p15	pleckstrin homology and RhoGEF domain containing G4B [Source:HGNC Symbol;Acc:HGNC:29399]
ILMN_1896448	899	ILMN_1896448		1.19208	0.0881168	0.22725	-0.203022	0.260881	1.79256	0.0399598320765669 .	31 x 29
ILMN_1706832	900	ILMN_1706832		1.1105	0.115663	0.227235	-0.34713	0.330755	2.32483	0.0123788482946103 .	36 x 32
ILMN_1818177	901	ILMN_1818177		1.25732	0.100541	0.227197	-0.245457	0.335503	2.3624	0.0113223058410785 .	32 x 33
ILMN_2048011	902	ILMN_2048011	ST8SIA1	1.14291	0.0843502	0.227097	-0.196385	0.45002	3.34271	0.000850692492978533 .	38 x 31	12 p12	ST8 alpha-N-acetyl-neuraminide alpha-2,8-sialyltransferase 1 [Source:HGNC Symbol;Acc:HGNC:10869]
ILMN_1806774	903	ILMN_1806774		1.15128	0.0839339	0.22709	-0.231716	0.116662	0.779168	0.220025864697356 .	36 x 24
ILMN_1718666	904	ILMN_1718666		1.12106	0.0899653	0.226911	-0.246897	0.353613	2.50762	0.00795932262006649 .	32 x 30	1 q21
ILMN_1741701	905	ILMN_1741701		1.2372	0.0781497	0.226852	-0.136612	0.545135	4.31327	4.47507017879989e-05 .	36 x 36
ILMN_1759488	906	ILMN_1759488	DUSP10	1.11736	0.0812876	0.226844	-0.162193	0.346021	2.44637	0.0092483243249617 .	37 x 33	1 q41	dual specificity phosphatase 10 [Source:HGNC Symbol;Acc:HGNC:3065]
ILMN_1755004	907	ILMN_1755004	SNORD26	1.11085	0.116008	0.226661	-0.335792	0.330151	2.32007	0.0125190318904989 .	37 x 29	11 q12	small nucleolar RNA, C/D box 26 [Source:HGNC Symbol;Acc:HGNC:10148]
ILMN_1655519	908	ILMN_1655519		1.21477	0.0935859	0.226539	-0.227156	0.50371	3.86774	0.000179428477734778 .	40 x 25	8 p23	family with sequence similarity 90 member A14, pseudogene [Source:HGNC Symbol;Acc:HGNC:32262]
ILMN_3240510	909	ILMN_3240510		1.13049	0.0987039	0.226471	-0.193913	0.395648	2.85761	0.00324828900743257 .	38 x 38
ILMN_3230723	910	ILMN_3230723		1.12931	0.0862529	0.22643	-0.219291	0.499788	3.82755	0.00020280645532611 .	34 x 34
ILMN_1684266	911	ILMN_1684266		1.16084	0.0981727	0.22643	-0.275283	0.370744	2.64795	0.0055996785537612 .	39 x 35	3 p21	LIMD1 antisense RNA 1 [Source:HGNC Symbol;Acc:HGNC:44107]
ILMN_1891136	912	ILMN_1891136		1.16869	0.0907371	0.226397	-0.347252	0.2695	1.85634	0.0350544350581929 .	36 x 26
ILMN_1749667	913	ILMN_1749667	OBSCN	1.18436	0.096587	0.226334	-0.25621	0.221424	1.50615	0.069587355126104 .	28 x 32	1 q42	obscurin, cytoskeletal calmodulin and titin-interacting RhoGEF [Source:HGNC Symbol;Acc:HGNC:15719]
ILMN_1891267	914	ILMN_1891267		1.1715	0.0988635	0.226325	-0.212194	0.433111	3.1874	0.00132121506789296 .	38 x 34
ILMN_1683107	915	ILMN_1683107	CACNB2	1.12337	0.0946654	0.22631	-0.236644	0.306862	2.13868	0.0190256313146722 .	32 x 36	10 p12	calcium voltage-gated channel auxiliary subunit beta 2 [Source:HGNC Symbol;Acc:HGNC:1402]
ILMN_1669805	916	ILMN_1669805		1.16417	0.101197	0.226295	-0.21881	0.236164	1.61214	0.0570414516334139 .	34 x 37
ILMN_1761987	917	ILMN_1761987	OR9G4	0.97567	0.117945	0.22629	-0.19579	0.232164	1.58326	0.0602624341016518 .	36 x 35	11 q12	olfactory receptor family 9 subfamily G member 4 [Source:HGNC Symbol;Acc:HGNC:15322]
ILMN_1794117	918	ILMN_1794117		1.18372	0.0880203	0.226222	-0.233204	0.437967	3.23156	0.00116696138932604 .	33 x 33
ILMN_1715672	919	ILMN_1715672	HPCAL1	0.98829	0.119182	0.226132	-0.292556	0.253215	1.73622	0.0447617583428539 .	36 x 35	2 p25	hippocalcin like 1 [Source:HGNC Symbol;Acc:HGNC:5145]
ILMN_1806394	920	ILMN_1806394	UBL4B	1.11656	0.0971382	0.226057	-0.190792	0.507462	3.90649	0.000159368672042914 .	32 x 36	1 p13	ubiquitin like 4B [Source:HGNC Symbol;Acc:HGNC:32309]
ILMN_3245053	921	ILMN_3245053		1.14662	0.0829144	0.225979	-0.26646	0.173603	1.16931	0.12428819613427 .	28 x 31
ILMN_1782086	922	ILMN_1782086	AOC3	1.3102	0.0701208	0.225932	-0.121387	0.233176	1.59056	0.0594342001470722 .	35 x 38	17 q21	amine oxidase, copper containing 3 [Source:HGNC Symbol;Acc:HGNC:550]
ILMN_1661155	923	ILMN_1661155		1.18019	0.0790602	0.225918	-0.160309	0.510875	3.942	0.000142906895316264 .	32 x 26
ILMN_1792053	924	ILMN_1792053		1.14743	0.101747	0.225898	-0.369299	0.358432	2.54679	0.00722291350314419 .	37 x 38
ILMN_1741462	925	ILMN_1741462	FAHD1	1.21923	0.112215	0.225799	-0.316175	0.22207	1.51077	0.068998454793717 .	32 x 32	16 p13	fumarylacetoacetate hydrolase domain containing 1 [Source:HGNC Symbol;Acc:HGNC:14169]
ILMN_1789790	926	ILMN_1789790	USP47	1.13308	0.115033	0.225786	-0.358615	0.316292	2.21158	0.0161179131756141 .	39 x 35	11 p15	ubiquitin specific peptidase 47 [Source:HGNC Symbol;Acc:HGNC:20076]
ILMN_2235531	927	ILMN_2235531	FRMPD2	1.12052	0.113642	0.225639	-0.267823	0.430269	3.16171	0.00141961357334419 .	38 x 36	10 q11	FERM and PDZ domain containing 2 [Source:HGNC Symbol;Acc:HGNC:28572]
ILMN_1696085	928	ILMN_1696085		1.1088	0.1013	0.225508	-0.203726	0.178679	1.20461	0.117397375596499 .	39 x 32
ILMN_1692833	929	ILMN_1692833	LOC645485	1.10966	0.0799516	0.225485	-0.196274	0.428533	3.14608	0.00148282175770031 .	38 x 27	12 p11
ILMN_1807691	930	ILMN_1807691	KLRG2	1.15602	0.0871293	0.225454	-0.185946	0.197038	1.33314	0.0946736790239922 .	35 x 37	7 q34	killer cell lectin like receptor G2 [Source:HGNC Symbol;Acc:HGNC:24778]
ILMN_1676126	931	ILMN_1676126		1.17244	0.0804984	0.225208	-0.126443	0.342494	2.4181	0.00990471055672493 .	36 x 38
ILMN_1728295	932	ILMN_1728295		1.12939	0.104065	0.225174	-0.341006	0.255639	1.754	0.0431969637917444 .	37 x 27
ILMN_1682208	933	ILMN_1682208	CACNB2	1.1651	0.0935473	0.225091	-0.185111	0.226676	1.54379	0.064901388578984 .	30 x 32	10 p12	calcium voltage-gated channel auxiliary subunit beta 2 [Source:HGNC Symbol;Acc:HGNC:1402]
ILMN_1915698	934	ILMN_1915698		1.19498	0.0760003	0.225089	-0.179368	0.47598	3.59005	0.000413690327035754 .	40 x 25
ILMN_1663665	935	ILMN_1663665	CFAP77	1.18979	0.0765849	0.224939	-0.133011	0.30178	2.09967	0.0207632301247138 .	38 x 23	9 q34	cilia and flagella associated protein 77 [Source:HGNC Symbol;Acc:HGNC:33776]
ILMN_3308565	936	ILMN_3308565		1.15538	0.0851058	0.224895	-0.182315	0.183295	1.2368	0.111361505287727 .	34 x 39
ILMN_1806800	937	ILMN_1806800	TRADD	1.12753	0.0932963	0.224755	-0.185086	0.342091	2.41487	0.00998226456492246 .	39 x 31	16 q22	TNFRSF1A associated via death domain [Source:HGNC Symbol;Acc:HGNC:12030]
ILMN_1662098	938	ILMN_1662098		1.09355	0.0982376	0.224642	-0.221947	0.181804	1.22639	0.113286896738434 .	33 x 37	X p11	peptide YY 3 (pseudogene) [Source:HGNC Symbol;Acc:HGNC:31855]
ILMN_1682968	939	ILMN_1682968		1.19541	0.0946583	0.224587	-0.273548	0.278596	1.92418	0.0304074397052035 .	38 x 25
ILMN_1785064	940	ILMN_1785064		1.16586	0.0882954	0.224551	-0.276843	0.313553	2.19033	0.016921983889015 .	33 x 28
ILMN_1656863	941	ILMN_1656863		1.17249	0.0865578	0.224513	-0.201987	0.350284	2.48068	0.00850452325219941 .	35 x 37
ILMN_1719772	942	ILMN_1719772	SPAG11B	1.13235	0.105704	0.224512	-0.218876	0.357558	2.53967	0.00735194336580947 .	36 x 32	8 p23	sperm associated antigen 11B [Source:HGNC Symbol;Acc:HGNC:14534]
ILMN_1699136	943	ILMN_1699136		1.1469	0.103574	0.224507	-0.407386	0.224027	1.52478	0.0672348963938466 .	34 x 28	1 q24
ILMN_1677270	944	ILMN_1677270	OR4D5	1.1381	0.0902338	0.224496	-0.200376	0.264991	1.82292	0.0375573532816227 .	33 x 36	11 q24	olfactory receptor family 4 subfamily D member 5 [Source:HGNC Symbol;Acc:HGNC:14852]
ILMN_2267508	945	ILMN_2267508	CAPSL	1.14915	0.0784448	0.224429	-0.188761	0.50543	3.88547	0.000169964280382739 .	37 x 28	5 p13	calcyphosine like [Source:HGNC Symbol;Acc:HGNC:28375]
ILMN_1716952	946	ILMN_1716952	FBXO10	0.922229	0.11364	0.224342	-0.301648	0.0975414	0.650117	0.259498558186553 .	29 x 30	9 p13	F-box protein 10 [Source:HGNC Symbol;Acc:HGNC:13589]
ILMN_3299162	947	ILMN_3299162		1.12493	0.0940427	0.224194	-0.223646	0.0758117	0.504329	0.308273261195738 .	36 x 38
ILMN_3221473	948	ILMN_3221473		1.17711	0.0765243	0.224089	-0.170742	0.250291	1.71482	0.0467070336055693 .	32 x 26
ILMN_1659430	949	ILMN_1659430	LOC653513	1.19925	0.0890596	0.224051	-0.188884	0.468409	3.51673	0.000513497041075617 .	30 x 29	1 q21	phosphodiesterase 4D interacting protein [Source:HGNC Symbol;Acc:HGNC:15580]
ILMN_1741689	950	ILMN_1741689		1.09913	0.125334	0.223915	-0.314872	0.469711	3.52927	0.000494936166468229 .	35 x 33
ILMN_1728681	951	ILMN_1728681		1.20728	0.0877207	0.223803	-0.285253	0.402533	2.91685	0.00277398114990379 .	33 x 27
ILMN_1781669	952	ILMN_1781669	PTH	1.12394	0.0991474	0.223785	-0.364104	0.225989	1.53885	0.065500685357416 .	29 x 31	11 p15	parathyroid hormone [Source:HGNC Symbol;Acc:HGNC:9606]
ILMN_1734172	953	ILMN_1734172		1.18853	0.0779137	0.223368	-0.158393	0.425823	3.12176	0.00158651890770323 .	38 x 33
ILMN_1657009	954	ILMN_1657009		1.13801	0.0993976	0.223317	-0.289011	0.488207	3.71066	0.000288728218502121 .	30 x 32
ILMN_3247813	955	ILMN_3247813		1.17259	0.083239	0.223288	-0.138389	0.187503	1.26621	0.106050131601189 .	38 x 38
ILMN_2142935	956	ILMN_2142935		1.49774	0.0757659	0.223218	-0.209697	0.375777	2.68976	0.00503243837099188 .	35 x 27
ILMN_1720976	957	ILMN_1720976	PITX2	1.00137	0.108811	0.223152	-0.30949	0.503675	3.86737	0.00017962938325744 .	32 x 33	4 q25	paired like homeodomain 2 [Source:HGNC Symbol;Acc:HGNC:9005]
ILMN_1707311	958	ILMN_1707311	CCDC54	1.19809	0.0938143	0.223148	-0.259062	0.400224	2.89692	0.00292584462628764 .	35 x 29	3 q13	coiled-coil domain containing 54 [Source:HGNC Symbol;Acc:HGNC:30703]
ILMN_1866706	959	ILMN_1866706		1.25905	0.0737107	0.22305	-0.160965	0.259082	1.77931	0.0410484274679762 .	35 x 38
ILMN_1775298	960	ILMN_1775298		1.12464	0.091146	0.223019	-0.161819	0.307744	2.14547	0.0187365151797415 .	35 x 33
ILMN_1812523	961	ILMN_1812523		1.18518	0.0976863	0.222997	-0.287768	0.365042	2.6009	0.00630775300932629 .	33 x 27
ILMN_3239757	962	ILMN_3239757		1.20024	0.0880638	0.222858	-0.169387	0.549127	4.35841	3.87655788340879e-05 .	38 x 32
ILMN_1861756	963	ILMN_1861756		1.1337	0.100988	0.222849	-0.202565	0.452483	3.36569	0.000796355089744516 .	36 x 27
ILMN_1799576	964	ILMN_1799576		1.14139	0.10257	0.222837	-0.216063	0.239529	1.63649	0.0544350501693283 .	36 x 23
ILMN_1654588	965	ILMN_1654588		1.10649	0.109562	0.222831	-0.24128	0.468819	3.52068	0.000507578622439331 .	35 x 31
ILMN_1743290	966	ILMN_1743290	GP9	1.17721	0.0892503	0.22281	-0.210613	0.507504	3.90693	0.000159154104685477 .	36 x 29	3 q21	glycoprotein IX platelet [Source:HGNC Symbol;Acc:HGNC:4444]
ILMN_1761999	967	ILMN_1761999	C1orf168	1.22818	0.0933968	0.222728	-0.175516	0.326363	2.29025	0.0134285498198572 .	36 x 28	1 p32	chromosome 1 open reading frame 168 [Source:HGNC Symbol;Acc:HGNC:27295]
ILMN_3244501	968	ILMN_3244501		1.13507	0.0740222	0.22254	-0.211484	0.22285	1.51635	0.0682912138301913 .	33 x 26
ILMN_1705527	969	ILMN_1705527		1.13247	0.0943849	0.222494	-0.242382	0.305087	2.12503	0.0196185784991424 .	37 x 30	X p11
ILMN_1770473	970	ILMN_1770473		1.11903	0.101471	0.222397	-0.229779	0.202944	1.37479	0.088079328535988 .	40 x 24
ILMN_1882317	971	ILMN_1882317		1.30895	0.0864055	0.222387	-0.163138	0.522021	4.05976	9.92802978949658e-05 .	35 x 26
ILMN_3185094	972	ILMN_3185094		1.1801	0.0785212	0.222214	-0.162098	0.334943	2.35796	0.0114427631873424 .	32 x 27
ILMN_1729165	973	ILMN_1729165	TCEAL6	1.10398	0.102312	0.222186	-0.271651	0.377736	2.7061	0.00482543866910756 .	39 x 37	X q22	transcription elongation factor A like 6 [Source:HGNC Symbol;Acc:HGNC:24553]
ILMN_1737519	974	ILMN_1737519		1.17631	0.0832895	0.222157	-0.151657	0.211103	1.43259	0.0795213612358422 .	40 x 35
ILMN_1912552	975	ILMN_1912552		1.18328	0.103237	0.222157	-0.318567	0.294926	2.04738	0.0233100055418898 .	35 x 30
ILMN_1732189	976	ILMN_1732189		1.11875	0.101736	0.222126	-0.239838	0.432321	3.18025	0.00134793385989662 .	31 x 35
ILMN_1805534	977	ILMN_1805534		1.1448	0.0861712	0.221959	-0.197559	0.399384	2.88969	0.00298282324912358 .	30 x 33	20 q13	protein phosphatase 4 regulatory subunit 1 like (pseudogene) [Source:HGNC Symbol;Acc:HGNC:15755]
ILMN_1689616	978	ILMN_1689616		1.13873	0.0970715	0.221938	-0.214594	0.34049	2.40208	0.0102949507901655 .	36 x 25
ILMN_1696162	979	ILMN_1696162	MME	1.16555	0.0894091	0.221721	-0.150248	0.360985	2.56763	0.00685692596757947 .	38 x 31	3 q25	membrane metalloendopeptidase [Source:HGNC Symbol;Acc:HGNC:7154]
ILMN_2107040	980	ILMN_2107040	TAS2R8	0.9773	0.119249	0.221641	-0.252632	0.328664	2.30834	0.0128698823617467 .	34 x 26	12 p13	taste 2 receptor member 8 [Source:HGNC Symbol;Acc:HGNC:14915]
ILMN_2210199	981	ILMN_2210199	NLGN4Y	1.13371	0.10961	0.221584	-0.332248	0.306244	2.13392	0.0192304545767205 .	35 x 27	Y q11	neuroligin 4, Y-linked [Source:HGNC Symbol;Acc:HGNC:15529]
ILMN_1715708	982	ILMN_1715708		1.18323	0.0739563	0.221392	-0.126573	0.413683	3.01405	0.00213323427981749 .	32 x 35
ILMN_3309254	983	ILMN_3309254		1.10227	0.103187	0.221347	-0.264183	0.230102	1.56841	0.0619748933918707 .	28 x 31
ILMN_1831590	984	ILMN_1831590		1.12221	0.094216	0.221322	-0.140941	0.313299	2.18836	0.0169980469135429 .	39 x 30	5 p15
ILMN_1680225	985	ILMN_1680225	OR2L2	1.18157	0.0800021	0.221234	-0.227063	0.255845	1.75551	0.0430661222947291 .	30 x 29	1 q44	olfactory receptor family 2 subfamily L member 2 [Source:HGNC Symbol;Acc:HGNC:8266]
ILMN_1707323	986	ILMN_1707323	PDZRN4	1.17427	0.0894755	0.221215	-0.283806	0.334821	2.35699	0.0114692461879535 .	38 x 37	12 q12	PDZ domain containing ring finger 4 [Source:HGNC Symbol;Acc:HGNC:30552]
ILMN_1659836	987	ILMN_1659836		1.02994	0.106669	0.221148	-0.38917	-0.0707939	-0.470774	0.679936312032575 .	28 x 32
ILMN_1757736	988	ILMN_1757736	IRX5	1.18941	0.0889481	0.221138	-0.153913	0.252261	1.72924	0.045389034266082 .	31 x 35	16 q12	iroquois homeobox 5 [Source:HGNC Symbol;Acc:HGNC:14361]
ILMN_1711711	989	ILMN_1711711		1.12671	0.112765	0.221127	-0.215297	0.27915	1.92833	0.0301413275686864 .	39 x 30
ILMN_1671055	990	ILMN_1671055	GSG1L	1.00675	0.103937	0.221104	-0.289982	0.242591	1.65871	0.0521434437850086 .	38 x 29	16 p12	GSG1 like [Source:HGNC Symbol;Acc:HGNC:28283]
ILMN_3300849	991	ILMN_3300849		1.09233	0.087673	0.221103	-0.237723	0.376051	2.69204	0.00500305882183727 .	35 x 22
ILMN_3225143	992	ILMN_3225143		1.04394	0.116524	0.22104	-0.247322	0.39889	2.88543	0.00301681978191048 .	34 x 35
ILMN_2171934	993	ILMN_2171934	SPATA22	1.15356	0.0996076	0.220994	-0.177604	0.314861	2.20047	0.0165339120826873 .	33 x 36	17 p13	spermatogenesis associated 22 [Source:HGNC Symbol;Acc:HGNC:30705]
ILMN_3251577	994	ILMN_3251577		1.11183	0.0870528	0.220958	-0.245419	0.390176	2.81093	0.00367403798484833 .	38 x 37
ILMN_1855107	995	ILMN_1855107		1.17518	0.0721002	0.22095	-0.196915	0.425687	3.12055	0.00159186458592742 .	31 x 28
ILMN_1709584	996	ILMN_1709584	PRDX2	1.21742	0.088644	0.220948	-0.201832	0.480503	3.63435	0.000362720758944057 .	36 x 36	19 p13	peroxiredoxin 2 [Source:HGNC Symbol;Acc:HGNC:9353]
ILMN_1722515	997	ILMN_1722515		0.954984	0.101572	0.22094	-0.229064	0.347411	2.45754	0.00899993392534948 .	33 x 26
ILMN_1891413	998	ILMN_1891413		1.27293	0.0749225	0.220936	-0.117602	0.422009	3.08771	0.00174317931786372 .	38 x 27
ILMN_1878225	999	ILMN_1878225		1.17309	0.0968964	0.22085	-0.177864	0.529129	4.13633	7.81804420426635e-05 .	38 x 30
ILMN_3215195	1000	ILMN_3215195		1.09562	0.110124	0.22083	-0.280289	0.21015	1.42582	0.0804888837516611 .	31 x 28
ILMN_1668147	1001	ILMN_1668147	PCDH9	1.15036	0.0935966	0.220807	-0.198398	0.416118	3.0355	0.00201193259603505 .	38 x 27	13 q21	protocadherin 9 [Source:HGNC Symbol;Acc:HGNC:8661]
ILMN_3274929	1002	ILMN_3274929		1.14039	0.0971418	0.220787	-0.215309	0.328798	2.3094	0.0128378837947311 .	37 x 30
ILMN_1780100	1003	ILMN_1780100		1.21093	0.10167	0.220661	-0.24411	0.246182	1.68484	0.0495501879782454 .	30 x 33
ILMN_1858486	1004	ILMN_1858486	MBP	1.21785	0.102158	0.220562	-0.248599	0.195194	1.32016	0.096803731605785 .	35 x 22	18 q23	myelin basic protein [Source:HGNC Symbol;Acc:HGNC:6925]
ILMN_1685285	1005	ILMN_1685285	HTR1F	1.1354	0.0791244	0.220551	-0.233175	0.287571	1.99166	0.0263191944750565 .	36 x 39	3 p11	5-hydroxytryptamine receptor 1F [Source:HGNC Symbol;Acc:HGNC:5292]
ILMN_1769559	1006	ILMN_1769559	GLIPR1L2	1.17199	0.0979333	0.220482	-0.320896	0.437584	3.22807	0.00117849877620935 .	35 x 31	12 q21	GLI pathogenesis-related 1 like 2 [Source:HGNC Symbol;Acc:HGNC:28592]
ILMN_1760226	1007	ILMN_1760226		1.11594	0.108764	0.220387	-0.315369	0.332704	2.34023	0.0119356977167384 .	33 x 31
ILMN_1671674	1008	ILMN_1671674		1.11937	0.105429	0.220211	-0.393446	0.457723	3.41493	0.000690887077683611 .	39 x 28
ILMN_1760287	1009	ILMN_1760287	OR4K13	1.1691	0.0998024	0.220002	-0.286637	0.267231	1.83951	0.0362969165296503 .	36 x 37	14 q11	olfactory receptor family 4 subfamily K member 13 [Source:HGNC Symbol;Acc:HGNC:15351]
ILMN_2359835	1010	ILMN_2359835	SFTPB	1.13008	0.0810404	0.219995	-0.17387	0.257943	1.77093	0.0417497102819614 .	36 x 32	2 p11	surfactant protein B [Source:HGNC Symbol;Acc:HGNC:10801]
ILMN_2095571	1011	ILMN_2095571		1.14977	0.0790335	0.219945	-0.147396	0.27484	1.8961	0.0322626379651114 .	35 x 38	17 q11	arginine-fifty homeobox pseudogene 2 [Source:HGNC Symbol;Acc:HGNC:23977]
ILMN_1699057	1012	ILMN_1699057	KCNJ11	0.992572	0.128338	0.219927	-0.404312	0.502341	3.85368	0.000187295117451414 .	37 x 27	11 p15	potassium voltage-gated channel subfamily J member 11 [Source:HGNC Symbol;Acc:HGNC:6257]
ILMN_1818833	1013	ILMN_1818833		1.21454	0.102369	0.219849	-0.290328	0.527135	4.11472	8.36473365464219e-05 .	34 x 31
ILMN_1840705	1014	ILMN_1840705		1.18213	0.100221	0.219829	-0.333737	0.326723	2.29308	0.0133399082648102 .	36 x 27
ILMN_2119224	1015	ILMN_2119224	KIFAP3	2.53517	0.0998325	0.21968	-0.182569	0.209688	1.42254	0.0809607378673999 .	35 x 38	1 q24	kinesin associated protein 3 [Source:HGNC Symbol;Acc:HGNC:17060]
ILMN_1858700	1016	ILMN_1858700		1.16782	0.13119	0.219675	-0.552083	0.232751	1.58749	0.0597809105771129 .	37 x 24
ILMN_1730817	1017	ILMN_1730817	ING1	1.00904	0.115434	0.219649	-0.239621	0.355508	2.52299	0.00766255725924569 .	31 x 27	13 q34	inhibitor of growth family member 1 [Source:HGNC Symbol;Acc:HGNC:6062]
ILMN_1739357	1018	ILMN_1739357	OPRM1	0.973479	0.148351	0.219631	-0.385219	0.319412	2.23587	0.0152408254396431 .	39 x 28	6 q25	opioid receptor mu 1 [Source:HGNC Symbol;Acc:HGNC:8156]
ILMN_1725547	1019	ILMN_1725547	COX6B2	1.2269	0.0692482	0.219575	-0.122133	0.420113	3.07085	0.0018260216850714 .	37 x 34	19 q13	cytochrome c oxidase subunit 6B2 [Source:HGNC Symbol;Acc:HGNC:24380]
ILMN_2127767	1020	ILMN_2127767		1.11612	0.0884483	0.2195	-0.189163	0.246064	1.68398	0.0496337388354503 .	35 x 38
ILMN_1893287	1021	ILMN_1893287		1.14995	0.0909141	0.219472	-0.307181	0.373029	2.66689	0.00533577681972819 .	31 x 31
ILMN_1731556	1022	ILMN_1731556		1.15316	0.102437	0.219465	-0.336106	0.307721	2.14529	0.0187440434843487 .	39 x 24
ILMN_1901305	1023	ILMN_1901305		1.21594	0.0853447	0.219446	-0.275226	0.270263	1.86201	0.0346440275346359 .	35 x 25
ILMN_1687035	1024	ILMN_1687035	ADAMTSL4	1.28965	0.0828315	0.219154	-0.170921	0.194352	1.31424	0.0977874948439492 .	31 x 27	1 q21	ADAMTS like 4 [Source:HGNC Symbol;Acc:HGNC:19706]
ILMN_1747683	1025	ILMN_1747683	AQP4	0.96499	0.126226	0.219113	-0.275098	0.243086	1.66231	0.051779973352906 .	38 x 27	18 q11	aquaporin 4 [Source:HGNC Symbol;Acc:HGNC:637]
ILMN_1764153	1026	ILMN_1764153		1.06282	0.102691	0.21906	-0.275954	0.354031	2.511	0.00789308346505146 .	35 x 29
ILMN_1713613	1027	ILMN_1713613	PIAS2	1.17168	0.0809491	0.21899	-0.14869	0.396906	2.86839	0.00315672572142178 .	37 x 27	18 q21	protein inhibitor of activated STAT 2 [Source:HGNC Symbol;Acc:HGNC:17311]
ILMN_1716729	1028	ILMN_1716729		1.1711	0.0756589	0.218972	-0.162056	0.194351	1.31424	0.0977878324369171 .	28 x 31
ILMN_1802489	1029	ILMN_1802489		1.12026	0.0792971	0.218789	-0.191726	0.214163	1.45434	0.0764739092683453 .	38 x 23
ILMN_1904661	1030	ILMN_1904661		1.17128	0.0870908	0.218787	-0.345528	0.31021	2.16448	0.0179475419862132 .	32 x 29
ILMN_2173291	1031	ILMN_2173291	CYP4B1	1.18979	0.0856251	0.218728	-0.213993	0.220965	1.50287	0.0700085957581719 .	37 x 33	1 p33	cytochrome P450 family 4 subfamily B member 1 [Source:HGNC Symbol;Acc:HGNC:2644]
ILMN_1756378	1032	ILMN_1756378	FLJ37453	1.23765	0.0808872	0.218403	-0.242161	0.297017	2.0633	0.0225073258983072 .	32 x 26	1 p36	uncharacterized LOC729614 [Source:EntrezGene;Acc:729614]
ILMN_1651789	1033	ILMN_1651789	VCX3A	1.1157	0.106114	0.218346	-0.311775	0.268438	1.84846	0.0356317703035344 .	28 x 32	X p22	variable charge, X-linked 3A [Source:HGNC Symbol;Acc:HGNC:18159]
ILMN_1654474	1034	ILMN_1654474		1.14591	0.0951751	0.218317	-0.329204	0.348775	2.46852	0.00876170135499232 .	35 x 24	18 q12
ILMN_1677435	1035	ILMN_1677435		1.09418	0.0896928	0.218273	-0.212248	0.292243	2.02701	0.024373589196834 .	40 x 35
ILMN_1811272	1036	ILMN_1811272	HCAR1	1.15652	0.0806657	0.218149	-0.219333	0.369652	2.63891	0.00572977205780323 .	35 x 36	12 q24	hydroxycarboxylic acid receptor 1 [Source:HGNC Symbol;Acc:HGNC:4532]
ILMN_1666552	1037	ILMN_1666552	ZNF75A	1.60583	0.0689452	0.217856	-0.0854813	0.356095	2.52776	0.00757242156474036 .	31 x 27	16 p13	zinc finger protein 75a [Source:HGNC Symbol;Acc:HGNC:13146]
ILMN_1880721	1038	ILMN_1880721		1.13393	0.102986	0.217846	-0.250269	0.110544	0.73779	0.232279531112065 .	28 x 31
ILMN_3248717	1039	ILMN_3248717		1.0449	0.119912	0.217561	-0.333506	0.251989	1.72724	0.0455694301064125 .	30 x 33
ILMN_1913475	1040	ILMN_1913475		1.13878	0.0843333	0.217481	-0.181711	0.428773	3.14824	0.00147395974272557 .	31 x 35
ILMN_1651492	1041	ILMN_1651492	WNT2B	1.25488	0.08218	0.217442	-0.213525	0.420669	3.07579	0.00180139557770054 .	35 x 29	1 p13	Wnt family member 2B [Source:HGNC Symbol;Acc:HGNC:12781]
ILMN_1790530	1042	ILMN_1790530	HECTD2	1.03908	0.0899248	0.217402	-0.201251	0.24753	1.69466	0.0486033973460263 .	28 x 30	10 q23	HECT domain E3 ubiquitin protein ligase 2 [Source:HGNC Symbol;Acc:HGNC:26736]
ILMN_3281342	1043	ILMN_3281342		1.10983	0.103961	0.217392	-0.303168	0.331362	2.32963	0.0122393053305151 .	31 x 34
ILMN_1909290	1044	ILMN_1909290		1.20509	0.0781742	0.217346	-0.194968	0.359631	2.55657	0.00704900778582318 .	34 x 29
ILMN_1704812	1045	ILMN_1704812	INTS6L	1.11169	0.107416	0.217329	-0.260821	0.39437	2.84667	0.00334370268587403 .	35 x 39	X q26	integrator complex subunit 6 like [Source:HGNC Symbol;Acc:HGNC:27334]
ILMN_1690458	1046	ILMN_1690458	IL17RC	1.19709	0.0910852	0.217225	-0.15233	0.463892	3.47346	0.000582794252052654 .	38 x 30	3 p25	interleukin 17 receptor C [Source:HGNC Symbol;Acc:HGNC:18358]
ILMN_2077896	1047	ILMN_2077896	TTTY15	1.16794	0.103239	0.217183	-0.181006	0.474402	3.57469	0.00043292822449259 .	37 x 32	Y q11	testis-specific transcript, Y-linked 15 (non-protein coding) [Source:HGNC Symbol;Acc:HGNC:18567]
ILMN_1697788	1048	ILMN_1697788		1.1298	0.0820843	0.217168	-0.157048	0.249034	1.70564	0.0475629094712794 .	35 x 37
ILMN_1798045	1049	ILMN_1798045	ADAM32	1.16814	0.0917679	0.216738	-0.260045	0.456736	3.40562	0.000709745318935084 .	35 x 31	8 p11	ADAM metallopeptidase domain 32 [Source:HGNC Symbol;Acc:HGNC:15479]
ILMN_1716963	1050	ILMN_1716963		1.16396	0.108471	0.216723	-0.356183	0.382036	2.74214	0.00439659843815554 .	35 x 33
ILMN_3298602	1051	ILMN_3298602		1.14962	0.0841979	0.216507	-0.274695	0.137547	0.921141	0.181000106710162 .	28 x 32
ILMN_1700747	1052	ILMN_1700747		1.16359	0.0906233	0.216454	-0.166855	0.421863	3.0864	0.00174946959999156 .	37 x 28
ILMN_2326197	1053	ILMN_2326197	FGL1	1.08541	0.120718	0.216339	-0.403243	0.386822	2.78249	0.00395828434385859 .	39 x 35	8 p22	fibrinogen like 1 [Source:HGNC Symbol;Acc:HGNC:3695]
ILMN_3237149	1054	ILMN_3237149		1.1418	0.0937787	0.216323	-0.209474	0.369258	2.63565	0.00577733532511915 .	33 x 25
ILMN_2386891	1055	ILMN_2386891	GLT8D1	1.48026	0.0908915	0.216312	-0.219919	0.283346	1.95982	0.0281847271438911 .	34 x 29	3 p21	glycosyltransferase 8 domain containing 1 [Source:HGNC Symbol;Acc:HGNC:24870]
ILMN_1661703	1056	ILMN_1661703	G6PC2	1.12998	0.0956031	0.216294	-0.167057	0.434084	3.19622	0.00128894937574797 .	33 x 26	2 q31	glucose-6-phosphatase catalytic subunit 2 [Source:HGNC Symbol;Acc:HGNC:28906]
ILMN_1680685	1057	ILMN_1680685	BANP	1.20073	0.0884575	0.216207	-0.214513	0.534161	4.19126	6.58018453473241e-05 .	38 x 31	16 q24	BTG3 associated nuclear protein [Source:HGNC Symbol;Acc:HGNC:13450]
ILMN_1846771	1058	ILMN_1846771		1.19147	0.105843	0.216144	-0.201414	0.384939	2.76658	0.00412601358117404 .	39 x 27
ILMN_1712912	1059	ILMN_1712912	SLC10A7	1.1662	0.112846	0.216127	-0.292041	0.127846	0.855052	0.198577287331185 .	32 x 27	4 q31	solute carrier family 10 member 7 [Source:HGNC Symbol;Acc:HGNC:23088]
ILMN_1801138	1060	ILMN_1801138	KRTAP19-1	1.14906	0.105455	0.21602	-0.233515	0.310598	2.16748	0.017825849269669 .	35 x 24	21 q22	keratin associated protein 19-1 [Source:HGNC Symbol;Acc:HGNC:18936]
ILMN_1696512	1061	ILMN_1696512	AHSP	1.33203	0.0764124	0.215984	-0.20084	0.427522	3.13699	0.00152080583086622 .	35 x 23	16 p11	alpha hemoglobin stabilizing protein [Source:HGNC Symbol;Acc:HGNC:18075]
ILMN_1672566	1062	ILMN_1672566		1.1874	0.0824521	0.215954	-0.167695	0.497402	3.80325	0.000218339088571717 .	35 x 31	16 p11	fibroblast growth factor receptor 3 pseudogene 5 [Source:HGNC Symbol;Acc:HGNC:37950]
ILMN_1752343	1063	ILMN_1752343	FAM13C	1.06819	0.103803	0.21587	-0.202283	0.12795	0.855761	0.198383138135166 .	36 x 24	10 q21	family with sequence similarity 13 member C [Source:HGNC Symbol;Acc:HGNC:19371]
ILMN_1660709	1064	ILMN_1660709	POU5F1P4	1.11209	0.0979311	0.215859	-0.228956	0.430905	3.16745	0.00139703328744933 .	32 x 27	1 q22	POU class 5 homeobox 1 pseudogene 4 [Source:HGNC Symbol;Acc:HGNC:33310]
ILMN_1892955	1065	ILMN_1892955		1.21209	0.0839862	0.215852	-0.240077	0.384939	2.76658	0.00412600782836647 .	34 x 34
ILMN_1654945	1066	ILMN_1654945	DNMT3A	1.20031	0.0710594	0.215819	-0.113888	0.280887	1.94135	0.029318606796904 .	34 x 25	2 p23	DNA methyltransferase 3 alpha [Source:HGNC Symbol;Acc:HGNC:2978]
ILMN_1736017	1067	ILMN_1736017	PGA3	1.18367	0.11098	0.2157	-0.446318	0.2857	1.97754	0.0271326628033473 .	31 x 34	11 q12	pepsinogen 3, group I (pepsinogen A) [Source:HGNC Symbol;Acc:HGNC:8885]
ILMN_2376484	1068	ILMN_2376484	NRP2	1.12432	0.101976	0.215612	-0.243086	0.244841	1.67508	0.0505066226419637 .	34 x 24	2 q33	neuropilin 2 [Source:HGNC Symbol;Acc:HGNC:8005]
ILMN_3191918	1069	ILMN_3191918		1.14338	0.0915004	0.215532	-0.193695	0.0501075	0.332793	0.370435401347471 .	33 x 38
ILMN_2400648	1070	ILMN_2400648	SRGAP3	1.22155	0.103039	0.215518	-0.298895	0.252336	1.72979	0.0453393207975874 .	35 x 36	3 p25	SLIT-ROBO Rho GTPase activating protein 3 [Source:HGNC Symbol;Acc:HGNC:19744]
ILMN_1702809	1071	ILMN_1702809	NPIPB6	1.15245	0.0958195	0.215468	-0.257451	0.387876	2.79141	0.00386700030572562 .	33 x 25	16 p12	nuclear pore complex interacting protein family member B6 [Source:HGNC Symbol;Acc:HGNC:37454]
ILMN_1685431	1072	ILMN_1685431	DZIP1	1.15383	0.101443	0.215458	-0.226653	0.330051	2.31928	0.0125423201770369 .	39 x 25	13 q32	DAZ interacting zinc finger protein 1 [Source:HGNC Symbol;Acc:HGNC:20908]
ILMN_1693459	1073	ILMN_1693459		1.1836	0.0732143	0.215409	-0.18576	0.44747	3.319	0.000910416406295189 .	34 x 36	X q28	long intergenic non-protein coding RNA 894 [Source:HGNC Symbol;Acc:HGNC:48579]
ILMN_2175942	1074	ILMN_2175942		1.14067	0.0883648	0.215391	-0.188439	0.426952	3.13188	0.00154257420816695 .	31 x 32
ILMN_1769229	1075	ILMN_1769229		1.14216	0.0806028	0.215315	-0.194847	0.384168	2.76008	0.00419640165091639 .	29 x 31
ILMN_1665081	1076	ILMN_1665081	TMEM185A	1.13387	0.11072	0.215214	-0.194706	0.300236	2.08787	0.0213159322245804 .	38 x 28	X q28	transmembrane protein 185A [Source:HGNC Symbol;Acc:HGNC:17125]
ILMN_3248232	1077	ILMN_3248232		1.08427	0.127535	0.215114	-0.368888	0.388024	2.79267	0.00385428709112268 .	35 x 28
ILMN_2140034	1078	ILMN_2140034	OR6X1	0.948173	0.116325	0.215045	-0.300443	0.0885269	0.589536	0.279258613215863 .	29 x 31	11 q24	olfactory receptor family 6 subfamily X member 1 [Source:HGNC Symbol;Acc:HGNC:14737]
ILMN_1684704	1079	ILMN_1684704	LRRC74B	1.18228	0.102075	0.214928	-0.26507	0.420316	3.07266	0.00181699338487507 .	35 x 35	22 q11	leucine rich repeat containing 74B [Source:HGNC Symbol;Acc:HGNC:34301]
ILMN_1715075	1080	ILMN_1715075		1.1304	0.0966161	0.21484	-0.213185	0.406591	2.95205	0.0025236227572758 .	36 x 28
ILMN_1737141	1081	ILMN_1737141		1.15076	0.0940631	0.214831	-0.217752	0.425891	3.12237	0.00158381568147303 .	35 x 33	3 q22
ILMN_1708049	1082	ILMN_1708049		1.19118	0.087356	0.214779	-0.205476	0.22693	1.54561	0.0646808617721775 .	38 x 29	13 q12	peptidylprolyl isomerase A pseudogene 28 [Source:HGNC Symbol;Acc:HGNC:39902]
ILMN_1773586	1083	ILMN_1773586	SLC17A2	1.22177	0.0869457	0.21466	-0.249796	0.39775	2.87563	0.00309654577192831 .	36 x 25	6 p22	solute carrier family 17 member 2 [Source:HGNC Symbol;Acc:HGNC:10930]
ILMN_1710727	1084	ILMN_1710727	GSX2	1.01979	0.117718	0.214657	-0.375603	-0.00259642	-0.0172228	0.506831617154912 .	27 x 31	4 q12	GS homeobox 2 [Source:HGNC Symbol;Acc:HGNC:24959]
ILMN_1784130	1085	ILMN_1784130		1.17227	0.0825593	0.214629	-0.222701	0.229151	1.56157	0.0627769122229891 .	29 x 32
ILMN_2130158	1086	ILMN_2130158	OR2L1P	1.05117	0.0899464	0.214602	-0.201979	0.324477	2.27545	0.0139015775386311 .	38 x 24	1 q44	olfactory receptor family 2 subfamily L member 1 pseudogene [Source:HGNC Symbol;Acc:HGNC:8265]
ILMN_1763202	1087	ILMN_1763202		1.24032	0.0714555	0.214538	-0.18798	0.273073	1.88292	0.0331662510437745 .	33 x 29	6 q27
ILMN_1787244	1088	ILMN_1787244	PML	1.1854	0.0881169	0.214363	-0.193559	0.448085	3.32471	0.00089567983215777 .	36 x 39	15 q24	promyelocytic leukemia [Source:HGNC Symbol;Acc:HGNC:9113]
ILMN_1742587	1089	ILMN_1742587		1.09595	0.101132	0.214331	-0.218268	0.131608	0.880651	0.191645947356798 .	38 x 32
ILMN_1689036	1090	ILMN_1689036		1.09817	0.106487	0.214302	-0.220767	0.369631	2.63873	0.0057322882016364 .	40 x 34
ILMN_1861972	1091	ILMN_1861972		1.15767	0.147238	0.21425	-0.671911	0.304072	2.11724	0.0199640088626927 .	33 x 34
ILMN_1911012	1092	ILMN_1911012	KCNC1	1.14071	0.0885361	0.21416	-0.201174	0.29016	2.01123	0.0252258205938487 .	39 x 35	11 p15	potassium voltage-gated channel subfamily C member 1 [Source:HGNC Symbol;Acc:HGNC:6233]
ILMN_1749481	1093	ILMN_1749481		1.14415	0.0902517	0.214145	-0.189587	0.384037	2.75898	0.0042084403984145 .	39 x 31
ILMN_1656280	1094	ILMN_1656280		1.11529	0.0963935	0.214087	-0.281633	0.454443	3.38405	0.000755346121634526 .	33 x 32
ILMN_2413537	1095	ILMN_2413537	HEMGN	1.16144	0.102729	0.214081	-0.386978	0.269393	1.85555	0.0351122396174364 .	36 x 32	9 q22	hemogen [Source:HGNC Symbol;Acc:HGNC:17509]
ILMN_1734631	1096	ILMN_1734631		1.17392	0.0936531	0.213979	-0.253488	0.287778	1.99322	0.0262302030060779 .	39 x 30
ILMN_1662103	1097	ILMN_1662103		1.14295	0.0898951	0.213962	-0.29765	0.329346	2.31372	0.0127078537676952 .	32 x 32
ILMN_1713956	1098	ILMN_1713956	C16orf90	1.20773	0.0863721	0.213933	-0.206885	0.18697	1.26248	0.106712423838234 .	35 x 22	16 p13	chromosome 16 open reading frame 90 [Source:HGNC Symbol;Acc:HGNC:34455]
ILMN_1802542	1099	ILMN_1802542		1.10929	0.0875787	0.213813	-0.227924	0.407263	2.95789	0.00248412718043722 .	40 x 34
ILMN_1685239	1100	ILMN_1685239		1.18168	0.0817122	0.213733	-0.206553	0.353976	2.51056	0.00790174213880457 .	28 x 31
ILMN_1739631	1101	ILMN_1739631		0.952188	0.189283	0.213543	-0.940277	0.250944	1.7196	0.0462667455132661 .	28 x 32
ILMN_2298727	1102	ILMN_2298727	MAPT	1.01196	0.120256	0.213539	-0.327705	0.395563	2.85688	0.00325457568931786 .	33 x 30	17 q21	microtubule associated protein tau [Source:HGNC Symbol;Acc:HGNC:6893]
ILMN_1726845	1103	ILMN_1726845		1.09055	0.0889259	0.213391	-0.203559	0.225145	1.5328	0.0662422384412819 .	38 x 34
ILMN_1769385	1104	ILMN_1769385	LHX9	1.15167	0.104866	0.213362	-0.301206	0.219169	1.49003	0.0716748916639673 .	36 x 34	1 q31	LIM homeobox 9 [Source:HGNC Symbol;Acc:HGNC:14222]
ILMN_1706852	1105	ILMN_1706852	CSF3	0.997346	0.116497	0.213357	-0.338148	0.224065	1.52506	0.0672006544379056 .	40 x 26	17 q21	colony stimulating factor 3 [Source:HGNC Symbol;Acc:HGNC:2438]
ILMN_1653150	1106	ILMN_1653150		1.10835	0.104813	0.21335	-0.297374	0.34353	2.42638	0.00970807496022852 .	36 x 30
ILMN_1730289	1107	ILMN_1730289		1.08796	0.119883	0.213285	-0.467383	0.341588	2.41085	0.0100795059508733 .	36 x 37	18 p11	LON peptidase N-terminal domain and ring finger 2 pseudogene 1 [Source:HGNC Symbol;Acc:HGNC:39828]
ILMN_3289699	1108	ILMN_3289699		1.09691	0.0876457	0.213262	-0.168222	0.23571	1.60886	0.0574001170361607 .	32 x 30
ILMN_1658386	1109	ILMN_1658386	DAOA	1.06004	0.0929317	0.213219	-0.285583	0.285836	1.97857	0.0270729723133547 .	37 x 31	13 q33	D-amino acid oxidase activator [Source:HGNC Symbol;Acc:HGNC:21191]
ILMN_1685323	1110	ILMN_1685323		1.25278	0.0865492	0.21317	-0.158507	0.321585	2.25282	0.0146538661714077 .	36 x 33	15 q11
ILMN_3237729	1111	ILMN_3237729		1.12634	0.0948681	0.21295	-0.196207	0.441512	3.26402	0.00106461347899767 .	33 x 31
ILMN_3182189	1112	ILMN_3182189		1.05534	0.105601	0.212907	-0.211231	0.375583	2.68814	0.00505336174010651 .	35 x 32
ILMN_2241317	1113	ILMN_2241317	FOXK2	1.08187	0.0896906	0.212719	-0.170088	0.350289	2.48073	0.00850357823830106 .	31 x 33	17 q25	forkhead box K2 [Source:HGNC Symbol;Acc:HGNC:6036]
ILMN_1753789	1114	ILMN_1753789	TNN	1.1683	0.0883697	0.212471	-0.226339	0.437998	3.23184	0.00116601407962003 .	36 x 32	1 q25	tenascin N [Source:HGNC Symbol;Acc:HGNC:22942]
ILMN_3237109	1115	ILMN_3237109		1.08305	0.0993725	0.212444	-0.194154	0.338407	2.38548	0.0107139841060265 .	29 x 31
ILMN_3233445	1116	ILMN_3233445		1.10537	0.10012	0.212306	-0.274141	0.333703	2.34813	0.0117136267734934 .	37 x 32
ILMN_1805735	1117	ILMN_1805735		1.18298	0.07241	0.212241	-0.189643	0.366771	2.61513	0.00608535211301675 .	35 x 38
ILMN_1668125	1118	ILMN_1668125	MYRIP	1.35274	0.12228	0.212239	-0.336782	0.351907	2.4938	0.00823488700421193 .	35 x 28	3 p22	myosin VIIA and Rab interacting protein [Source:HGNC Symbol;Acc:HGNC:19156]
ILMN_3238159	1119	ILMN_3238159		1.19589	0.0828982	0.212189	-0.172916	0.441249	3.26161	0.0010719068749 .	35 x 26
ILMN_2110057	1120	ILMN_2110057	GOLGA6A	1.13158	0.0843136	0.212167	-0.2087	0.267035	1.83805	0.0364057824425126 .	36 x 37	15 q24	golgin A6 family member A [Source:HGNC Symbol;Acc:HGNC:13567]
ILMN_1681057	1121	ILMN_1681057		1.12898	0.105371	0.212132	-0.391621	0.00135262	0.0089723	0.496440895588719 .	27 x 31
ILMN_1883255	1122	ILMN_1883255		1.15356	0.0737669	0.212106	-0.175453	0.268518	1.84905	0.035588021767579 .	36 x 37
ILMN_1680265	1123	ILMN_1680265		1.11038	0.0930987	0.212102	-0.288301	0.427497	3.13677	0.00152175904515484 .	34 x 31	X q12
ILMN_1665457	1124	ILMN_1665457	CLEC4C	1.14911	0.0993406	0.211705	-0.230485	0.488253	3.71112	0.000288330395382119 .	30 x 31	12 p13	C-type lectin domain family 4 member C [Source:HGNC Symbol;Acc:HGNC:13258]
ILMN_1769458	1125	ILMN_1769458	SPIN2B	1.09728	0.106084	0.211604	-0.271527	0.30183	2.10006	0.0207454781175278 .	38 x 33	X p11	spindlin family member 2B [Source:HGNC Symbol;Acc:HGNC:33147]
ILMN_1793988	1126	ILMN_1793988	BDNF	1.22134	0.0949297	0.211471	-0.2511	0.340312	2.40067	0.0103301095305959 .	36 x 27	11 p14	brain derived neurotrophic factor [Source:HGNC Symbol;Acc:HGNC:1033]
ILMN_2045720	1127	ILMN_2045720	OR4K17	1.16293	0.0762538	0.211457	-0.127858	0.226841	1.54497	0.0647586053375393 .	35 x 22	14 q11	olfactory receptor family 4 subfamily K member 17 [Source:HGNC Symbol;Acc:HGNC:15355]
ILMN_1735643	1128	ILMN_1735643	TENM2	1.1718	0.0628347	0.211443	-0.113385	0.224893	1.53099	0.0664653225103762 .	30 x 31	5 q34	teneurin transmembrane protein 2 [Source:HGNC Symbol;Acc:HGNC:29943]
ILMN_1911213	1129	ILMN_1911213		1.15851	0.0841039	0.211412	-0.256386	0.47723	3.60226	0.000398995803676971 .	36 x 29
ILMN_1773881	1130	ILMN_1773881		1.12411	0.0921048	0.211028	-0.249028	0.398157	2.87913	0.00306784969621565 .	29 x 32
ILMN_2143261	1131	ILMN_2143261	CXorf40B	1.68584	0.0861776	0.211004	-0.350439	0.241757	1.65266	0.0527596891599893 .	39 x 30	X q28	chromosome X open reading frame 40B [Source:HGNC Symbol;Acc:HGNC:17402]
ILMN_1661536	1132	ILMN_1661536		1.16675	0.0732074	0.210978	-0.103215	0.170331	1.1466	0.128871780779971 .	30 x 28
ILMN_2171649	1133	ILMN_2171649		1.19297	0.089789	0.210922	-0.188678	0.0949387	0.63261	0.265131344806922 .	35 x 22
ILMN_1876629	1134	ILMN_1876629		1.20998	0.0959109	0.210913	-0.189627	0.458597	3.42318	0.000674565345616829 .	34 x 30
ILMN_1803647	1135	ILMN_1803647	FAM162A	1.97803	0.0947319	0.210902	-0.161435	0.538465	4.23875	5.66570636462149e-05 .	32 x 35	3 q21	family with sequence similarity 162 member A [Source:HGNC Symbol;Acc:HGNC:17865]
ILMN_1745801	1136	ILMN_1745801	OR2K2	0.959285	0.167866	0.210896	-0.676934	0.136062	0.911004	0.183628575933622 .	40 x 36	9 q31	olfactory receptor family 2 subfamily K member 2 [Source:HGNC Symbol;Acc:HGNC:8264]
ILMN_1916543	1137	ILMN_1916543		1.2723	0.0856183	0.21074	-0.161963	0.357307	2.53762	0.00738948657276872 .	35 x 34
ILMN_3300140	1138	ILMN_3300140		1.13201	0.109837	0.21069	-0.263593	0.13413	0.897832	0.187080971912819 .	29 x 32
ILMN_2338565	1139	ILMN_2338565	DBNDD2	1.17517	0.0944358	0.210666	-0.259625	0.303907	2.11598	0.0200206745812797 .	36 x 39	20 q13	dysbindin domain containing 2 [Source:HGNC Symbol;Acc:HGNC:15881]
ILMN_3237139	1140	ILMN_3237139		1.08186	0.0913343	0.210608	-0.165509	0.455126	3.39047	0.000741492974245972 .	37 x 27
ILMN_1654458	1141	ILMN_1654458	MYO1H	1.10247	0.0816406	0.210606	-0.161006	0.495875	3.78776	0.000228832124763767 .	37 x 36	12 q24	myosin IH [Source:HGNC Symbol;Acc:HGNC:13879]
ILMN_1788605	1142	ILMN_1788605		1.20804	0.0923858	0.210593	-0.196405	0.358216	2.54503	0.00725461874776367 .	33 x 28
ILMN_1718395	1143	ILMN_1718395	LCE3D	1.13417	0.0936037	0.210582	-0.287508	0.414304	3.01952	0.00210170251357455 .	34 x 30	1 q21	late cornified envelope 3D [Source:HGNC Symbol;Acc:HGNC:16615]
ILMN_1677485	1144	ILMN_1677485	MACROD2	1.11755	0.100101	0.210494	-0.235747	0.331986	2.33455	0.0120974629054053 .	32 x 36	20 p12	MACRO domain containing 2 [Source:HGNC Symbol;Acc:HGNC:16126]
ILMN_2082005	1145	ILMN_2082005	GIPR	0.94982	0.11119	0.210473	-0.334086	0.0558498	0.371045	0.356192392698045 .	40 x 35	19 q13	gastric inhibitory polypeptide receptor [Source:HGNC Symbol;Acc:HGNC:4271]
ILMN_2118832	1146	ILMN_2118832	RBM24	1.09984	0.0962787	0.210351	-0.310027	0.256758	1.76222	0.0424893545553223 .	27 x 31	6 p22	RNA binding motif protein 24 [Source:HGNC Symbol;Acc:HGNC:21539]
ILMN_1866314	1147	ILMN_1866314		1.18536	0.101878	0.210183	-0.381435	0.265001	1.82299	0.0375517120940994 .	36 x 35
ILMN_1765605	1148	ILMN_1765605	APOC4	1.16348	0.0692561	0.21018	-0.114783	0.265989	1.83031	0.0369915622494132 .	39 x 35	19 q13	apolipoprotein C4 [Source:HGNC Symbol;Acc:HGNC:611]
ILMN_1688861	1149	ILMN_1688861		1.12115	0.091248	0.210152	-0.21903	0.248422	1.70117	0.04798408766551 .	29 x 33
ILMN_3260281	1150	ILMN_3260281		1.14697	0.093504	0.210068	-0.221801	0.356124	2.52799	0.00756810852883683 .	35 x 27
ILMN_1799137	1151	ILMN_1799137		1.14509	0.0845518	0.210044	-0.189408	0.197766	1.33826	0.093842655532915 .	35 x 22	19 p13	long intergenic non-protein coding RNA 1002 [Source:HGNC Symbol;Acc:HGNC:38538]
ILMN_3269995	1152	ILMN_3269995		1.13645	0.11787	0.210037	-0.511036	0.270273	1.86209	0.0346385917363456 .	29 x 33
ILMN_1678051	1153	ILMN_1678051	HOXA3	0.9903	0.115976	0.210021	-0.380143	0.0958941	0.639034	0.263056708463031 .	37 x 23	7 p15	homeobox A3 [Source:HGNC Symbol;Acc:HGNC:5104]
ILMN_3245654	1154	ILMN_3245654		1.06121	0.119695	0.209823	-0.288619	0.364727	2.59831	0.00634898836812381 .	31 x 27
ILMN_1690224	1155	ILMN_1690224		1.17778	0.0880877	0.209711	-0.198787	0.462743	3.46251	0.00060171318776947 .	39 x 31
ILMN_3241335	1156	ILMN_3241335		1.14371	0.0878253	0.209648	-0.157238	0.224933	1.53127	0.0664302957552214 .	39 x 25
ILMN_1717994	1157	ILMN_1717994		1.11852	0.0887932	0.209394	-0.261787	0.202405	1.37098	0.0886669917187711 .	33 x 26
ILMN_1660599	1158	ILMN_1660599		1.14943	0.0869002	0.209198	-0.17571	0.220851	1.50205	0.0701141737011759 .	39 x 27
ILMN_3240938	1159	ILMN_3240938		1.07097	0.0949603	0.209139	-0.206891	0.376118	2.6926	0.00499592536300963 .	32 x 34
ILMN_1685909	1160	ILMN_1685909	TEX15	1.14517	0.094762	0.209113	-0.19316	0.300424	2.0893	0.0212480072101644 .	38 x 27	8 p12	testis expressed 15 [Source:HGNC Symbol;Acc:HGNC:11738]
ILMN_1758287	1161	ILMN_1758287		1.14277	0.103316	0.209106	-0.400233	0.301937	2.10088	0.0207076520361591 .	36 x 26
ILMN_3245865	1162	ILMN_3245865		1.15144	0.102053	0.20907	-0.254558	0.299932	2.08554	0.0214263912260005 .	38 x 33
ILMN_2250820	1163	ILMN_2250820	MYO1C	0.986979	0.130012	0.20907	-0.353387	0.0695214	0.462271	0.323082362032637 .	30 x 32	17 p13	myosin IC [Source:HGNC Symbol;Acc:HGNC:7597]
ILMN_1672479	1164	ILMN_1672479	TRIM55	1.124	0.091254	0.209048	-0.250577	0.206557	1.40035	0.0842110707406725 .	36 x 32	8 q13	tripartite motif containing 55 [Source:HGNC Symbol;Acc:HGNC:14215]
ILMN_1788729	1165	ILMN_1788729	TCF23	1.18487	0.0903737	0.208904	-0.243846	0.455312	3.39222	0.00073776182949703 .	39 x 29	2 p23	transcription factor 23 [Source:HGNC Symbol;Acc:HGNC:18602]
ILMN_1750879	1166	ILMN_1750879	TSPY2	1.17877	0.100786	0.208873	-0.199356	0.233165	1.59048	0.0594432765113583 .	35 x 24	Y p11	testis specific protein, Y-linked 2 [Source:HGNC Symbol;Acc:HGNC:23924]
ILMN_1735484	1167	ILMN_1735484		1.12283	0.0969408	0.208832	-0.263316	0.313242	2.18792	0.0170151494134809 .	39 x 28	13 q14	transmembrane phosphoinositide 3-phosphatase and tensin homolog 2 pseudogene 2 [Source:HGNC Symbol;Acc:HGNC:38076]
ILMN_1831563	1168	ILMN_1831563		1.13015	0.0962096	0.208802	-0.160856	0.224258	1.52644	0.067028516864907 .	34 x 39	10 p14
ILMN_1769301	1169	ILMN_1769301		1.12911	0.0922424	0.208629	-0.191523	0.272796	1.88086	0.0333095009436216 .	34 x 24	12 q24	dynein axonemal heavy chain 10 opposite strand [Source:HGNC Symbol;Acc:HGNC:37121]
ILMN_1905330	1170	ILMN_1905330		1.19851	0.0801092	0.20846	-0.174177	0.314936	2.20106	0.016511797252009 .	35 x 35
ILMN_1759282	1171	ILMN_1759282		1.14036	0.0830209	0.208389	-0.237298	0.212328	1.44129	0.0782909025830008 .	34 x 24
ILMN_1747474	1172	ILMN_1747474		1.14089	0.0979072	0.208258	-0.211626	0.283273	1.95928	0.0282176598335848 .	38 x 36
ILMN_1760698	1173	ILMN_1760698		1.1355	0.103647	0.208138	-0.326541	0.306948	2.13934	0.0189972775360359 .	34 x 28
ILMN_1748666	1174	ILMN_1748666		1.234	0.0853868	0.208015	-0.207106	0.547116	4.33562	4.16820719244537e-05 .	34 x 35
ILMN_1820317	1175	ILMN_1820317		1.25025	0.0717673	0.207991	-0.123507	0.242113	1.65524	0.0524961008146012 .	35 x 38
ILMN_1657985	1176	ILMN_1657985	ZNF69	1.12083	0.0930942	0.20797	-0.195507	0.256563	1.76078	0.0426122725302407 .	39 x 23	19 p13	zinc finger protein 69 [Source:HGNC Symbol;Acc:HGNC:13138]
ILMN_1783959	1177	ILMN_1783959		1.13034	0.0967421	0.207905	-0.275158	0.260674	1.79104	0.040083634228961 .	32 x 28
ILMN_3311160	1178	ILMN_3311160		1.14051	0.108203	0.207902	-0.284563	0.36139	2.57095	0.0068002701259553 .	38 x 23
ILMN_2261099	1179	ILMN_2261099	SORBS3	1.03921	0.108646	0.207707	-0.313289	0.144562	0.969092	0.16889815308582 .	39 x 25	8 p21	sorbin and SH3 domain containing 3 [Source:HGNC Symbol;Acc:HGNC:30907]
ILMN_1811714	1180	ILMN_1811714	LRRC37A11P	1.15147	0.083224	0.207679	-0.240614	0.438718	3.23842	0.00114457454561778 .	34 x 38	17 q12	leucine rich repeat containing 37 member A11, pseudogene [Source:HGNC Symbol;Acc:HGNC:43815]
ILMN_3181507	1181	ILMN_3181507		1.11406	0.0882056	0.207554	-0.208052	0.372201	2.66002	0.00543015693017845 .	33 x 32
ILMN_1657592	1182	ILMN_1657592	ACSM2A	1.11976	0.0890858	0.207397	-0.333964	0.208235	1.41224	0.0824573343690721 .	36 x 23	16 p12	acyl-CoA synthetase medium-chain family member 2A [Source:HGNC Symbol;Acc:HGNC:32017]
ILMN_1899048	1183	ILMN_1899048		1.21595	0.0833219	0.207152	-0.15656	0.289981	2.00988	0.0253002193017235 .	32 x 30
ILMN_1906685	1184	ILMN_1906685		1.16299	0.0969364	0.20715	-0.24428	0.461736	3.45293	0.000618727101423522 .	35 x 30
ILMN_1687850	1185	ILMN_1687850	GOLGA6L9	1.16254	0.0874285	0.207042	-0.1991	0.52275	4.06755	9.69024155392795e-05 .	34 x 33	15 q25	golgin A6 family-like 9 [Source:HGNC Symbol;Acc:HGNC:37229]
ILMN_3232943	1186	ILMN_3232943		1.14719	0.100022	0.207002	-0.304423	0.400239	2.89705	0.00292480703713238 .	31 x 34
ILMN_1693102	1187	ILMN_1693102		1.21491	0.0774848	0.20684	-0.189983	0.225044	1.53207	0.066332210044578 .	36 x 25
ILMN_1669135	1188	ILMN_1669135	OR52N4	1.00476	0.117226	0.206808	-0.292012	0.149754	1.00468	0.160271572091975 .	38 x 35	11 p15	olfactory receptor family 52 subfamily N member 4 (gene/pseudogene) [Source:HGNC Symbol;Acc:HGNC:15230]
ILMN_1760369	1189	ILMN_1760369	TSSK3	1.11224	0.0875328	0.206733	-0.235697	0.337402	2.37749	0.0109212461497683 .	36 x 35	1 p35	testis specific serine kinase 3 [Source:HGNC Symbol;Acc:HGNC:15473]
ILMN_1653761	1190	ILMN_1653761	MYCN	1.17443	0.108661	0.206724	-0.292094	0.150584	1.01038	0.158918561735274 .	40 x 26	2 p24	v-myc avian myelocytomatosis viral oncogene neuroblastoma derived homolog [Source:HGNC Symbol;Acc:HGNC:7559]
ILMN_3309494	1191	ILMN_3309494		1.12248	0.0811363	0.206674	-0.209359	0.408461	2.96833	0.00241506475943964 .	30 x 32
ILMN_1701765	1192	ILMN_1701765		1.15542	0.104697	0.206567	-0.307654	0.185795	1.25426	0.108184873766958 .	40 x 34	22 q12
ILMN_1861045	1193	ILMN_1861045		1.14233	0.0728822	0.206523	-0.159051	0.501663	3.84672	0.000191311452428011 .	36 x 27
ILMN_1671171	1194	ILMN_1671171	CECR2	1.1163	0.0893373	0.206508	-0.266045	0.363724	2.59007	0.00648190749429989 .	32 x 30	22 q11	CECR2, histone acetyl-lysine reader [Source:HGNC Symbol;Acc:HGNC:1840]
ILMN_1855478	1195	ILMN_1855478		1.11801	0.0887169	0.206464	-0.149994	0.121515	0.812056	0.210565502607136 .	34 x 23
ILMN_1675099	1196	ILMN_1675099		1.14478	0.0801782	0.206405	-0.150275	0.109067	0.727809	0.235293043086609 .	36 x 24	8 p23	family with sequence similarity 90 member A19, pseudogene [Source:HGNC Symbol;Acc:HGNC:32267]
ILMN_1710790	1197	ILMN_1710790		1.16949	0.0910112	0.206333	-0.2408	0.376533	2.69606	0.00495170758115782 .	39 x 30
ILMN_1798615	1198	ILMN_1798615	CCDC169-SOHLH2	1.17676	0.0877688	0.206314	-0.221284	0.404282	2.932	0.00266351314226743 .	33 x 38	13 q13	CCDC169-SOHLH2 readthrough [Source:HGNC Symbol;Acc:HGNC:38866]
ILMN_3237750	1199	ILMN_3237750		1.10396	0.0986406	0.206226	-0.245888	0.416832	3.04181	0.00197752136493512 .	33 x 26
ILMN_2363475	1200	ILMN_2363475	CSHL1	1.12429	0.0829335	0.206161	-0.15163	0.385563	2.77185	0.00406970452797073 .	35 x 32	17 q23	chorionic somatomammotropin hormone 1 [Source:HGNC Symbol;Acc:HGNC:2440]
ILMN_1793919	1201	ILMN_1793919	KCNT2	1.13381	0.102228	0.206116	-0.230344	0.469764	3.52978	0.000494185138553593 .	37 x 28	1 q31	potassium sodium-activated channel subfamily T member 2 [Source:HGNC Symbol;Acc:HGNC:18866]
ILMN_1701497	1202	ILMN_1701497		1.14574	0.107454	0.206109	-0.294219	0.340688	2.40366	0.0102558790156415 .	37 x 37
ILMN_1739674	1203	ILMN_1739674	LOC653513	1.45828	0.0861014	0.206037	-0.167432	0.365512	2.60477	0.00624657027692976 .	34 x 28	1 q21	phosphodiesterase 4D interacting protein [Source:HGNC Symbol;Acc:HGNC:15580]
ILMN_1709350	1204	ILMN_1709350	CXCL3	1.24776	0.0927977	0.205983	-0.209075	0.191609	1.29499	0.101039559471676 .	40 x 24	4 q13	C-X-C motif chemokine ligand 3 [Source:HGNC Symbol;Acc:HGNC:4604]
ILMN_1687141	1205	ILMN_1687141	ZNF599	1.16739	0.0841178	0.205857	-0.20631	0.158713	1.0663	0.14605203139056 .	35 x 24	19 q13	zinc finger protein 599 [Source:HGNC Symbol;Acc:HGNC:26408]
ILMN_3310075	1206	ILMN_3310075		1.14323	0.07986	0.205852	-0.199562	0.34202	2.4143	0.00999596176610507 .	35 x 37
ILMN_1696055	1207	ILMN_1696055	HES3	1.16101	0.0796659	0.205827	-0.152653	0.401565	2.90849	0.0028367571158916 .	33 x 38	1 p36	hes family bHLH transcription factor 3 [Source:HGNC Symbol;Acc:HGNC:26226]
ILMN_1660362	1208	ILMN_1660362		1.15403	0.081402	0.205827	-0.188558	0.321087	2.24893	0.0147866803897136 .	40 x 34
ILMN_1804775	1209	ILMN_1804775		1.16745	0.0916472	0.205591	-0.237608	0.36311	2.58504	0.00656430087120041 .	34 x 27	X q28
ILMN_1765550	1210	ILMN_1765550	HOMEZ	1.25154	0.115227	0.20556	-0.567281	0.278848	1.92606	0.0302864070374593 .	38 x 26	14 q11	homeobox and leucine zipper encoding [Source:HGNC Symbol;Acc:HGNC:20164]
ILMN_1690796	1211	ILMN_1690796		1.14914	0.0939763	0.20545	-0.221509	0.356586	2.53176	0.00749781544295924 .	37 x 34	6 q27	olfactory receptor family 4 subfamily F member 7 pseudogene [Source:HGNC Symbol;Acc:HGNC:15089]
ILMN_2203858	1212	ILMN_2203858	OR10J1	1.2763	0.0676553	0.205421	-0.150836	0.4992	3.82154	0.000206543599159392 .	33 x 29	1 q23	olfactory receptor family 10 subfamily J member 1 [Source:HGNC Symbol;Acc:HGNC:8175]
ILMN_1653174	1213	ILMN_1653174	GCNT2	1.12184	0.0853459	0.205248	-0.204881	0.315618	2.20634	0.0163128667306506 .	38 x 26	6 p24	glucosaminyl (N-acetyl) transferase 2, I-branching enzyme (I blood group) [Source:HGNC Symbol;Acc:HGNC:4204]
ILMN_1731144	1214	ILMN_1731144		1.14433	0.103063	0.205219	-0.360584	0.329986	2.31876	0.012557665228875 .	34 x 36
ILMN_1885233	1215	ILMN_1885233		1.26018	0.075544	0.205194	-0.125917	0.470898	3.54072	0.00047853890906624 .	39 x 35
ILMN_1784707	1216	ILMN_1784707		1.19302	0.0804801	0.205102	-0.175233	0.331373	2.32971	0.0122369521909276 .	36 x 26
ILMN_1659594	1217	ILMN_1659594		1.16071	0.0804666	0.204908	-0.180998	0.173011	1.16519	0.125109456993228 .	36 x 22
ILMN_1730272	1218	ILMN_1730272		1.10621	0.0854174	0.204891	-0.22772	0.279078	1.92779	0.0301755638544163 .	33 x 27
ILMN_1758272	1219	ILMN_1758272	MYPN	1.22443	0.089043	0.204808	-0.197676	0.481386	3.64304	0.000353453693726857 .	38 x 31	10 q21	myopalladin [Source:HGNC Symbol;Acc:HGNC:23246]
ILMN_1812477	1220	ILMN_1812477	DOC2A	1.20757	0.0828499	0.204691	-0.268872	0.332742	2.34053	0.0119271160363406 .	38 x 35	16 p11	double C2 domain alpha [Source:HGNC Symbol;Acc:HGNC:2985]
ILMN_1733066	1221	ILMN_1733066	BEAN1	1.11434	0.109666	0.204427	-0.352391	0.272199	1.87641	0.033620354845743 .	36 x 37	16 q21	brain expressed, associated with NEDD4, 1 [Source:HGNC Symbol;Acc:HGNC:24160]
ILMN_1655454	1222	ILMN_1655454		1.15664	0.100061	0.204314	-0.331194	0.446276	3.30794	0.000939608005627757 .	39 x 29	4 p15	zinc finger E-box binding homeobox 2 pseudogene 1 [Source:HGNC Symbol;Acc:HGNC:33346]
ILMN_3310960	1223	ILMN_3310960		1.07482	0.116096	0.204242	-0.500573	0.324378	2.27468	0.0139267015243986 .	36 x 26
ILMN_3290562	1224	ILMN_3290562		1.59521	0.0838645	0.204086	-0.186415	0.437485	3.22716	0.0011815196693048 .	32 x 35
ILMN_3191821	1225	ILMN_3191821		1.1343	0.0776742	0.20401	-0.178973	0.231154	1.57598	0.0610969094138494 .	36 x 37
ILMN_1886639	1226	ILMN_1886639		1.2406	0.0714829	0.203901	-0.121831	0.311869	2.1773	0.0174322379809175 .	40 x 37	19 q13
ILMN_1735416	1227	ILMN_1735416		1.18092	0.08347	0.20387	-0.145845	0.450911	3.35101	0.00083066878860838 .	35 x 31
ILMN_1768430	1228	ILMN_1768430		1.15105	0.0952056	0.20386	-0.209841	0.336575	2.37091	0.011094489890367 .	39 x 23
ILMN_1810159	1229	ILMN_1810159	LVRN	1.17507	0.0731905	0.203838	-0.172367	0.211264	1.43373	0.0793588842225592 .	27 x 31	5 q23	laeverin [Source:HGNC Symbol;Acc:HGNC:26904]
ILMN_3309809	1230	ILMN_3309809		1.10966	0.0904225	0.203807	-0.246079	0.303612	2.11371	0.0201224854418733 .	36 x 38
ILMN_2377056	1231	ILMN_2377056	BBS7	0.986049	0.114188	0.203776	-0.389708	0.180407	1.21665	0.115111765807245 .	29 x 33	4 q27	Bardet-Biedl syndrome 7 [Source:HGNC Symbol;Acc:HGNC:18758]
ILMN_1673316	1232	ILMN_1673316		1.19394	0.0797714	0.203744	-0.208461	0.215407	1.4632	0.0752600725601237 .	40 x 38
[truncated: 3,894 more rows]

## Sheet: C
	Rank	ID	Symbol	mean expression	SD	max delta e	min delta e	correlation	->t.score	->p.value	Metagene	Chromosome	Description
[truncated: 690 more rows]

[truncated: 6 more sheets: D, E, A´, B´, E´, F´]
